# Supplementary material for: Bis(3-methyl-1-propyl-1H-imidazol-3-ium) bis­(4,6-disulfanidyl-4,6-disulfanyl­idene-1,2,3,5,4,6-tetra­thia­diphosphinane-κ3 S 2,S 4,S 6)nickel
Source: IUCrdata. 2020 Apr 24;5(Pt 4):x200312. doi: 10.1107/S2414314620003120 (PMC9462212; doi:10.1107/S2414314620003120)
Supplement: Supplementary file 1 [file x-05-x200312-sup1.cif]

##############################################################################
#                                                                            #
# This CIF contains the data for a data article accepted for                 #
# publication in IUCrData. It conforms to the requirements of                #
# Notes for Authors for IUCrData, and has been                               #
# peer reviewed under the auspices of IUCrData.                              #
#                                                                            #
# Full details of the Crystallographic Information File format               #
# are given in the paper "The Crystallographic Information File (CIF):       #
# a New Standard Archive File for Crystallography" by S. R. Hall, F. H.      #
# Allen and I. D. Brown [Acta Cryst. (1991), A47, 655-685].                  #
#                                                                            #
# The current version of the core CIF dictionary is obtainable from          #
# ftp://ftp.iucr.org/pub/cif_core.dic.                                       #
#                                                                            #
# Software is freely available for graphical display of the structure(s)     #
# in this CIF. For information consult the CIF software page                 #
# http://www.iucr.org/resources/cif/software.                                #
#                                                                            #
# This file may be used for bona fide research purposes within the           #
# scientific community so long as proper attribution is given to the data    # 
# article from which it was obtained.                                        #
#                                                                            #
##############################################################################
data_I
_database_code_depnum_ccdc_archive 'CCDC 1988552'
_audit_creation_method
;
Olex2 1.2
(compiled May 18 2018 14:05:52 for OlexSys, GUI svn.r5506)
;
_journal_date_recd_electronic     2019-12-10
_journal_date_accepted     2020-03-05
_journal_name_full     'IUCrData'
_journal_year     2020
_journal_volume     5
_journal_issue      4
_journal_page_first     0
_journal_page_last     0
_journal_paper_category     HM
_journal_paper_doi     10.1107/S2414314620003120
_journal_coeditor_code     GG4003
_publ_contact_author_name     'Jason Cody'
_publ_contact_author_address
;
Department of Chemistry
Lake Forest College
555 N. Sheridan Rd.
Lake Forest, IL 60045
USA
;
_publ_contact_author_email     'cody@lakeforest.edu'
_publ_contact_author_fax     '847-735-6194'
_publ_contact_author_phone     '847-735-5093'
_publ_section_title
;\
Bis(3-methyl-1-propyl-1<i>H</i>-imidazol-3-ium)
bis(4,6-disulfanidyl-4,6-disulfanylidene-1,2,3,5,4,6-tetrathiadiphosphinane-\
\k^3^<i>S</i>^2^,<i>S</i>^4^,<i>S</i>^6^)nickel
;
_publ_section_title_footnote     .
loop_
    _publ_author_name
    _publ_author_footnote
    _publ_author_address
    'Dalecky, Lauren M.' .
;
Department of Chemistry
Lake Forest College
555 N. Sheridan Rd.
Lake Forest, IL 60045
USA
;
    'Juillerat, Christian A.' .
;
Department of Chemistry
Lake Forest College
555 N. Sheridan Rd.
Lake Forest, IL 60045
USA
;
    'Cody, Jason A.'
;
;
;
Department of Chemistry
Lake Forest College
555 N. Sheridan Rd.
Lake Forest, IL 60045
USA
;
_publ_section_synopsis
;
The title salt, [PMIM]~2~[Ni(P~2~S~8~)~2~] (PMIM =
3-methyl-1-propyl-1<i>H</i>-imidazol-3-ium), was prepared from the elements in
the ionic liquid [PMIM]CF~3~SO~3~. The structure consists of ordered anions
and one ordered PMIM cation. The disordered PMIM cation is found in two
orientations that refine to occupancies of roughly 0.80 and 0.20. The
isolation of the title compound indicates that well behaved crystals can be
obtained from direct reaction of the elements in ionic liquids with propyl
chains that might otherwise be considered too prone to poor crystallization.
;
_chemical_name_systematic
;\
Bis(3-methyl-1-propyl-1<i>H</i>-imidazol-3-ium)
bis(4,6-disulfanidyl-4,6-disulfanylidene-1,2,3,5,4,6-tetrathiadiphosphinane-\
\k^3^<i>S</i>^2^,<i>S</i>^4^,<i>S</i>^6^)nickel
;
_chemical_name_common     ?
_chemical_formula_moiety     '2(C7 H13 N2 +), Ni P4 S16 2-'
_chemical_formula_sum     'C14 H26 N4 Ni P4 S16'
_chemical_formula_iupac     '(C7 H13 N2)2 [Ni (P2 S8)2]'
_chemical_formula_weight     945.94
_chemical_melting_point     ?
_space_group_crystal_system     monoclinic
_space_group_name_H-M_alt     'P 21/n'
_space_group_name_Hall     '-P 2yn'
loop_
    _space_group_symop_operation_xyz
    'x, y, z'
    '-x+1/2, y+1/2, -z+1/2'
    '-x, -y, -z'
    'x-1/2, -y-1/2, z-1/2'
_cell_length_a     23.042(4)
_cell_length_b     7.1825(12)
_cell_length_c     24.418(4)
_cell_angle_alpha     90
_cell_angle_beta     117.505(3)
_cell_angle_gamma     90
_cell_volume     3584.3(11)
_cell_formula_units_Z     4
_cell_measurement_reflns_used     9334
_cell_measurement_theta_min     2.521
_cell_measurement_theta_max     31.743
_cell_measurement_temperature     100(2)
_exptl_crystal_description     needle
_exptl_crystal_colour     'dark orange'
_exptl_crystal_size_max     0.281
_exptl_crystal_size_mid     0.157
_exptl_crystal_size_min     0.05
_exptl_crystal_density_diffrn     1.753
_exptl_crystal_density_meas     ?
_exptl_crystal_density_method     'not measured'
_exptl_crystal_F_000     1928
_exptl_absorpt_coefficient_mu     1.671
_exptl_absorpt_correction_type     multi-scan
_exptl_absorpt_process_details
;
(SADABS; Bruker, 2015)
;
_exptl_absorpt_correction_T_min     0.6549
_exptl_absorpt_correction_T_max     0.7466
_diffrn_ambient_temperature     100.08
_diffrn_source     ?
_diffrn_radiation_type     MoK\a
_diffrn_radiation_wavelength     0.71073
_diffrn_radiation_monochromator     'graphite'
_diffrn_measurement_device_type     'Bruker APEXII CCD'
_diffrn_measurement_method     '\f and \w scans'
_diffrn_detector_area_resol_mean     ?
_diffrn_reflns_number     84130
_diffrn_reflns_av_R_equivalents     0.0824
_diffrn_reflns_av_unetI/netI     0.0608
_diffrn_reflns_theta_min     2.521
_diffrn_reflns_theta_max     33.716
_diffrn_reflns_theta_full     25.242
_diffrn_measured_fraction_theta_max     0.995
_diffrn_measured_fraction_theta_full     0.999
_diffrn_reflns_limit_h_min     -35
_diffrn_reflns_limit_h_max     35
_diffrn_reflns_limit_k_min     -10
_diffrn_reflns_limit_k_max     11
_diffrn_reflns_limit_l_min     -38
_diffrn_reflns_limit_l_max     37
_diffrn_standards_number     0
_refine_special_details
;
All H atoms were positions with idealized geometry (methyl H atoms
allowed to rotate but not to tip) and were refined isotropic with
<i>U</i>~iso~(H) = 1.2 <i>U</i>~eq~(C) (1.5 for methyl H atoms) using a riding
model with C---H = 0.93 \%A for aromatic, 0.97 \%A for methylene and 0.96 \%A
for methyl H-atoms.
;
_reflns_number_total     14239
_reflns_number_gt     9766
_reflns_threshold_expression     'I > 2\s(I)'
_refine_ls_structure_factor_coef     Fsqd
_refine_ls_matrix_type     full
_refine_ls_R_factor_all     0.0754
_refine_ls_R_factor_gt     0.0390
_refine_ls_wR_factor_gt     0.0720
_refine_ls_wR_factor_ref     0.0834
_refine_ls_goodness_of_fit_ref     1.002
_refine_ls_restrained_S_all     1.006
_refine_ls_number_reflns     14239
_refine_ls_number_parameters     388
_refine_ls_number_restraints     60
_refine_ls_hydrogen_treatment     constr
_refine_ls_weighting_scheme     calc
_refine_ls_weighting_details
              'w=1/[\s^2^(Fo^2^)+(0.0312P)^2^+1.1383P] where P=(Fo^2^+2Fc^2^)/3'
_atom_sites_solution_hydrogens     geom
_atom_sites_solution_primary     direct
_atom_sites_solution_secondary     ?
_refine_ls_shift/su_max     0.002
_refine_ls_shift/su_mean     0.000
_refine_diff_density_max     0.957
_refine_diff_density_min     -0.517
_refine_ls_extinction_method     none
_refine_ls_extinction_coef     .
loop_
    _atom_type_symbol
    _atom_type_description
    _atom_type_scat_dispersion_real
    _atom_type_scat_dispersion_imag
    _atom_type_scat_source
    'C' 'C' 0.0033 0.0016
                         'International Tables Vol C Tables 4.2.6.8 and 6.1.1.4'
    'H' 'H' 0.0000 0.0000
                         'International Tables Vol C Tables 4.2.6.8 and 6.1.1.4'
    'N' 'N' 0.0061 0.0033
                         'International Tables Vol C Tables 4.2.6.8 and 6.1.1.4'
    'Ni' 'Ni' 0.3393 1.1124
                         'International Tables Vol C Tables 4.2.6.8 and 6.1.1.4'
    'P' 'P' 0.1023 0.0942
                         'International Tables Vol C Tables 4.2.6.8 and 6.1.1.4'
    'S' 'S' 0.1246 0.1234
                         'International Tables Vol C Tables 4.2.6.8 and 6.1.1.4'
_computing_data_collection
;
APEX2 (Bruker, 2015)
;
_computing_cell_refinement
;
SAINT (Bruker, 2015)
;
_computing_data_reduction
;
SAINT (Bruker, 2015)
;
_computing_structure_solution
;
SHELXS (Sheldrick, 2008)
;
_computing_structure_refinement
;
SHELXL2014 (Sheldrick, 2015)
;
_computing_molecular_graphics
;
<i>OLEX2</i> (Dolomanov <i>et al.</i>,  2009)
;
_computing_publication_material
;
<i>OLEX2</i> (Dolomanov <i>et al.</i>,  2009)
;
loop_
    _atom_site_type_symbol
    _atom_site_label
    _atom_site_fract_x
    _atom_site_fract_y
    _atom_site_fract_z
    _atom_site_U_iso_or_equiv
    _atom_site_adp_type
    _atom_site_calc_flag
    _atom_site_occupancy
    _atom_site_disorder_assembly
    _atom_site_disorder_group
    Ni Ni1 0.52291(2) 0.16445(4) 0.27543(2) 0.01107(6) Uani d 1 . .
    S S1 0.58517(3) -0.10825(7) 0.28600(2) 0.01437(10) Uani d 1 . .
    S S2 0.74680(3) -0.17840(9) 0.33188(3) 0.02335(13) Uani d 1 . .
    S S3 0.70711(3) 0.06248(8) 0.42211(2) 0.01638(11) Uani d 1 . .
    S S4 0.67644(3) 0.33269(9) 0.51111(2) 0.02210(12) Uani d 1 . .
    S S5 0.54721(3) 0.16876(8) 0.38156(2) 0.01444(10) Uani d 1 . .
    S S6 0.68504(3) 0.23021(8) 0.28616(2) 0.01543(10) Uani d 1 . .
    S S7 0.61254(3) 0.38979(7) 0.28950(2) 0.01320(10) Uani d 1 . .
    S S8 0.65016(3) 0.49267(7) 0.37821(2) 0.01545(10) Uani d 1 . .
    S S11 0.49662(3) 0.16109(8) 0.16862(2) 0.01392(10) Uani d 1 . .
    S S12 0.38843(3) 0.40281(8) 0.04311(2) 0.01923(11) Uani d 1 . .
    S S13 0.33544(2) 0.22267(8) 0.13143(2) 0.01423(10) Uani d 1 . .
    S S14 0.27374(3) 0.07818(9) 0.21939(3) 0.02258(12) Uani d 1 . .
    S S15 0.43218(3) -0.02240(7) 0.26043(2) 0.01456(10) Uani d 1 . .
    S S16 0.43958(3) 0.58100(7) 0.18019(2) 0.01442(10) Uani d 1 . .
    S S17 0.46596(3) 0.47461(7) 0.26699(2) 0.01354(10) Uani d 1 . .
    S S18 0.38028(3) 0.41072(8) 0.26949(2) 0.01621(10) Uani d 1 . .
    P P1 0.67724(3) -0.01963(8) 0.32921(3) 0.01460(11) Uani d 1 . .
    P P2 0.63910(3) 0.25869(8) 0.42497(2) 0.01368(11) Uani d 1 . .
    P P11 0.42011(3) 0.33097(8) 0.12893(2) 0.01227(10) Uani d 1 . .
    P P12 0.35650(3) 0.15073(8) 0.22274(3) 0.01355(10) Uani d 1 . .
    N N1 0.85499(9) 0.5648(3) 0.47085(8) 0.0168(4) Uani d 1 . .
    N N2 0.87391(9) 0.4589(3) 0.39798(9) 0.0180(4) Uani d 1 . .
    C C1 0.83490(11) 0.4454(3) 0.42436(10) 0.0191(4) Uani d 1 . .
    H H1 0.7986 0.3636 0.4119 0.023 Uiso calc 1 . .
    C C2 0.92065(13) 0.5906(3) 0.42907(12) 0.0265(5) Uani d 1 . .
    H H2 0.9550 0.6280 0.4203 0.032 Uiso calc 1 . .
    C C3 0.90864(12) 0.6573(3) 0.47467(12) 0.0237(5) Uani d 1 . .
    H H3 0.9329 0.7508 0.5038 0.028 Uiso calc 1 . .
    C C4 0.82347(12) 0.5986(4) 0.50984(11) 0.0237(5) Uani d 1 . .
    H H4A 0.8004 0.7182 0.4986 0.036 Uiso calc 1 . .
    H H4B 0.8567 0.6019 0.5532 0.036 Uiso calc 1 . .
    H H4C 0.7922 0.4986 0.5038 0.036 Uiso calc 1 . .
    C C5 0.86870(13) 0.3488(4) 0.34505(11) 0.0262(5) Uani d 1 . .
    H H5A 0.8669 0.4339 0.3124 0.031 Uiso calc 1 . .
    H H5B 0.8276 0.2760 0.3278 0.031 Uiso calc 1 . .
    C C6 0.92698(13) 0.2153(4) 0.36383(12) 0.0277(5) Uani d 1 . .
    H H6A 0.9222 0.1468 0.3268 0.033 Uiso calc 1 . .
    H H6B 0.9678 0.2892 0.3795 0.033 Uiso calc 1 . .
    C C7 0.93295(14) 0.0783(4) 0.41199(14) 0.0344(6) Uani d 1 . .
    H H7A 0.8916 0.0105 0.3980 0.052 Uiso calc 1 . .
    H H7B 0.9429 0.1442 0.4505 0.052 Uiso calc 1 . .
    H H7C 0.9682 -0.0098 0.4191 0.052 Uiso calc 1 . .
    N N11 0.70511(12) 0.8449(3) 0.60795(12) 0.0189(5) Uani d 0.798(2) A 1
    N N12 0.63038(12) 1.0204(3) 0.60984(11) 0.0169(5) Uani d 0.798(2) A 1
    C C11 0.69112(14) 1.0146(4) 0.61822(13) 0.0182(6) Uani d 0.798(2) A 1
    H H11 0.7203 1.1174 0.6299 0.022 Uiso calc 0.798(2) A 1
    C C12 0.60435(15) 0.8442(4) 0.59479(15) 0.0245(6) Uani d 0.798(2) A 1
    H H12 0.5613 0.8066 0.5856 0.029 Uiso calc 0.798(2) A 1
    C C13 0.65107(13) 0.7397(4) 0.59582(13) 0.0317(6) Uani d 0.798(2) A 1
    H H13 0.6480 0.6089 0.5891 0.038 Uiso calc 0.798(2) A 1
    C C14 0.76729(16) 0.7843(5) 0.61090(19) 0.0282(8) Uani d 0.798(2) A 1
    H H14A 0.7804 0.8720 0.5878 0.042 Uiso calc 0.798(2) A 1
    H H14B 0.7620 0.6599 0.5927 0.042 Uiso calc 0.798(2) A 1
    H H14C 0.8011 0.7806 0.6541 0.042 Uiso calc 0.798(2) A 1
    C C15 0.5966(2) 1.1859(6) 0.6159(2) 0.0209(8) Uani d 0.798(2) A 1
    H H15A 0.6255 1.2956 0.6244 0.025 Uiso calc 0.798(2) A 1
    H H15B 0.5872 1.1693 0.6513 0.025 Uiso calc 0.798(2) A 1
    C C16 0.5327(2) 1.2216(10) 0.5576(2) 0.0222(7) Uani d 0.798(2) A 1
    H H16A 0.5423 1.2574 0.5235 0.027 Uiso calc 0.798(2) A 1
    H H16B 0.5062 1.1063 0.5455 0.027 Uiso calc 0.798(2) A 1
    C C17 0.4944(2) 1.3755(6) 0.56866(18) 0.0422(10) Uani d 0.798(2) A 1
    H H17A 0.4555 1.4046 0.5299 0.063 Uiso calc 0.798(2) A 1
    H H17B 0.5219 1.4868 0.5837 0.063 Uiso calc 0.798(2) A 1
    H H17C 0.4812 1.3347 0.5995 0.063 Uiso calc 0.798(2) A 1
    N N21 0.6813(4) 0.8140(13) 0.5709(4) 0.0189(5) Uani d 0.202(2) A -1
    N N22 0.5807(4) 0.7520(14) 0.5062(4) 0.0245(6) Uani d 0.202(2) A -1
    C C21 0.6387(5) 0.7999(18) 0.5113(5) 0.0317(6) Uani d 0.202(2) A -1
    H H21 0.6482 0.8208 0.4778 0.038 Uiso calc 0.202(2) A -1
    C C22 0.5866(4) 0.7297(15) 0.5644(4) 0.0169(5) Uani d 0.202(2) A -1
    H H22 0.5544 0.7124 0.5778 0.020 Uiso calc 0.202(2) A -1
    C C23 0.65107(13) 0.7397(4) 0.59582(13) 0.0317(6) Uani d 0.202(2) A -1
    H H23 0.6736 0.6910 0.6365 0.038 Uiso calc 0.202(2) A -1
    C C24 0.7522(5) 0.8455(19) 0.5975(6) 0.0209(8) Uani d 0.202(2) A -1
    H H24A 0.7620 0.9073 0.5669 0.031 Uiso calc 0.202(2) A -1
    H H24B 0.7667 0.9244 0.6342 0.031 Uiso calc 0.202(2) A -1
    H H24C 0.7751 0.7257 0.6090 0.031 Uiso calc 0.202(2) A -1
    C C25 0.5235(5) 0.7101(18) 0.4475(5) 0.0222(7) Uani d 0.202(2) A -1
    H H25A 0.5190 0.5736 0.4415 0.027 Uiso calc 0.202(2) A -1
    H H25B 0.5295 0.7644 0.4132 0.027 Uiso calc 0.202(2) A -1
    C C26 0.4624(9) 0.788(6) 0.4465(13) 0.0422(10) Uani d 0.202(2) A -1
    H H26A 0.4675 0.9248 0.4530 0.051 Uiso calc 0.202(2) A -1
    H H26B 0.4571 0.7343 0.4812 0.051 Uiso calc 0.202(2) A -1
    C C27 0.4014(10) 0.750(2) 0.3869(10) 0.032(5) Uani d 0.202(2) A -1
    H H27A 0.4036 0.8177 0.3531 0.048 Uiso calc 0.202(2) A -1
    H H27B 0.3629 0.7912 0.3908 0.048 Uiso calc 0.202(2) A -1
    H H27C 0.3980 0.6161 0.3782 0.048 Uiso calc 0.202(2) A -1
loop_
    _atom_site_aniso_label
    _atom_site_aniso_U_11
    _atom_site_aniso_U_22
    _atom_site_aniso_U_33
    _atom_site_aniso_U_12
    _atom_site_aniso_U_13
    _atom_site_aniso_U_23
    Ni1 0.00997(12) 0.01233(12) 0.01185(12) 0.00070(10) 0.00585(10) 0.00124(9)
    S1 0.0126(2) 0.0121(2) 0.0182(2) 0.00127(18) 0.0069(2) 0.00146(19)
    S2 0.0171(3) 0.0269(3) 0.0281(3) 0.0101(2) 0.0121(2) 0.0059(2)
    S3 0.0119(2) 0.0202(3) 0.0146(2) 0.0027(2) 0.0040(2) 0.00467(19)
    S4 0.0189(3) 0.0338(3) 0.0114(2) -0.0049(2) 0.0052(2) -0.0013(2)
    S5 0.0114(2) 0.0203(3) 0.0125(2) -0.00157(19) 0.00631(19) 0.00121(19)
    S6 0.0133(2) 0.0187(3) 0.0167(2) 0.0002(2) 0.0089(2) 0.00277(19)
    S7 0.0132(2) 0.0142(2) 0.0127(2) 0.00025(18) 0.00633(19) 0.00244(18)
    S8 0.0171(3) 0.0149(2) 0.0141(2) -0.0028(2) 0.0069(2) 0.00007(19)
    S11 0.0133(2) 0.0174(2) 0.0131(2) 0.00321(19) 0.00789(19) 0.00051(19)
    S12 0.0207(3) 0.0240(3) 0.0121(2) -0.0008(2) 0.0068(2) 0.0036(2)
    S13 0.0102(2) 0.0184(3) 0.0131(2) -0.00093(19) 0.00459(19) -0.00028(18)
    S14 0.0127(3) 0.0314(3) 0.0267(3) -0.0028(2) 0.0117(2) 0.0037(2)
    S15 0.0129(2) 0.0133(2) 0.0179(2) -0.00071(19) 0.0075(2) 0.00236(19)
    S16 0.0156(2) 0.0126(2) 0.0151(2) 0.00023(19) 0.0071(2) 0.00093(18)
    S17 0.0135(2) 0.0141(2) 0.0131(2) 0.00046(19) 0.00628(19) -0.00095(18)
    S18 0.0154(3) 0.0196(3) 0.0175(2) 0.0016(2) 0.0109(2) -0.0018(2)
    P1 0.0113(2) 0.0162(3) 0.0168(3) 0.0028(2) 0.0069(2) 0.0037(2)
    P2 0.0122(3) 0.0170(3) 0.0116(2) -0.0007(2) 0.0053(2) 0.00183(19)
    P11 0.0118(2) 0.0146(3) 0.0109(2) 0.0006(2) 0.0057(2) 0.00054(19)
    P12 0.0106(2) 0.0167(3) 0.0147(2) -0.0007(2) 0.0070(2) 0.0006(2)
    N1 0.0181(9) 0.0189(9) 0.0184(9) 0.0016(7) 0.0126(8) 0.0030(7)
    N2 0.0208(10) 0.0189(9) 0.0188(9) 0.0028(7) 0.0129(8) 0.0015(7)
    C1 0.0169(11) 0.0234(12) 0.0182(10) 0.0008(9) 0.0091(9) 0.0025(9)
    C2 0.0344(14) 0.0203(12) 0.0395(14) -0.0050(10) 0.0295(13) -0.0042(10)
    C3 0.0268(13) 0.0194(11) 0.0346(13) -0.0051(10) 0.0226(11) -0.0062(10)
    C4 0.0295(13) 0.0267(13) 0.0260(12) 0.0015(10) 0.0222(11) 0.0008(10)
    C5 0.0309(14) 0.0334(14) 0.0173(11) 0.0042(11) 0.0135(10) -0.0007(10)
    C6 0.0317(14) 0.0282(13) 0.0307(13) 0.0006(11) 0.0208(12) -0.0044(10)
    C7 0.0338(15) 0.0298(15) 0.0444(17) 0.0094(12) 0.0222(14) 0.0048(12)
    N11 0.0159(12) 0.0191(11) 0.0248(12) 0.0003(9) 0.0120(10) 0.0012(10)
    N12 0.0197(12) 0.0170(11) 0.0175(11) 0.0006(9) 0.0116(9) 0.0016(8)
    C11 0.0168(13) 0.0191(14) 0.0199(13) -0.0024(11) 0.0095(11) -0.0001(10)
    C12 0.0207(14) 0.0201(14) 0.0375(17) -0.0034(11) 0.0176(13) -0.0002(12)
    C13 0.0223(13) 0.0242(13) 0.0455(16) -0.0045(10) 0.0128(12) 0.0054(11)
    C14 0.0221(17) 0.0242(17) 0.045(2) 0.0051(13) 0.0210(16) 0.0031(15)
    C15 0.0254(18) 0.021(2) 0.0199(16) 0.0015(16) 0.0134(13) 0.0003(17)
    C16 0.0253(16) 0.0199(17) 0.0224(16) -0.0002(13) 0.0120(12) -0.0034(12)
    C17 0.040(2) 0.040(2) 0.034(2) 0.0199(17) 0.0063(17) -0.0089(16)
    N21 0.0159(12) 0.0191(11) 0.0248(12) 0.0003(9) 0.0120(10) 0.0012(10)
    N22 0.0207(14) 0.0201(14) 0.0375(17) -0.0034(11) 0.0176(13) -0.0002(12)
    C21 0.0223(13) 0.0242(13) 0.0455(16) -0.0045(10) 0.0128(12) 0.0054(11)
    C22 0.0197(12) 0.0170(11) 0.0175(11) 0.0006(9) 0.0116(9) 0.0016(8)
    C23 0.0223(13) 0.0242(13) 0.0455(16) -0.0045(10) 0.0128(12) 0.0054(11)
    C24 0.0254(18) 0.021(2) 0.0199(16) 0.0015(16) 0.0134(13) 0.0003(17)
    C25 0.0253(16) 0.0199(17) 0.0224(16) -0.0002(13) 0.0120(12) -0.0034(12)
    C26 0.040(2) 0.040(2) 0.034(2) 0.0199(17) 0.0063(17) -0.0089(16)
    C27 0.052(11) 0.020(9) 0.040(9) -0.002(9) 0.036(8) 0.003(8)
_geom_special_details
;
 All esds (except the esd in the dihedral angle between two l.s. planes)
 are estimated using the full covariance matrix.  The cell esds are taken
 into account individually in the estimation of esds in distances, angles
 and torsion angles; correlations between esds in cell parameters are only
 used when they are defined by crystal symmetry.  An approximate (isotropic)
 treatment of cell esds is used for estimating esds involving l.s. planes.
;
loop_
    _geom_bond_atom_site_label_1
    _geom_bond_atom_site_label_2
    _geom_bond_site_symmetry_2
    _geom_bond_distance
    _geom_bond_publ_flag
    Ni1 S1 . 2.3705(7) ?
    Ni1 S5 . 2.3852(7) ?
    Ni1 S7 . 2.5195(7) ?
    Ni1 S11 . 2.3897(7) ?
    Ni1 S15 . 2.3662(7) ?
    Ni1 S17 . 2.5450(7) ?
    S1 P1 . 1.9879(8) ?
    S2 P1 . 1.9436(8) ?
    S3 P1 . 2.1272(9) ?
    S3 P2 . 2.1325(8) ?
    S4 P2 . 1.9431(8) ?
    S5 P2 . 1.9877(8) ?
    S6 S7 . 2.0583(8) ?
    S6 P1 . 2.1290(8) ?
    S7 S8 . 2.0629(8) ?
    S8 P2 . 2.1123(8) ?
    S11 P11 . 1.9893(8) ?
    S12 P11 . 1.9435(8) ?
    S13 P11 . 2.1273(8) ?
    S13 P12 . 2.1152(8) ?
    S14 P12 . 1.9419(8) ?
    S15 P12 . 1.9879(8) ?
    S16 S17 . 2.0629(8) ?
    S16 P11 . 2.1153(8) ?
    S17 S18 . 2.0552(8) ?
    S18 P12 . 2.1243(8) ?
    N1 C1 . 1.324(3) ?
    N1 C3 . 1.368(3) ?
    N1 C4 . 1.460(3) ?
    N2 C1 . 1.329(3) ?
    N2 C2 . 1.369(3) ?
    N2 C5 . 1.472(3) ?
    C2 C3 . 1.353(3) ?
    C5 C6 . 1.538(4) ?
    C6 C7 . 1.490(4) ?
    N11 C11 . 1.314(4) ?
    N11 C13 . 1.367(3) ?
    N11 C14 . 1.467(4) ?
    N11 N21 . 0.843(9) ?
    N11 C23 . 1.367(3) ?
    N11 C24 . 1.224(12) ?
    N12 C11 . 1.318(3) ?
    N12 C12 . 1.375(4) ?
    N12 C15 . 1.465(5) ?
    C11 N21 . 1.795(10) ?
    C12 C13 . 1.303(4) ?
    C12 C22 . 1.056(11) ?
    C12 C23 . 1.303(4) ?
    C13 N21 . 1.238(8) ?
    C13 C22 . 1.321(9) ?
    C14 N21 . 1.771(9) ?
    C14 C24 . 0.562(12) ?
    C15 C16 . 1.523(6) ?
    C16 C17 . 1.514(6) ?
    N21 C21 . 1.332(12) ?
    N21 C23 . 1.238(8) ?
    N21 C24 . 1.469(11) ?
    N22 C21 . 1.329(11) ?
    N22 C22 . 1.371(11) ?
    N22 C25 . 1.462(11) ?
    C22 C23 . 1.321(9) ?
    C25 C26 . 1.508(16) ?
    C26 C27 . 1.510(16) ?
loop_
    _geom_angle_atom_site_label_1
    _geom_angle_atom_site_label_2
    _geom_angle_atom_site_label_3
    _geom_angle_site_symmetry_1
    _geom_angle_site_symmetry_3
    _geom_angle
    _geom_angle_publ_flag
    S1 Ni1 S5 . . 93.78(2) ?
    S1 Ni1 S7 . . 95.69(2) ?
    S1 Ni1 S11 . . 86.91(2) ?
    S1 Ni1 S17 . . 174.59(2) ?
    S5 Ni1 S7 . . 94.43(2) ?
    S5 Ni1 S11 . . 179.01(2) ?
    S5 Ni1 S17 . . 86.00(2) ?
    S7 Ni1 S17 . . 78.95(2) ?
    S11 Ni1 S7 . . 86.21(2) ?
    S11 Ni1 S17 . . 93.387(19) ?
    S15 Ni1 S1 . . 89.73(2) ?
    S15 Ni1 S5 . . 85.57(2) ?
    S15 Ni1 S7 . . 174.57(2) ?
    S15 Ni1 S11 . . 93.72(2) ?
    S15 Ni1 S17 . . 95.64(2) ?
    P1 S1 Ni1 . . 103.71(3) ?
    P1 S3 P2 . . 109.72(3) ?
    P2 S5 Ni1 . . 103.97(3) ?
    S7 S6 P1 . . 101.22(3) ?
    S6 S7 Ni1 . . 105.43(3) ?
    S6 S7 S8 . . 106.62(3) ?
    S8 S7 Ni1 . . 107.08(3) ?
    S7 S8 P2 . . 100.69(3) ?
    P11 S11 Ni1 . . 104.27(3) ?
    P12 S13 P11 . . 110.65(3) ?
    P12 S15 Ni1 . . 103.90(3) ?
    S17 S16 P11 . . 100.07(3) ?
    S16 S17 Ni1 . . 107.68(3) ?
    S18 S17 Ni1 . . 105.58(3) ?
    S18 S17 S16 . . 106.38(3) ?
    S17 S18 P12 . . 101.14(3) ?
    S1 P1 S3 . . 113.28(3) ?
    S1 P1 S6 . . 108.70(3) ?
    S2 P1 S1 . . 119.43(4) ?
    S2 P1 S3 . . 105.74(3) ?
    S2 P1 S6 . . 104.75(4) ?
    S3 P1 S6 . . 103.49(3) ?
    S4 P2 S3 . . 104.56(3) ?
    S4 P2 S5 . . 119.76(4) ?
    S4 P2 S8 . . 105.29(4) ?
    S5 P2 S3 . . 112.69(4) ?
    S5 P2 S8 . . 109.57(3) ?
    S8 P2 S3 . . 103.54(3) ?
    S11 P11 S13 . . 112.33(3) ?
    S11 P11 S16 . . 109.54(3) ?
    S12 P11 S11 . . 119.68(4) ?
    S12 P11 S13 . . 103.60(3) ?
    S12 P11 S16 . . 106.50(3) ?
    S16 P11 S13 . . 103.89(3) ?
    S13 P12 S18 . . 103.20(3) ?
    S14 P12 S13 . . 106.16(3) ?
    S14 P12 S15 . . 119.08(4) ?
    S14 P12 S18 . . 105.25(3) ?
    S15 P12 S13 . . 111.47(3) ?
    S15 P12 S18 . . 110.35(3) ?
    C1 N1 C3 . . 108.68(19) ?
    C1 N1 C4 . . 125.8(2) ?
    C3 N1 C4 . . 125.5(2) ?
    C1 N2 C2 . . 108.46(19) ?
    C1 N2 C5 . . 125.9(2) ?
    C2 N2 C5 . . 125.6(2) ?
    N1 C1 N2 . . 108.7(2) ?
    C3 C2 N2 . . 107.1(2) ?
    C2 C3 N1 . . 107.1(2) ?
    N2 C5 C6 . . 111.6(2) ?
    C7 C6 C5 . . 113.4(2) ?
    C11 N11 C13 . . 106.0(2) ?
    C11 N11 C14 . . 125.9(3) ?
    C11 N11 C23 . . 106.0(2) ?
    C13 N11 C14 . . 128.1(3) ?
    N21 N11 C11 . . 110.8(7) ?
    N21 N11 C13 . . 63.0(6) ?
    N21 N11 C14 . . 96.3(7) ?
    N21 N11 C23 . . 63.0(6) ?
    N21 N11 C24 . . 88.6(8) ?
    C23 N11 C14 . . 128.1(3) ?
    C24 N11 C11 . . 110.9(7) ?
    C24 N11 C13 . . 139.7(7) ?
    C24 N11 C23 . . 139.7(7) ?
    C11 N12 C12 . . 108.2(2) ?
    C11 N12 C15 . . 125.8(3) ?
    C12 N12 C15 . . 125.9(3) ?
    N11 C11 N12 . . 109.6(2) ?
    N12 C11 N21 . . 96.7(3) ?
    C13 C12 N12 . . 105.7(3) ?
    C22 C12 N12 . . 152.1(6) ?
    C22 C12 C13 . . 67.2(5) ?
    C22 C12 C23 . . 67.2(5) ?
    C23 C12 N12 . . 105.7(3) ?
    C12 C13 N11 . . 110.3(3) ?
    C12 C13 C22 . . 47.5(5) ?
    N21 C13 C12 . . 112.9(5) ?
    N21 C13 C22 . . 118.3(6) ?
    C22 C13 N11 . . 145.3(5) ?
    C24 C14 N11 . . 54.0(13) ?
    C24 C14 N21 . . 49.5(13) ?
    N12 C15 C16 . . 111.9(4) ?
    C17 C16 C15 . . 110.4(4) ?
    N11 N21 C13 . . 79.7(7) ?
    N11 N21 C14 . . 55.4(5) ?
    N11 N21 C21 . . 168.3(13) ?
    N11 N21 C23 . . 79.7(7) ?
    N11 N21 C24 . . 56.4(7) ?
    C13 N21 C11 . . 87.8(5) ?
    C13 N21 C14 . . 114.7(6) ?
    C13 N21 C21 . . 101.9(8) ?
    C13 N21 C24 . . 127.8(9) ?
    C14 N21 C11 . . 88.0(4) ?
    C21 N21 C11 . . 125.1(9) ?
    C21 N21 C14 . . 131.7(8) ?
    C21 N21 C24 . . 127.0(9) ?
    C23 N21 C11 . . 87.8(5) ?
    C23 N21 C14 . . 114.7(6) ?
    C23 N21 C21 . . 101.9(8) ?
    C23 N21 C24 . . 127.8(9) ?
    C24 N21 C11 . . 79.0(7) ?
    C21 N22 C22 . . 108.6(8) ?
    C21 N22 C25 . . 123.8(9) ?
    C22 N22 C25 . . 127.2(9) ?
    N22 C21 N21 . . 108.8(10) ?
    C12 C22 C13 . . 65.4(5) ?
    C12 C22 N22 . . 117.3(10) ?
    C12 C22 C23 . . 65.4(5) ?
    C13 C22 N22 . . 98.2(7) ?
    C23 C22 N22 . . 98.2(7) ?
    C12 C23 N11 . . 110.3(3) ?
    C12 C23 C22 . . 47.5(5) ?
    N21 C23 C12 . . 112.9(5) ?
    N21 C23 C22 . . 118.3(6) ?
    C22 C23 N11 . . 145.3(5) ?
    C14 C24 N11 . . 104.2(17) ?
    C14 C24 N21 . . 113.6(17) ?
    N22 C25 C26 . . 110.5(12) ?
    C25 C26 C27 . . 113.2(17) ?
_shelx_space_group_comment
;
The symmetry employed for this shelxl refinement is uniquely defined
by the following loop, which should always be used as a source of
symmetry information in preference to the above space-group names.
They are only intended as comments.
;
_shelx_estimated_absorpt_T_min     0.651
_shelx_estimated_absorpt_T_max     0.921
_shelx_hkl_file
;
  -3   0   0 -0.0107 1.86530   1
   3   0   0 -1.0086 1.90784   1
  -4   0   0 1459.47 47.3577   1
  -4   0   0 1391.40 47.3158   4
   4   0   0 1444.42 47.2733   1
   4   0   0 1449.91 47.2847   4
   5   0   0 1.95056 2.78931   4
   5   0   0 3.94260 3.00318   1
  -5   0   0 -1.2199 2.62025   1
  -5   0   0 1.10630 2.74762   4
   6   0   0 208.532 9.91548   4
  -6   0   0 192.919 9.89858   1
  -6   0   0 217.090 10.2048   4
   6   0   0 204.065 9.92477   1
   7   0   0 -4.7197 3.05693   1
  -7   0   0 0.52828 3.06181   4
  -7   0   0 0.10607 3.00591   5
   7   0   0 -0.2046 3.41415   4
  -7   0   0 2.40463 3.19827   1
  -8   0   0 0.98648 3.20283   1
  -8   0   0 2.69894 3.15050   5
  -8   0   0 1.43606 3.31611   4
   8   0   0 -1.8370 3.35511   4
   8   0   0 -0.3837 3.35809   1
  -9   0   0 0.38963 3.03881   5
  -9   0   0 -3.6761 2.89955   1
   9   0   0 3.32346 3.43178   5
   9   0   0 -2.5315 3.47486   1
  -9   0   0 3.23304 3.57064   4
  10   0   0 94.2358 7.92351   1
  10   0   0 103.563 7.92497   5
 -10   0   0 89.3196 7.91202   1
 -10   0   0 96.3652 8.10004   4
 -10   0   0 110.462 8.72009   5
 -11   0   0 -5.7174 3.01115   5
 -11   0   0 2.89946 3.99969   4
 -11   0   0 2.38287 3.97901   1
  11   0   0 0.25324 3.64916   5
  11   0   0 0.44976 3.90545   1
  12   0   0 53.0448 6.25809   5
 -12   0   0 53.7253 7.11994   4
 -12   0   0 48.4947 6.20140   5
  12   0   0 57.2627 6.84521   1
 -12   0   0 35.9557 6.27155   1
  13   0   0 -1.3730 4.33446   1
 -13   0   0 -3.2184 3.40151   5
  13   0   0 -2.7157 3.92482   5
 -13   0   0 2.57524 4.20600   1
 -13   0   0 0.70071 3.99280   4
  14   0   0 3.07163 4.42498   5
 -14   0   0 11.1764 4.98515   1
 -14   0   0 12.5829 5.15925   4
 -14   0   0 2.20555 4.00247   5
  14   0   0 7.34260 4.93339   1
  15   0   0 3.90646 4.60023   5
 -15   0   0 -0.6013 3.88454   5
 -15   0   0 -2.0695 4.47325   4
  15   0   0 -4.5851 4.95202   1
 -15   0   0 -1.6620 4.37992   1
  16   0   0 19.0461 6.51494   1
 -16   0   0 28.4592 6.72225   1
 -16   0   0 17.3196 5.88906   4
 -16   0   0 29.7188 6.81001   5
 -17   0   0 -2.1374 4.60198   5
 -17   0   0 -0.3582 5.02080   4
  17   0   0 3.83645 6.46438   1
 -17   0   0 -6.0024 4.88791   1
 -18   0   0 33.5229 8.16901   4
  18   0   0 33.1533 8.40461   1
 -18   0   0 33.3871 8.12467   1
 -18   0   0 29.1917 7.38016   5
 -19   0   0 -1.7433 5.76841   4
 -19   0   0 -1.8478 5.86047   1
  19   0   0 -1.9879 6.73668   1
 -20   0   0 157.976 14.6267   1
 -20   0   0 131.953 13.5595   4
  20   0   0 137.959 14.3078   1
 -21   0   0 5.45678 6.87407   4
  21   0   0 -4.6598 7.44922   1
 -21   0   0 -6.4103 6.18758   1
 -22   0   0 19.8962 8.37553   4
  22   0   0 23.9284 9.61248   1
 -22   0   0 16.7292 8.28685   1
  23   0   0 -3.7319 8.34381   1
 -23   0   0 -7.0536 7.55100   4
 -23   0   0 -3.5173 7.77802   1
 -24   0   0 7.24393 8.55784   1
 -24   0   0 3.30582 8.50554   4
  24   0   0 -5.4852 8.80147   1
  25   0   0 -0.5597 9.27724   1
 -25   0   0 4.59814 9.52535   1
 -25   0   0 6.42393 8.79466   4
  26   0   0 22.2434 11.8759   1
 -26   0   0 -6.0548 8.57977   4
 -26   0   0 26.0062 11.3964   1
 -27   0   0 -4.0063 9.48555   4
 -27   0   0 -9.1503 9.21132   1
 -28   0   0 128.672 18.9412   1
 -28   0   0 144.218 19.0627   4
 -29   0   0 -8.7207 9.99406   1
 -29   0   0 1.30966 11.8771   4
 -30   0   0 59.4634 15.0565   1
 -30   0   0 30.2462 14.6968   4
 -31   0   0 -2.3902 12.0660   1
 -31   0   0 -20.815 11.1678   4
   0  -1   0 1.17999 2.05900   2
   1  -1   0 226.762 8.93502   2
  -1  -1   0 223.334 8.78841   2
   2  -1   0 8.39650 2.63379   2
  -2   1   0 9.66383 1.67457   1
   2   1   0 9.66438 1.96835   1
   3  -1   0 332.935 12.4708   2
  -3  -1   0 353.620 12.5217   4
  -3   1   0 330.165 12.0592   1
  -3   1   0 329.971 12.0358   1
   3   1   0 321.948 12.3275   1
  -4  -1   0 1.90245 2.71138   4
   4  -1   0 5.90952 2.71592   2
  -4  -1   0 2.21806 2.60719   1
   4   1   0 10.3196 3.03455   4
  -4   1   0 3.79722 2.40048   1
  -4   1   0 3.36618 2.14827   5
   4   1   0 3.29050 2.52577   5
   4   1   0 0.82730 2.62925   1
  -4   1   0 0.57215 2.06212   5
   5  -1   0 1332.14 44.8011   2
  -5  -1   0 1316.61 45.5289   1
  -5  -1   0 1484.59 45.8324   4
   5  -1   0 1349.07 45.0686   1
  -5   1   0 1303.87 45.2623   4
   5   1   0 1384.76 45.5476   4
  -5   1   0 1471.45 45.4356   1
   5   1   0 1344.65 45.2407   5
   5   1   0 1258.46 45.3392   1
  -5   1   0 1362.81 45.1014   5
  -6  -1   0 997.042 36.7784   1
   6  -1   0 1072.66 36.4419   1
  -6  -1   0 1126.40 37.1212   4
   6  -1   0 1064.81 35.7961   2
  -6   1   0 1087.31 36.4801   5
  -6   1   0 1017.43 36.5724   1
   6   1   0 1050.90 36.5675   5
  -6   1   0 1098.04 36.7332   4
   6   1   0 1089.98 36.9904   4
   6   1   0 1115.76 36.9923   1
   7  -1   0 228.580 9.27636   2
  -7  -1   0 236.480 10.9579   1
  -7  -1   0 189.227 10.4713   4
   7  -1   0 210.773 10.0182   1
   7   1   0 193.193 10.4199   1
   7   1   0 232.268 11.0136   4
  -7   1   0 216.670 10.4778   1
   7   1   0 209.297 10.4422   5
  -7   1   0 221.964 10.3190   5
  -7   1   0 207.587 10.5054   4
   8  -1   0 412.031 16.2927   1
  -8  -1   0 393.629 16.7715   1
   8  -1   0 407.061 14.8216   2
  -8  -1   0 406.623 16.7974   4
  -8   1   0 376.042 16.2925   1
   8   1   0 433.103 16.6186   5
  -8   1   0 400.691 16.5554   4
  -8   1   0 370.988 16.0248   5
   8   1   0 398.406 16.6578   1
   8   1   0 381.707 16.7058   4
   9  -1   0 0.95894 3.38948   1
   9  -1   0 -0.7834 2.37481   2
  -9  -1   0 -1.4661 3.13624   4
  -9  -1   0 2.15234 3.41040   1
  -9   1   0 8.02414 3.57238   4
  -9   1   0 0.11031 3.00004   5
   9   1   0 5.84209 3.82370   5
  -9   1   0 1.94465 3.44645   1
   9   1   0 -3.8697 3.47668   1
 -10  -1   0 88.9772 7.87411   1
 -10  -1   0 65.8297 6.73881   4
  10  -1   0 76.6996 5.39943   2
  10  -1   0 87.0043 7.25973   1
 -10  -1   0 92.8619 9.41274   5
  10   1   0 80.8665 7.30784   1
 -10   1   0 70.7649 6.67451   5
  10   1   0 72.9682 6.91098   5
 -10   1   0 72.0566 6.83625   4
 -10   1   0 81.5345 7.32906   1
  11  -1   0 52.4858 6.33523   1
 -11  -1   0 76.9857 7.59892   5
 -11  -1   0 62.1095 6.84201   4
  11  -1   0 60.0603 4.70401   2
 -11  -1   0 69.5934 7.37980   1
 -11   1   0 64.0995 7.03386   1
 -11   1   0 66.5324 7.25271   4
  11   1   0 79.4226 7.54366   1
  11   1   0 63.4322 6.85013   5
 -11   1   0 66.4363 6.83417   5
 -12  -1   0 350.523 17.1167   4
 -12  -1   0 325.991 16.6820   1
  12  -1   0 355.094 13.6130   2
 -12  -1   0 346.792 16.6317   5
  12  -1   0 374.853 16.8530   1
 -12   1   0 375.549 17.1604   1
 -12   1   0 383.779 17.2776   4
  12   1   0 357.787 17.1011   1
 -12   1   0 330.520 16.4020   5
  12   1   0 355.053 16.7526   5
 -13  -1   0 249.508 14.8063   4
 -13  -1   0 270.042 14.8535   1
  13  -1   0 287.515 14.6834   1
 -13  -1   0 297.120 14.9468   5
  13  -1   0 287.541 11.3829   2
  13   1   0 285.993 15.1177   1
 -13   1   0 289.405 14.8522   5
  13   1   0 285.681 14.9216   5
 -13   1   0 264.982 14.8637   1
 -13   1   0 277.543 15.1287   4
  14  -1   0 165.558 7.99820   2
 -14  -1   0 173.973 11.7041   5
 -14  -1   0 202.818 12.6905   4
 -14  -1   0 166.357 11.9607   1
  14  -1   0 168.322 11.5874   1
 -14   1   0 202.646 12.3041   5
  14   1   0 172.105 11.9306   5
 -14   1   0 154.455 11.5582   1
  14   1   0 183.217 12.8734   1
 -14   1   0 166.550 12.3081   4
 -15  -1   0 31.2252 6.50311   4
  15  -1   0 38.6889 6.72427   1
 -15  -1   0 46.5574 7.59065   1
 -15  -1   0 33.6204 6.69898   5
 -15   1   0 45.3958 6.81629   5
  15   1   0 34.2709 6.45753   5
 -15   1   0 32.6466 6.60537   4
  15   1   0 38.0345 7.48551   1
 -15   1   0 36.2887 6.63048   1
 -16  -1   0 11.3533 5.39869   1
  16  -1   0 19.2149 6.06207   1
 -16  -1   0 3.68623 4.95921   4
 -16   1   0 4.56545 5.08776   5
 -16   1   0 0.85183 5.18401   4
 -16   1   0 10.5799 5.60056   1
  16   1   0 3.71249 5.83974   1
  16   1   0 14.5968 5.94925   5
 -17  -1   0 43.2370 7.92543   4
 -17  -1   0 52.8245 8.84486   1
  17  -1   0 86.7236 10.0147   1
  17   1   0 67.2632 9.60991   1
  17   1   0 78.2106 9.58875   5
 -17   1   0 60.5705 9.15144   1
 -17   1   0 51.3633 8.53152   4
 -17   1   0 70.0754 9.11613   5
 -18  -1   0 13.0341 6.63887   4
  18  -1   0 6.82435 6.69711   1
 -18  -1   0 9.43775 6.27275   1
 -18   1   0 16.4604 7.02464   1
  18   1   0 -4.4731 6.32793   1
 -18   1   0 -0.5188 5.46258   5
 -18   1   0 6.94457 5.99792   4
 -19  -1   0 73.6344 10.4150   4
 -19  -1   0 105.668 12.0942   1
  19  -1   0 94.4644 11.8677   1
  19   1   0 76.6185 11.1807   1
 -19   1   0 70.9962 10.9666   1
 -19   1   0 96.8588 10.9914   5
 -19   1   0 100.704 12.3363   4
  20  -1   0 7.64196 7.73467   1
 -20  -1   0 24.1613 8.49436   1
 -20  -1   0 24.8863 8.01195   4
 -20   1   0 14.6837 6.85059   5
 -20   1   0 18.8477 7.74164   4
 -20   1   0 20.1057 8.04628   1
  20   1   0 28.0859 8.75876   1
  21  -1   0 25.9515 8.68368   1
 -21  -1   0 22.1204 8.28904   4
 -21  -1   0 12.3298 7.61451   1
  21   1   0 24.5212 9.50169   1
 -21   1   0 19.1389 7.30429   5
 -21   1   0 20.8255 8.08945   4
 -21   1   0 4.05400 7.40558   1
 -22  -1   0 51.4415 10.9710   4
 -22  -1   0 57.8330 11.3268   1
  22  -1   0 51.5864 10.6825   1
 -22   1   0 54.4680 11.4047   4
 -22   1   0 50.6716 10.6726   1
  22   1   0 60.7178 11.8495   1
 -23  -1   0 111.870 14.9722   4
 -23  -1   0 135.962 15.7869   1
  23   1   0 125.286 15.2023   1
 -23   1   0 105.599 14.3003   1
 -23   1   0 88.3856 13.5081   4
 -24  -1   0 65.6941 12.6696   1
 -24  -1   0 80.0970 13.4566   4
  24   1   0 78.5871 13.6127   1
 -24   1   0 78.6321 13.4473   1
 -24   1   0 76.4656 12.7999   4
 -25  -1   0 57.8710 12.9805   4
 -25  -1   0 55.5419 12.6544   1
  25   1   0 57.2148 13.0319   1
 -25   1   0 45.6060 12.0995   1
 -25   1   0 36.7244 11.5048   4
 -26  -1   0 122.131 17.0075   1
 -26  -1   0 184.379 20.2179   4
 -26   1   0 156.259 18.6963   4
  26   1   0 142.841 17.9994   1
 -26   1   0 124.076 17.1391   1
 -27  -1   0 96.6587 16.0465   1
 -27  -1   0 73.3236 15.3315   4
 -27   1   0 90.8840 15.5355   4
  27   1   0 86.3570 15.5912   1
 -27   1   0 87.0099 14.9393   1
 -28  -1   0 -0.8648 11.1819   4
 -28  -1   0 29.0605 12.1834   1
 -28   1   0 36.2237 12.8290   4
  28   1   0 37.1974 13.6073   1
 -28   1   0 35.5523 12.8737   1
 -29  -1   0 6.35388 11.1264   1
 -29  -1   0 -9.5358 11.4360   4
 -29   1   0 11.3034 11.8962   4
 -29   1   0 -1.6527 9.71706   1
  29   1   0 2.27403 11.9187   1
 -30  -1   0 7.05145 12.7597   4
 -30   1   0 17.2455 13.4712   4
 -30   1   0 0.21605 11.6033   1
 -31  -1   0 1.51436 12.6573   4
  31  -1   0 1.30690 13.1045   3
 -31   1   0 -12.022 10.7937   1
 -31   1   0 -0.6748 12.3813   4
   0  -2   0 11.9230 3.75379   2
  -1  -2   0 300.228 12.8683   2
   1  -2   0 312.440 13.0691   2
   1   2   0 301.244 10.5994   1
   2  -2   0 1.53287 3.33264   2
   2   2   0 4.93551 2.14955   1
  -2   2   0 3.19595 1.63432   1
   2   2   0 4.06099 1.43312   5
   3  -2   0 1020.48 34.2637   2
  -3  -2   0 1023.66 32.7691   4
   3   2   0 954.006 32.3593   5
  -3   2   0 970.695 31.7131   5
   3   2   0 962.753 32.7820   1
  -3   2   0 959.227 32.2916   1
   4  -2   0 167.282 9.12266   2
   4  -2   0 174.877 8.32482   3
  -4  -2   0 173.127 8.01657   4
   4   2   0 158.094 7.58834   5
  -4   2   0 156.413 7.40271   1
  -4   2   0 171.323 7.00831   5
   4   2   0 170.298 8.18249   1
  -5  -2   0 486.651 18.0856   4
   5  -2   0 463.125 18.3815   2
  -5  -2   0 438.820 17.8245   1
   5  -2   0 491.155 18.1668   3
  -5   2   0 492.547 17.5354   1
   5   2   0 493.510 18.2016   4
  -5   2   0 487.348 17.2677   5
   5   2   0 494.097 18.1064   1
   5   2   0 462.932 17.6333   5
  -5   2   0 486.645 17.5535   1
  -6  -2   0 168.572 9.26353   4
   6  -2   0 187.436 9.52276   2
   6  -2   0 174.659 9.18283   3
  -6  -2   0 181.619 9.34347   1
  -6   2   0 192.796 8.56289   5
  -6   2   0 179.771 8.80022   4
   6   2   0 170.878 9.38005   4
  -6   2   0 168.301 8.63600   1
   6   2   0 178.470 9.26209   1
   6   2   0 175.386 8.95206   5
  -7  -2   0 301.044 13.3477   1
   7  -2   0 309.458 13.4135   3
   7  -2   0 296.349 12.3578   1
  -7  -2   0 325.222 13.6905   4
   7  -2   0 298.531 13.0766   2
  -7   2   0 288.239 12.7451   1
  -7   2   0 325.509 12.7699   5
  -7   2   0 297.819 12.8824   4
   7   2   0 285.626 13.0483   5
   7   2   0 296.777 13.5017   1
  -7   2   0 298.158 12.5566   5
   8  -2   0 66.2866 5.89271   2
   8  -2   0 64.5857 5.49799   1
  -8  -2   0 63.9997 6.30009   1
   8  -2   0 68.8572 6.33406   3
  -8  -2   0 63.7463 6.24674   4
  -8   2   0 64.8758 5.66825   5
   8   2   0 72.8266 6.36228   5
  -8   2   0 63.6125 5.93372   4
  -8   2   0 63.7131 5.82979   1
   8   2   0 69.5482 6.59847   1
   9  -2   0 0.22469 3.07519   1
  -9  -2   0 1.93705 3.36977   1
  -9  -2   0 -2.7202 3.24749   4
   9  -2   0 1.74002 3.53842   3
   9  -2   0 -1.1306 3.04357   2
  -9   2   0 3.47898 3.30955   1
  -9   2   0 3.44822 3.25632   4
   9   2   0 -6.9665 3.55462   1
  -9   2   0 1.27326 2.90654   5
   9   2   0 -1.2457 3.32488   5
  10  -2   0 -0.2942 3.21483   2
  10  -2   0 1.37775 3.25648   1
 -10  -2   0 3.52823 3.73030   1
 -10  -2   0 0.47442 3.50015   4
  10   2   0 7.48605 4.21058   1
 -10   2   0 4.22924 3.51150   1
 -10   2   0 5.46634 3.55503   4
 -10   2   0 6.62317 3.43948   5
  10   2   0 -5.5578 3.44995   5
 -11  -2   0 733.707 28.4711   1
  11  -2   0 690.787 27.1214   1
 -11  -2   0 701.848 28.3930   4
  11  -2   0 731.639 26.5669   2
 -11   2   0 748.829 28.1683   4
 -11   2   0 706.624 27.7561   5
 -11   2   0 712.130 27.9557   1
  11   2   0 757.269 28.7812   1
  11   2   0 748.837 28.1902   5
  12  -2   0 289.299 14.2854   1
 -12  -2   0 315.210 15.7165   4
 -12  -2   0 285.828 15.2625   1
  12  -2   0 302.384 13.3244   2
 -12   2   0 305.177 15.1930   1
  12   2   0 292.223 15.1302   5
  12   2   0 302.785 15.7408   1
 -12   2   0 298.774 15.1288   4
 -12   2   0 275.349 14.5870   5
  13  -2   0 -0.7689 3.84087   1
 -13  -2   0 10.8278 4.64999   1
  13  -2   0 0.78662 3.19012   2
 -13  -2   0 0.77671 4.19356   4
  13   2   0 7.11571 5.22679   1
  13   2   0 -6.2184 4.09634   5
 -13   2   0 -0.8478 3.84644   4
 -13   2   0 2.92791 3.86147   5
 -13   2   0 -3.8066 3.88487   1
 -14  -2   0 62.8956 8.50678   4
  14  -2   0 52.9669 5.66460   2
  14  -2   0 68.0009 7.80608   1
 -14  -2   0 60.6129 8.07762   1
  14   2   0 60.8586 8.12436   5
 -14   2   0 65.8261 7.78157   5
  14   2   0 58.6718 8.21129   1
 -14   2   0 58.0154 7.76169   1
 -14   2   0 57.1670 7.72301   4
  15  -2   0 24.7782 6.25448   1
 -15  -2   0 28.1332 6.44017   1
 -15  -2   0 25.2008 6.52610   4
  15  -2   0 28.2441 4.60288   2
 -15   2   0 20.5448 6.06594   1
 -15   2   0 31.0039 6.36507   5
 -15   2   0 26.1393 6.35863   4
  15   2   0 10.2608 6.27018   1
  15   2   0 28.8185 6.90636   5
 -16  -2   0 8.29064 5.46676   1
 -16  -2   0 3.45843 5.17920   4
  16  -2   0 -14.155 4.50790   1
 -16   2   0 -3.0352 4.51847   4
  16   2   0 -7.7358 4.94315   5
 -16   2   0 -2.2046 4.57979   5
 -16   2   0 -1.8298 4.79583   1
  16   2   0 -10.945 5.54271   1
  17  -2   0 12.1718 6.32689   1
 -17  -2   0 9.77947 6.22498   1
 -17  -2   0 14.7137 6.35650   4
 -17   2   0 16.1308 6.07936   5
 -17   2   0 15.5161 5.99814   1
  17   2   0 6.49304 6.59387   1
  17   2   0 3.10445 5.97380   5
 -17   2   0 7.49232 6.06575   4
 -18  -2   0 117.604 12.7996   4
 -18  -2   0 149.633 13.7238   1
  18   2   0 157.208 14.6731   1
 -18   2   0 175.752 14.5248   5
 -18   2   0 145.407 13.6486   1
  18   2   0 122.587 12.8210   5
 -18   2   0 167.356 14.7488   4
 -19  -2   0 -1.6520 5.97030   4
 -19  -2   0 4.17770 6.24592   1
 -19   2   0 3.22237 5.75417   5
  19   2   0 -8.3486 6.04795   5
 -19   2   0 -6.5118 5.63829   1
 -19   2   0 -4.1970 5.75327   4
  19   2   0 -5.9530 6.73832   1
 -20  -2   0 17.2404 7.93059   1
 -20  -2   0 26.5831 8.70889   4
 -20   2   0 20.9866 8.32436   1
 -20   2   0 3.78428 7.02511   4
  20   2   0 20.9179 9.01422   1
 -20   2   0 28.6702 8.01562   5
 -21  -2   0 -8.1105 6.23224   4
 -21  -2   0 12.6221 7.31053   1
 -21   2   0 6.04498 7.64682   5
 -21   2   0 -7.5654 6.63808   1
 -21   2   0 -7.6925 6.66844   4
  21   2   0 -4.4331 8.20624   1
 -22  -2   0 73.4938 12.1289   4
 -22  -2   0 95.9614 13.0922   1
  22   2   0 59.6139 12.2648   1
 -22   2   0 93.3740 13.6586   1
 -22   2   0 80.9545 11.9564   5
 -22   2   0 90.4875 12.5944   4
 -23  -2   0 144.729 15.7481   1
 -23  -2   0 136.614 15.7699   4
 -23   2   0 99.3978 13.7482   4
  23   2   0 129.461 16.0912   1
 -23   2   0 140.854 16.0384   1
 -23   2   0 139.797 15.0819   5
 -24  -2   0 8.02808 8.95981   1
 -24  -2   0 0.60495 8.41882   4
 -24   2   0 9.96531 9.38964   1
  24   2   0 2.66780 9.96241   1
 -24   2   0 21.3008 9.82064   4
  25  -2   0 19.8125 10.4200   3
 -25  -2   0 27.0406 11.3986   4
 -25   2   0 32.2816 10.9737   1
  25   2   0 23.6198 11.4754   1
 -25   2   0 15.8550 10.6121   4
 -26  -2   0 35.2347 12.3853   4
  26  -2   0 17.5339 12.0503   3
 -26   2   0 23.7301 11.4084   4
  26   2   0 18.5383 11.0640   1
 -26   2   0 44.7477 12.4952   1
 -27  -2   0 -2.0677 10.0285   4
  27  -2   0 1.00734 10.4421   3
 -27   2   0 4.52724 9.88766   1
  27   2   0 -0.1525 10.8315   1
 -27   2   0 15.7453 11.7049   4
  28  -2   0 -2.2226 10.1822   3
 -28  -2   0 6.36539 12.0382   4
  28   2   0 -1.9913 10.9409   1
 -28   2   0 4.04804 11.2463   4
 -28   2   0 12.9121 11.1217   1
  29  -2   0 -15.156 10.3701   3
 -29  -2   0 -2.2450 11.3835   4
 -29   2   0 4.39210 11.2000   4
 -29   2   0 0.58799 10.6843   1
  29   2   0 -13.783 11.5642   1
 -30  -2   0 11.7630 12.4786   4
  30  -2   0 4.46410 12.6272   3
  30   2   0 -6.8538 12.5782   1
 -30   2   0 0.77635 12.0436   1
 -30   2   0 7.09994 11.8704   4
 -31  -2   0 34.1271 15.3668   4
  31  -2   0 7.46764 13.3937   3
  31   2   0 18.1298 15.0226   1
 -31   2   0 14.4276 13.1473   1
 -31   2   0 13.1292 12.5067   4
   0  -3   0 -0.1800 2.82708   3
   0  -3   0 2.60004 3.81405   2
   0   3   0 -2.1420 1.34786   1
   1  -3   0 788.760 29.1249   2
   1  -3   0 750.395 27.4182   3
   1   3   0 795.516 25.8850   1
   2  -3   0 153.905 9.73289   2
   2  -3   0 128.342 7.44947   3
  -2   3   0 132.912 5.66977   1
   2   3   0 139.500 6.42121   1
   2   3   0 132.948 5.38760   5
   2   3   0 138.891 5.27904   5
  -3  -3   0 877.718 28.7766   4
   3  -3   0 882.944 32.2383   2
   3  -3   0 859.453 30.6683   3
   3   3   0 876.789 29.7425   1
   3   3   0 876.437 29.1211   5
  -3   3   0 876.187 29.1083   1
  -4  -3   0 5.34523 2.36015   4
   4  -3   0 10.7484 4.49734   2
   4  -3   0 7.63984 3.24749   3
   4   3   0 7.06299 2.45718   5
  -4   3   0 11.1504 2.44502   1
   4   3   0 7.19325 2.93410   1
  -4   3   0 9.86318 1.77586   5
  -4   3   0 7.99371 1.76723   5
  -5  -3   0 449.654 16.3168   4
   5  -3   0 402.684 16.8495   3
   5  -3   0 412.967 18.0356   2
   5   3   0 461.684 16.8287   1
  -5   3   0 415.672 15.3701   5
  -5   3   0 422.585 15.8463   1
  -5   3   0 438.837 15.3385   5
   5   3   0 410.713 16.0929   5
   6  -3   0 126.682 9.15371   2
  -6  -3   0 115.543 7.33341   4
   6  -3   0 118.818 7.76525   3
  -6   3   0 119.245 6.46415   5
  -6   3   0 114.958 6.73197   1
   6   3   0 119.087 7.79865   1
  -6   3   0 113.315 6.87189   1
   6   3   0 120.739 7.23810   5
  -6   3   0 123.282 6.96315   4
  -7  -3   0 691.749 25.2154   1
   7  -3   0 683.638 25.6232   3
  -7  -3   0 707.888 25.4398   4
   7  -3   0 685.195 26.3785   2
  -7   3   0 665.361 24.4524   5
   7   3   0 703.888 25.3104   5
  -7   3   0 686.553 24.8375   1
   7   3   0 654.415 25.4311   1
  -7   3   0 678.713 24.8238   4
  -8  -3   0 28.4499 4.57005   1
   8  -3   0 24.0028 5.10870   2
  -8  -3   0 33.1486 4.72226   4
   8  -3   0 23.4972 4.57118   3
  -8   3   0 29.3775 4.26810   1
   8   3   0 20.9579 4.58118   1
  -8   3   0 18.8070 3.59770   5
  -8   3   0 26.3454 4.27632   4
   8   3   0 22.3113 4.40353   5
  -9  -3   0 13.7511 3.97994   1
  -9  -3   0 18.7060 4.45962   4
   9  -3   0 9.04939 4.12550   3
   9  -3   0 14.7306 4.60908   2
   9   3   0 14.1658 4.19953   5
  -9   3   0 14.0581 3.52284   5
  -9   3   0 15.9999 3.99741   1
   9   3   0 13.4222 4.52739   1
  -9   3   0 17.5001 4.07007   4
  -9   3   0 8.28143 3.16595   5
  10  -3   0 326.951 14.9747   2
 -10  -3   0 315.730 15.2654   4
 -10  -3   0 317.015 15.0405   1
  10  -3   0 308.508 13.5173   1
  10  -3   0 325.399 15.2178   3
  10   3   0 325.049 15.2293   5
 -10   3   0 291.734 14.5701   1
 -10   3   0 317.438 14.4218   5
 -10   3   0 305.164 14.5093   4
  10   3   0 308.130 15.3824   1
 -11  -3   0 210.198 12.5563   4
 -11  -3   0 232.032 12.6044   1
  11  -3   0 226.860 12.1999   2
  11  -3   0 213.473 12.5314   3
  11  -3   0 233.383 14.0338   1
  11   3   0 217.070 13.0839   1
 -11   3   0 224.970 12.0789   4
  11   3   0 203.775 12.5895   5
 -11   3   0 218.060 11.9322   5
 -11   3   0 219.405 12.1884   1
  12  -3   0 114.915 9.86851   3
 -12  -3   0 97.5080 9.21273   4
 -12  -3   0 110.654 9.72777   1
  12  -3   0 105.594 8.73536   2
  12   3   0 104.395 9.86664   1
  12   3   0 105.640 9.66425   5
 -12   3   0 117.109 9.26831   5
 -12   3   0 107.949 9.14219   4
 -12   3   0 102.167 8.86133   1
 -13  -3   0 2.65711 4.20733   4
  13  -3   0 -2.3525 4.31930   3
  13  -3   0 5.67558 4.23796   2
 -13  -3   0 1.80961 4.16446   1
 -13   3   0 3.38396 3.96010   4
 -13   3   0 3.67915 4.35702   1
  13   3   0 4.00785 5.01163   5
  13   3   0 9.61145 5.61743   1
 -13   3   0 2.45035 3.99511   5
 -14  -3   0 2.42259 4.96207   4
 -14  -3   0 0.68180 4.36581   1
  14  -3   0 -2.3036 3.96540   2
  14  -3   0 1.07400 4.75885   3
 -14   3   0 1.92008 4.55054   1
  14   3   0 5.89285 5.54293   1
 -14   3   0 -5.8457 3.81944   5
 -14   3   0 -4.4162 4.14483   4
  14   3   0 -7.0562 4.72271   5
 -15  -3   0 139.653 12.2606   4
 -15  -3   0 166.790 13.2963   1
  15  -3   0 144.695 12.2655   3
 -15   3   0 144.739 12.1451   1
  15   3   0 143.106 12.7219   1
 -15   3   0 143.077 11.9514   5
 -15   3   0 133.916 11.6862   4
  15   3   0 131.680 12.2282   5
 -16  -3   0 15.7476 6.37248   1
 -16  -3   0 11.5003 6.47697   4
  16  -3   0 19.3793 6.72201   3
  16   3   0 13.4095 7.05871   1
 -16   3   0 8.90678 5.66073   1
 -16   3   0 12.8089 5.72030   5
  16   3   0 6.31333 6.27079   5
 -16   3   0 22.4217 6.67914   4
 -17  -3   0 521.560 25.3298   4
 -17  -3   0 541.167 25.2113   1
  17  -3   0 475.826 24.1782   3
  17   3   0 481.292 24.6858   5
 -17   3   0 505.830 24.3450   5
 -17   3   0 492.489 24.1717   4
  17   3   0 496.306 25.3494   1
 -17   3   0 478.145 24.0410   1
  18  -3   0 68.1096 10.0954   3
 -18  -3   0 53.7314 9.66401   4
 -18   3   0 41.6424 8.47727   5
  18   3   0 69.7712 10.3387   5
 -18   3   0 58.4918 9.13290   1
 -18   3   0 65.0659 10.1815   4
  18   3   0 53.6168 9.96894   1
 -19  -3   0 32.6412 8.79025   4
  19  -3   0 37.8867 8.97327   3
 -19   3   0 15.6632 7.03821   1
 -19   3   0 18.2128 7.61713   4
 -19   3   0 30.3866 8.07259   5
  19   3   0 26.7139 9.24192   1
  19   3   0 41.1579 9.20211   5
  20  -3   0 412.733 23.1743   3
 -20  -3   0 426.049 23.9924   4
 -20   3   0 354.713 22.1904   1
 -20   3   0 394.419 22.8513   4
  20   3   0 357.465 23.9411   1
 -20   3   0 399.174 22.9233   5
  20   3   0 388.173 23.9242   5
  21  -3   0 212.498 18.3008   3
 -21  -3   0 228.499 19.2543   4
  21   3   0 185.954 17.7327   1
  21   3   0 195.454 17.9239   5
 -21   3   0 206.236 17.9837   4
 -21   3   0 185.463 17.1728   5
 -21   3   0 210.365 17.9441   1
 -22  -3   0 30.4847 10.0801   4
  22  -3   0 15.3387 8.81774   3
  22   3   0 30.6657 10.2839   1
 -22   3   0 18.7669 8.47679   5
 -22   3   0 25.0799 9.20940   1
 -22   3   0 15.1736 8.52564   4
 -23  -3   0 25.3990 10.3326   4
  23  -3   0 22.0189 9.88277   3
 -23   3   0 22.8463 9.75865   5
 -23   3   0 27.4702 9.77050   1
  23   3   0 12.9424 9.88582   1
 -23   3   0 25.6391 9.87911   4
  24  -3   0 33.1599 11.0183   3
 -24  -3   0 37.8351 11.6583   4
 -24   3   0 45.3341 11.3105   5
 -24   3   0 43.4324 11.3646   1
 -24   3   0 39.4317 10.8422   4
  24   3   0 47.1845 12.0771   1
 -25  -3   0 6.76381 10.3394   4
  25  -3   0 -17.331 8.08159   3
 -25   3   0 -5.1592 8.42025   4
 -25   3   0 8.84846 8.62686   5
  25   3   0 -7.5094 9.50058   1
 -25   3   0 -2.8067 8.64844   1
  26  -3   0 -0.8698 10.0090   3
 -26  -3   0 43.4720 13.1963   4
 -26   3   0 19.2582 11.0720   4
 -26   3   0 24.5801 11.1476   1
  26   3   0 33.3226 12.0161   1
 -27  -3   0 8.87565 11.1556   4
  27  -3   0 7.49561 11.0283   3
 -27   3   0 33.0266 12.1842   1
 -27   3   0 21.3982 11.2943   4
  27   3   0 18.8599 12.4301   1
  28  -3   0 76.5319 15.9269   3
 -28  -3   0 110.589 17.9741   4
  28   3   0 85.1325 16.9535   1
 -28   3   0 103.659 16.5641   1
 -28   3   0 89.2181 16.9019   4
 -29  -3   0 21.2094 13.3149   4
  29  -3   0 28.3439 13.3832   3
  29   3   0 16.0003 13.4181   1
 -29   3   0 2.22613 12.4770   4
 -29   3   0 6.94573 11.5981   1
  30  -3   0 -0.6963 13.5524   3
 -30  -3   0 -10.371 11.2406   4
 -30   3   0 12.6485 12.3331   4
 -30   3   0 13.8409 12.8669   1
  30   3   0 2.47815 13.1204   1
   0  -4   0 150.766 8.76278   3
   0   4   0 139.559 6.27807   1
   1  -4   0 170.623 9.06561   3
   1   4   0 156.958 7.09052   1
  -1   4   0 156.140 6.65633   1
   2  -4   0 367.429 15.6652   3
   2  -4   0 355.910 17.6179   2
  -2   4   0 381.384 13.5076   1
   2   4   0 395.330 14.2095   1
   2   4   0 369.726 13.1617   5
   2   4   0 382.301 13.0421   5
   3  -4   0 277.605 14.4768   2
   3  -4   0 256.796 12.3498   3
   3   4   0 267.049 10.2655   5
   3   4   0 286.103 11.2573   1
   3   4   0 258.741 10.3618   5
  -3   4   0 261.858 10.2177   1
   4  -4   0 22.0185 4.14690   3
   4  -4   0 20.0898 5.52577   2
   4   4   0 22.9210 3.60209   1
   4   4   0 20.1533 3.07886   5
  -4   4   0 23.3999 2.96983   1
   4   4   0 25.0069 3.20318   5
  -5  -4   0 537.352 18.8859   4
   5  -4   0 516.992 21.0683   3
   5  -4   0 555.595 23.0678   2
  -5   4   0 540.284 18.8445   5
  -5   4   0 534.513 19.4344   1
   5   4   0 544.208 20.4811   1
   5   4   0 518.597 19.7770   5
  -5   4   0 557.277 18.7237   5
   6  -4   0 517.580 21.5034   3
  -6  -4   0 571.850 20.1378   4
   6  -4   0 578.625 23.7501   2
  -6   4   0 566.076 19.6686   5
   6   4   0 536.175 20.6994   5
  -6   4   0 542.384 19.6922   5
  -6   4   0 536.456 20.1882   1
   6   4   0 543.830 21.2270   1
   7  -4   0 123.717 8.63051   3
  -7  -4   0 116.331 7.54264   4
   7  -4   0 117.045 9.99922   2
  -7   4   0 123.958 7.12235   5
  -7   4   0 128.036 7.66159   1
  -7   4   0 130.661 7.63873   4
  -7   4   0 136.941 7.14011   5
   7   4   0 125.519 8.83314   1
   7   4   0 135.174 8.27367   5
  -7   4   0 119.578 7.52568   1
   8  -4   0 423.791 19.2713   2
  -8  -4   0 399.057 16.7886   4
   8  -4   0 386.695 17.4552   3
  -8   4   0 399.683 16.2554   5
  -8   4   0 418.855 16.6401   4
   8   4   0 364.527 17.2825   1
  -8   4   0 419.107 16.7002   1
  -8   4   0 415.172 16.1530   5
   8   4   0 400.347 17.2410   5
   9  -4   0 25.0479 5.97212   2
   9  -4   0 23.3119 5.09245   3
  -9  -4   0 22.3961 4.44882   4
   9   4   0 23.9411 5.47740   1
   9   4   0 19.9527 4.76417   5
  -9   4   0 26.4336 4.45188   4
  -9   4   0 21.3845 4.22789   5
  -9   4   0 20.0225 4.43087   1
  10  -4   0 399.500 18.9207   3
  10  -4   0 426.148 19.8654   2
 -10  -4   0 446.258 18.9389   4
  10   4   0 433.965 19.5258   1
 -10   4   0 420.301 18.2373   1
 -10   4   0 412.724 17.8071   5
  10   4   0 436.937 19.0911   5
 -10   4   0 436.451 18.3738   4
 -10   4   0 421.263 17.8662   5
 -11  -4   0 3.96987 4.04149   4
  11  -4   0 8.43987 4.99748   2
  11  -4   0 7.65415 4.69280   3
  11   4   0 3.09062 4.45294   5
 -11   4   0 -2.3619 3.57682   4
 -11   4   0 3.61719 4.01510   1
  11   4   0 3.65752 4.87006   1
 -11   4   0 5.07386 3.71934   5
 -12  -4   0 4.49722 4.11995   4
  12  -4   0 5.79438 5.07289   2
  12  -4   0 4.31104 4.84719   3
 -12   4   0 0.62664 3.82686   5
  12   4   0 -5.7726 4.27382   5
 -12   4   0 0.22430 4.13998   1
  12   4   0 2.45286 5.08605   1
 -12   4   0 -4.6969 3.57935   4
  13  -4   0 54.6454 7.90298   3
 -13  -4   0 47.2836 7.08221   4
 -13   4   0 52.6975 7.11747   1
 -13   4   0 48.2892 7.01572   4
 -13   4   0 35.5135 6.26505   5
  13   4   0 46.5444 7.81378   1
  13   4   0 40.1323 7.28715   5
 -14  -4   0 -5.1299 4.41022   4
  14  -4   0 0.81317 5.04444   3
 -14   4   0 4.73646 4.79491   1
  14   4   0 -6.8693 5.07947   1
 -14   4   0 -1.3607 4.49776   5
  14   4   0 -1.0344 5.71190   5
 -14   4   0 4.45139 4.70833   4
  15  -4   0 59.5711 9.06182   3
 -15  -4   0 77.7073 9.43967   4
  15   4   0 62.2580 9.55344   1
 -15   4   0 71.0406 8.64605   5
 -15   4   0 77.3996 9.16061   4
  15   4   0 74.7397 9.98365   5
 -15   4   0 79.5056 9.26643   1
 -16  -4   0 8.38156 5.96920   4
  16  -4   0 -1.8684 5.96166   3
  16   4   0 5.57916 6.73606   1
 -16   4   0 6.77418 5.75874   1
  16   4   0 6.16799 6.70854   5
 -16   4   0 2.12300 5.25380   5
 -16   4   0 8.46165 5.64813   4
 -17  -4   0 -0.9260 5.90784   4
  17  -4   0 6.67655 6.50382   3
 -17   4   0 -2.7877 5.29806   1
 -17   4   0 6.25893 5.89794   4
 -17   4   0 1.13529 5.59753   5
  17   4   0 -3.4390 6.53453   1
  17   4   0 0.32416 6.42705   5
 -18  -4   0 62.1380 10.1298   4
  18  -4   0 50.9855 9.51898   3
 -18   4   0 53.4332 9.48615   1
  18   4   0 65.3550 10.9583   1
 -18   4   0 57.6182 9.50493   4
  18   4   0 58.2558 10.8416   5
 -18   4   0 40.9838 8.70541   5
 -19  -4   0 17.5086 7.57738   4
  19  -4   0 19.1946 8.10095   3
 -19   4   0 13.1050 7.22886   1
  19   4   0 1.42772 8.00193   1
 -19   4   0 29.8946 8.03701   5
  19   4   0 33.9480 9.34656   5
 -19   4   0 24.2430 8.10200   4
  20  -4   0 5.73923 7.66438   3
 -20  -4   0 -6.9233 6.40538   4
 -20   4   0 5.44862 7.13199   1
  20   4   0 1.84894 8.13751   1
 -20   4   0 14.0235 7.54062   4
 -20   4   0 1.78778 6.94359   5
  20   4   0 -2.5761 7.74181   5
 -21  -4   0 94.7390 13.0741   4
  21  -4   0 87.1379 12.7629   3
  21   4   0 84.5711 13.6806   1
 -21   4   0 95.4129 12.6772   4
 -21   4   0 78.5206 11.9284   1
 -21   4   0 80.2722 12.2779   5
  21   4   0 82.5706 13.2387   5
 -22  -4   0 27.7182 10.5187   4
  22  -4   0 24.8278 9.67734   3
 -22   4   0 4.78713 8.53375   4
  22   4   0 15.6524 9.61532   1
 -22   4   0 12.6913 8.70128   5
 -22   4   0 9.21483 8.77228   1
  22   4   0 24.6924 10.2442   5
  23  -4   0 92.2600 13.8390   3
 -23  -4   0 131.181 16.5991   4
 -23   4   0 91.0164 13.6136   5
  23   4   0 90.9183 14.4900   1
 -23   4   0 92.0883 19.0268   4
 -23   4   0 101.172 14.5190   1
  24  -4   0 13.1941 9.64289   3
 -24  -4   0 22.3211 10.8321   4
 -24   4   0 4.52105 9.59454   1
 -24   4   0 16.7663 9.67477   5
  24   4   0 16.8496 10.4839   1
 -25  -4   0 8.13408 10.0795   4
 -25   4   0 20.9564 10.7282   5
 -25   4   0 2.72810 9.41038   1
  25   4   0 4.68935 10.4862   1
 -26  -4   0 7.80037 11.4793   4
 -26   4   0 -15.162 8.34304   5
  26   4   0 -3.2080 10.8589   1
 -26   4   0 9.62362 10.0690   1
 -27  -4   0 53.4811 14.0544   4
 -27   4   0 39.8049 12.7275   1
 -27   4   0 35.8800 12.5070   5
  27   4   0 31.4429 13.4447   1
 -28  -4   0 -9.3065 10.6235   4
  28   4   0 39.3196 14.1844   1
 -28   4   0 26.3116 12.3361   1
 -29  -4   0 31.2345 13.7368   4
 -29   4   0 24.3484 12.8132   1
  29   4   0 10.7271 13.2303   1
   0   5   0 2.07191 2.08879   1
   1  -5   0 346.786 15.4966   3
   1   5   0 335.052 13.1049   1
  -1   5   0 336.049 12.7357   1
   2  -5   0 39.7176 5.64766   3
   2   5   0 42.2397 4.38617   1
  -2   5   0 37.8454 3.52838   1
   2   5   0 39.9051 3.29692   5
   2   5   0 42.9988 3.47391   5
   3  -5   0 -2.3739 3.15388   3
  -3   5   0 3.60931 2.11284   1
   3   5   0 2.04298 2.24155   5
   3   5   0 -0.5905 2.22191   5
   3   5   0 -4.8607 2.47214   1
   4  -5   0 34.7839 5.35164   3
  -4   5   0 23.9893 3.26188   1
   4   5   0 25.4998 3.63105   5
   4   5   0 24.7284 3.56197   5
   4   5   0 27.7638 4.11966   1
   5  -5   0 5.80276 3.97193   3
  -5   5   0 9.20714 3.01569   1
  -5   5   0 4.01781 2.31100   5
   5   5   0 4.48439 3.25090   1
   5   5   0 11.5367 3.13313   5
  -5   5   0 7.34423 2.19865   5
   5   5   0 11.0838 3.39242   5
   6  -5   0 108.857 8.75399   3
  -6   5   0 97.0709 6.08225   5
  -6   5   0 93.8321 5.76989   5
   6   5   0 88.1133 7.50829   1
  -6   5   0 104.264 6.69332   1
   6   5   0 99.2636 7.40074   5
   7  -5   0 48.7167 6.48484   3
  -7   5   0 37.9486 4.70114   1
  -7   5   0 44.9604 4.46612   5
   7   5   0 43.4465 5.97119   1
  -7   5   0 40.7672 4.41445   5
  -7   5   0 35.9761 4.71877   1
   7   5   0 43.8262 5.52733   5
  -8  -5   0 240.062 10.7222   4
   8  -5   0 222.322 13.0195   3
   8   5   0 246.199 12.6434   5
   8   5   0 243.458 13.0925   1
  -8   5   0 229.653 11.3068   5
  -8   5   0 236.576 11.5877   1
   9  -5   0 4.28415 4.45027   3
  -9  -5   0 2.21239 3.13696   4
  -9   5   0 -1.6063 3.16817   5
   9   5   0 3.08592 4.41870   1
   9   5   0 11.3810 4.63152   5
  -9   5   0 -0.1350 3.59040   1
  10  -5   0 82.8379 8.91461   3
 -10  -5   0 100.901 7.82917   4
 -10   5   0 99.4843 8.35493   1
 -10   5   0 94.0167 7.98955   5
  10   5   0 90.2545 9.03773   5
  10   5   0 90.4307 9.29325   1
  11  -5   0 22.5259 5.82902   3
 -11  -5   0 11.5734 4.27750   4
 -11   5   0 5.22041 4.04677   5
 -11   5   0 22.3708 4.94466   5
  11   5   0 8.68509 5.58518   1
 -11   5   0 14.2213 4.86703   1
  11   5   0 15.3352 5.58303   5
 -12  -5   0 381.284 17.7320   4
  12  -5   0 346.148 18.4954   3
 -12   5   0 354.893 17.3739   5
  12   5   0 389.254 19.3753   5
  12   5   0 372.035 19.6037   1
 -12   5   0 384.783 17.9999   1
 -13  -5   0 417.370 19.7552   4
  13  -5   0 406.046 20.5287   3
  13   5   0 429.040 21.5641   5
 -13   5   0 404.874 19.4207   5
  13   5   0 454.688 22.0660   1
 -13   5   0 429.636 20.0899   1
  14  -5   0 181.554 14.0318   3
 -14  -5   0 161.564 12.4011   4
  14   5   0 166.534 14.1983   5
 -14   5   0 158.484 12.3763   5
  14   5   0 171.779 14.4485   1
 -14   5   0 165.546 12.3899   1
  15  -5   0 3.46187 6.21734   3
 -15  -5   0 1.33477 5.01810   4
  15   5   0 7.10992 6.51758   1
  15   5   0 11.1209 6.82326   5
 -15   5   0 7.51926 5.53321   5
 -15   5   0 5.95433 5.60166   1
 -16  -5   0 584.030 27.1227   4
  16  -5   0 551.410 27.6248   3
 -16   5   0 630.730 27.3261   5
 -16   5   0 600.650 27.3793   1
  16   5   0 629.998 28.9931   5
  16   5   0 576.902 28.6400   1
 -17  -5   0 694.869 32.2425   4
  17  -5   0 784.246 39.9134   3
 -17   5   0 799.791 32.6840   5
  17   5   0 751.636 33.7841   5
 -17   5   0 681.527 31.7347   1
  17   5   0 778.016 34.6476   1
 -18  -5   0 3.07913 6.19296   4
 -18   5   0 5.72272 6.75014   5
  18   5   0 4.07268 7.52924   5
 -18   5   0 8.57835 6.70863   1
  18   5   0 6.04263 7.94565   1
 -19  -5   0 59.2238 10.2338   4
  19   5   0 34.6911 9.93039   5
  19   5   0 42.8666 10.5035   1
 -19   5   0 36.3161 8.61119   5
 -19   5   0 65.1116 10.5606   1
 -20  -5   0 33.2929 9.27912   4
  20   5   0 23.0213 10.0553   5
  20   5   0 40.4587 10.6689   1
 -20   5   0 41.7615 10.1961   5
 -20   5   0 23.0448 8.65577   1
 -21  -5   0 76.3787 11.8258   4
  21   5   0 56.6995 12.1440   5
 -21   5   0 62.3059 11.3792   1
 -21   5   0 67.8415 11.5862   5
  21   5   0 60.9888 12.4008   1
 -22  -5   0 124.228 15.3297   4
 -22   5   0 122.939 14.7787   1
  22   5   0 122.527 16.0149   5
 -22   5   0 114.455 15.0116   5
  22   5   0 123.790 16.2906   1
 -23  -5   0 107.234 14.4000   4
 -23   5   0 82.3301 13.4678   1
 -23   5   0 95.8438 13.9268   5
  23   5   0 47.3592 12.8126   1
  23   5   0 82.0983 14.3828   5
 -24  -5   0 1.09872 9.25556   4
 -24   5   0 9.17992 9.15202   5
 -24   5   0 8.92214 9.48085   1
  24   5   0 13.7906 10.8188   1
 -25  -5   0 10.6464 10.3443   4
 -25   5   0 -1.2104 9.63635   1
  25   5   0 10.2476 11.3445   1
 -25   5   0 12.3659 10.5184   5
 -26  -5   0 -0.8416 9.98041   4
 -26   5   0 11.9367 10.6483   5
  26   5   0 -10.077 10.4410   1
 -26   5   0 10.8381 11.0949   1
 -27  -5   0 6.38035 11.2289   4
  27   5   0 11.8822 12.7195   1
 -27   5   0 3.14143 9.89675   5
 -27   5   0 2.80444 9.84895   1
 -28  -5   0 10.4006 11.9703   4
 -28   5   0 -0.5602 12.6080   1
 -28   5   0 -1.4568 10.2127   5
  28   5   0 -1.2308 12.5399   1
   0   6   0 143.448 7.63519   1
  -1   6   0 3.09802 2.50462   1
   1   6   0 5.96595 2.23105   5
   1   6   0 0.98315 2.61770   1
   1   6   0 6.74350 2.42657   5
   2  -6   0 273.095 14.7722   3
   2   6   0 279.298 12.3093   1
   2   6   0 291.479 11.4249   5
   2   6   0 261.431 11.4620   5
  -2   6   0 287.850 11.4539   1
   3  -6   0 142.450 10.6084   3
   3   6   0 156.979 10.2953   5
   3   6   0 139.459 7.78405   5
  -3   6   0 130.132 7.34472   1
   3   6   0 148.893 8.53345   1
   4  -6   0 407.842 18.5638   3
   4   6   0 397.730 16.0902   5
  -4   6   0 398.390 14.6447   5
   4   6   0 398.512 16.7095   1
  -4   6   0 390.401 14.3528   5
  -4   6   0 392.928 15.2680   1
   5  -6   0 124.576 10.4327   3
   5   6   0 114.232 8.74942   1
  -5   6   0 126.419 6.75681   5
  -5   6   0 120.524 6.47854   5
   5   6   0 123.399 8.30123   5
  -5   6   0 120.819 7.43162   1
   6  -6   0 215.734 13.0243   3
   6   6   0 226.502 12.2432   1
   6   6   0 202.900 11.4426   5
  -6   6   0 218.010 10.0716   5
  -6   6   0 223.623 10.6178   1
   7  -6   0 1.31526 4.60356   3
  -7   6   0 0.81696 2.87331   5
   7   6   0 10.7575 4.32774   1
  -7   6   0 0.10225 3.22543   1
   7   6   0 1.96289 3.96381   5
  -7   6   0 -0.0519 3.08364   1
   8   6   0 3.48305 4.25623   5
   8   6   0 3.17295 4.48774   1
  -8   6   0 2.07472 3.29018   5
  -8   6   0 -4.7757 3.18007   1
  -9   6   0 63.5916 6.46560   5
  -9   6   0 53.3767 6.44319   1
   9   6   0 63.6258 8.07372   1
   9   6   0 48.1205 7.50579   5
  10   6   0 59.3736 8.13959   5
 -10   6   0 75.3353 7.67094   1
  10   6   0 69.0207 8.52505   1
 -10   6   0 80.3087 7.64102   5
 -11   6   0 71.2492 7.55546   5
  11   6   0 68.9038 9.05562   1
  11   6   0 66.3362 8.83620   5
 -11   6   0 65.6519 7.66476   1
 -11   6   0 67.6948 7.24807   5
 -12   6   0 171.111 11.7612   1
 -12   6   0 160.696 11.3270   5
  12   6   0 133.860 12.3260   5
 -12   6   0 160.169 11.0884   5
  12   6   0 159.508 13.2625   1
 -13   6   0 33.4757 6.48987   5
  13   6   0 30.8565 7.47189   1
  13   6   0 42.8040 8.04767   5
 -13   6   0 38.4259 7.11107   1
  14   6   0 12.8197 6.64284   5
 -14   6   0 34.6485 6.92168   1
 -14   6   0 17.8726 6.08152   5
  14   6   0 16.8116 7.41183   1
  15   6   0 27.8526 7.68464   5
 -15   6   0 43.9276 7.97576   1
 -15   6   0 19.8652 6.39453   5
  15   6   0 -0.0897 6.72060   1
 -16   6   0 26.3166 7.28727   5
 -16   6   0 9.49474 6.73130   1
  16   6   0 8.06660 7.23164   1
  16   6   0 18.4380 7.80975   5
 -17   6   0 27.4039 8.12361   1
  17   6   0 28.5853 9.22624   1
 -17   6   0 33.2918 8.20872   5
  17   6   0 30.9378 9.72393   5
  18   6   0 229.540 18.9541   5
 -18   6   0 213.538 16.7409   5
 -18   6   0 216.998 17.3836   1
  18   6   0 238.659 19.4884   1
 -19   6   0 58.7525 10.4548   5
  19   6   0 63.5211 11.6667   5
 -19   6   0 58.0110 10.6226   1
  19   6   0 71.8125 12.4669   1
  20   6   0 -1.9079 8.13039   1
  20   6   0 14.4278 9.09661   5
 -20   6   0 -0.1615 7.43595   5
 -20   6   0 13.8106 7.82901   1
 -21   6   0 8.00797 8.24715   5
  21   6   0 7.93968 9.51528   1
  21   6   0 8.98339 9.29176   5
 -21   6   0 3.04665 8.28514   1
 -22   6   0 2.59797 8.06708   1
 -22   6   0 -1.7047 8.44217   5
  22   6   0 -5.5537 8.86848   5
  22   6   0 5.93560 9.75956   1
 -23   6   0 24.8800 9.52701   5
  23   6   0 32.2890 11.4924   5
  23   6   0 -6.3895 9.25892   1
 -23   6   0 -7.3411 7.83930   1
 -24   6   0 11.1626 9.90055   5
  24   6   0 -0.4897 10.0577   1
  24   6   0 -3.8840 10.1714   5
 -24   6   0 4.38974 9.76380   1
 -25   6   0 25.1175 11.4423   5
  25   6   0 13.6880 11.6095   1
 -25   6   0 25.4530 11.2928   1
  26   6   0 10.4034 11.8105   1
 -26   6   0 19.3230 11.5106   1
 -26   6   0 30.8158 12.2866   5
   0   7   0 -0.6792 2.55928   5
   1   7   0 139.569 7.64299   5
   1   7   0 123.421 8.23280   1
  -1   7   0 142.713 7.30833   5
   2   7   0 4.75359 3.07395   5
  -2   7   0 3.22814 2.58480   5
   2   7   0 13.6716 3.81045   1
   3   7   0 185.008 10.5369   1
  -3   7   0 186.889 8.70227   5
   3   7   0 185.170 10.1530   5
  -4   7   0 58.5087 5.02562   5
   4   7   0 56.4967 6.16030   5
   4   7   0 68.7235 6.91483   1
  -5   7   0 93.0494 6.59621   5
   5   7   0 91.5728 7.75261   5
   5   7   0 92.5051 8.17368   1
   6   7   0 23.9579 5.64621   1
  -6   7   0 19.0711 3.99997   5
  -6   7   0 24.3461 5.46209   1
   6   7   0 29.8793 5.54156   5
  -7   7   0 18.2437 4.33201   1
  -7   7   0 11.5959 4.02089   1
  -7   7   0 12.5693 3.74346   5
   7   7   0 8.27684 4.93220   1
   7   7   0 9.33742 4.93843   5
   8   7   0 2.79635 4.82715   1
  -8   7   0 4.39483 3.61936   5
  -8   7   0 5.35466 3.73655   1
   8   7   0 -4.4809 4.15798   5
   9   7   0 7.86672 5.55854   1
   9   7   0 13.1635 5.32129   5
  -9   7   0 5.58703 4.07098   5
  -9   7   0 5.07878 4.23358   1
 -10   7   0 0.90743 3.92574   5
 -10   7   0 4.03225 4.21933   1
  10   7   0 -0.9801 5.40018   1
  10   7   0 -1.5424 4.65827   5
  11   7   0 2.14653 5.38548   5
 -11   7   0 9.39345 4.71826   1
  11   7   0 -3.7107 5.38788   1
 -11   7   0 6.32973 4.24794   5
 -12   7   0 -3.3431 4.01152   5
  12   7   0 -0.2332 5.95312   1
 -12   7   0 -2.2089 4.57151   5
  12   7   0 5.40346 6.14138   5
 -12   7   0 6.06294 5.26377   1
  13   7   0 10.9283 6.66806   5
 -13   7   0 7.36257 5.54983   5
 -13   7   0 9.92945 5.81280   1
  13   7   0 6.94164 6.88305   1
  14   7   0 21.9967 7.95695   5
 -14   7   0 13.2037 6.41316   5
 -14   7   0 23.4878 6.85651   1
  14   7   0 19.7271 7.82103   1
  15   7   0 119.090 13.9794   1
  15   7   0 126.636 13.4083   5
 -15   7   0 132.557 12.9110   1
 -15   7   0 135.365 12.2013   5
 -16   7   0 1.85937 6.30640   1
  16   7   0 9.96511 7.60153   5
 -16   7   0 0.70868 5.99466   5
  16   7   0 -1.8020 7.49865   1
  17   7   0 21.6436 10.0653   1
 -17   7   0 41.2665 9.03951   1
 -17   7   0 58.5542 9.84573   5
  17   7   0 59.0239 10.9358   5
 -18   7   0 2.65222 6.78831   5
 -18   7   0 -13.569 5.99358   1
  18   7   0 5.21858 8.86043   1
 -19   7   0 3.61597 7.21114   1
  19   7   0 -15.198 7.84869   1
  19   7   0 4.46826 8.39714   5
 -19   7   0 5.45869 7.73303   5
  20   7   0 56.1231 12.3871   5
 -20   7   0 76.8680 12.2253   5
  20   7   0 40.5840 11.5258   1
 -20   7   0 35.7610 10.2975   1
 -21   7   0 -10.837 7.14752   1
 -21   7   0 9.96223 8.77485   5
  21   7   0 -11.411 8.00246   5
  21   7   0 0.59593 9.26178   1
  22   7   0 10.7290 10.2190   1
 -22   7   0 -0.3469 8.41507   1
 -22   7   0 -10.258 7.34872   5
  22   7   0 3.39449 9.76203   5
  23   7   0 11.3907 10.6757   5
 -23   7   0 8.82408 9.71995   5
  23   7   0 24.4119 11.8688   1
 -23   7   0 14.6990 10.2624   1
 -24   7   0 8.37746 10.0207   1
  24   7   0 4.40103 10.7180   5
  24   7   0 -10.058 9.60059   1
 -24   7   0 11.6383 10.5396   5
   0   8   0 0.15040 3.22013   5
   1   8   0 6.60133 3.56157   5
  -1   8   0 6.00896 3.37374   5
  -2   8   0 0.33174 3.06999   5
   2   8   0 2.77915 3.58667   5
  -3   8   0 165.487 9.04126   5
   3   8   0 159.638 10.1427   5
   4   8   0 237.825 12.9875   5
  -4   8   0 250.469 11.7306   5
   5   8   0 536.161 21.7146   5
  -5   8   0 481.639 19.8108   5
   6   8   0 52.4379 7.15928   1
   6   8   0 39.4716 6.50190   5
  -6   8   0 51.9238 5.88904   5
   7   8   0 32.1277 6.23211   5
  -7   8   0 39.4710 5.39098   5
   7   8   0 42.7128 7.15087   1
   8   8   0 -0.9042 5.32089   1
   8   8   0 2.27427 4.94329   5
  -8   8   0 9.11741 4.26025   5
   9   8   0 -0.8952 4.89143   5
  -9   8   0 -2.2757 3.86780   5
   9   8   0 -2.9483 5.14071   1
  10   8   0 8.33733 5.95085   5
  10   8   0 0.49379 5.53415   1
 -10   8   0 -6.2608 3.93712   5
  11   8   0 6.02786 5.74742   5
 -11   8   0 5.87393 4.59121   5
  11   8   0 1.17715 6.09072   1
 -12   8   0 13.3719 5.01001   5
 -12   8   0 -2.5203 4.81329   5
  12   8   0 5.23683 6.79608   1
  12   8   0 7.01202 6.20488   5
 -13   8   0 2.56338 5.40376   5
  13   8   0 -0.0637 6.81002   1
  13   8   0 -0.6292 6.03024   5
  14   8   0 4.03693 6.53301   5
  14   8   0 -6.9041 6.36666   1
 -14   8   0 2.50215 5.65982   5
  15   8   0 78.7819 12.1323   1
  15   8   0 90.9599 12.2510   5
 -15   8   0 97.7307 11.0271   5
 -15   8   0 89.7338 12.0659   1
 -16   8   0 -1.6415 6.60327   1
  16   8   0 2.47552 7.08614   5
  16   8   0 7.43464 8.52641   1
 -16   8   0 2.96497 6.71930   5
  17   8   0 -5.5589 7.60074   1
 -17   8   0 1.65992 6.76097   5
  17   8   0 7.59111 8.09304   5
 -17   8   0 -2.0901 6.81361   1
  18   8   0 11.5697 9.45071   1
 -18   8   0 10.0643 8.32017   1
 -18   8   0 9.96839 8.02886   5
  18   8   0 4.51636 8.06934   5
 -19   8   0 1.79873 7.58436   1
  19   8   0 9.65271 8.91454   5
  19   8   0 4.39534 9.29185   1
 -19   8   0 6.02470 8.01958   5
 -20   8   0 1.95251 8.31742   5
 -20   8   0 -2.2043 8.16608   1
  20   8   0 5.99878 9.60419   5
  20   8   0 9.55079 9.47240   1
  21   8   0 1.28684 9.53222   5
  21   8   0 1.89163 9.93768   1
 -21   8   0 -4.5814 8.55998   1
 -21   8   0 12.2171 9.26069   5
 -22   8   0 -7.7763 8.72556   5
  22   8   0 9.00719 11.1949   1
  22   8   0 3.18235 10.3876   5
 -22   8   0 21.9581 10.6765   1
   0   9   0 1.69567 3.95315   5
   1   9   0 116.398 9.07154   5
  -1   9   0 117.238 8.74898   5
   2   9   0 7.00665 4.28456   5
  -2   9   0 -0.9233 3.55595   5
  -3   9   0 31.5686 4.99030   5
   3   9   0 16.2099 5.01368   5
  -4   9   0 6.27796 3.91048   5
   4   9   0 -6.6350 4.11037   5
  -5   9   0 0.13397 3.95866   5
   5   9   0 12.2611 5.20112   5
  -6   9   0 37.9930 5.70586   5
   6   9   0 43.1166 7.05737   5
  -7   9   0 169.719 11.0259   5
   7   9   0 192.174 13.4277   5
  -8   9   0 55.4400 6.78923   5
   8   9   0 48.3796 8.37375   5
   9   9   0 195.752 14.8636   5
  -9   9   0 196.780 12.3750   5
 -10   9   0 9.40956 5.13151   5
  10   9   0 9.91988 6.50408   5
  11   9   0 205.513 17.5925   1
 -11   9   0 180.091 12.6027   5
  11   9   0 151.188 14.1993   5
  12   9   0 11.6073 8.03026   1
  12   9   0 3.90873 6.24025   5
 -12   9   0 -0.3397 5.53249   5
  13   9   0 35.2356 9.22635   1
  13   9   0 17.1893 7.51983   5
 -13   9   0 15.5641 6.59150   5
  14   9   0 -3.5439 7.67755   1
  14   9   0 8.67205 6.95826   5
 -14   9   0 8.88552 6.38882   5
  15   9   0 6.37223 7.46350   5
 -15   9   0 -1.9903 6.22155   5
  15   9   0 18.7800 9.34703   1
 -16   9   0 5.16079 6.78529   5
  16   9   0 2.00586 8.84580   1
  16   9   0 -6.6683 7.06991   5
  17   9   0 6.76345 8.43548   5
  17   9   0 22.2043 10.2521   1
 -17   9   0 33.0406 8.82724   5
 -18   9   0 28.8961 8.85964   5
  18   9   0 20.2466 10.1653   5
  18   9   0 24.6133 11.0150   1
   0  10   0 5.21181 4.42967   5
   1  10   0 0.49027 4.63834   5
  -1  10   0 3.21985 4.55881   5
   2  10   0 1.93056 4.46883   5
  -2  10   0 0.85084 3.87251   5
  -3  10   0 42.8899 6.03956   5
   3  10   0 36.5408 6.87055   5
  -4  10   0 51.7448 6.41820   5
   4  10   0 40.4045 7.11204   5
   5  10   0 47.9931 7.83362   5
  -5  10   0 48.6225 6.50307   5
   6  10   0 85.5849 9.93126   5
  -6  10   0 79.8429 8.04063   5
  -7  10   0 -0.7603 4.16152   5
   7  10   0 -0.9940 5.16488   5
   8  10   0 5.66006 5.68905   5
  -8  10   0 -4.0825 4.21982   5
   9  10   0 12.7345 6.58110   5
  -9  10   0 3.24286 4.73538   5
 -10  10   0 -3.4040 5.12025   5
 -10  10   0 -5.8879 4.11102   5
  10  10   0 -7.2532 5.65319   5
 -11  10   0 22.8575 6.85335   5
  11  10   0 27.8152 8.39088   5
  12  10   0 2.38850 6.34063   5
 -12  10   0 7.24727 6.14614   5
  13  10   0 8.74655 7.18963   5
 -13  10   0 19.4025 7.52811   5
 -14  10   0 25.4713 7.72055   5
  14  10   0 26.6164 8.75833   5
   0  11   0 -1.5559 4.74235   5
   1  11   0 6.72631 5.48879   5
  -1  11   0 16.0710 5.51958   5
  -2  11   0 2.57330 4.62092   5
   2  11   0 6.63950 5.40821   5
  -3  11   0 76.3006 7.99965   5
   3  11   0 75.0615 9.13926   5
   4  11   0 4.11814 5.49960   5
  -4  11   0 11.4776 4.82031   5
  -5  11   0 8.78916 4.95071   5
   5  11   0 4.02507 5.36634   5
 -32   0   1 17.5317 14.0244   4
 -32   0   1 -5.3177 12.8129   1
 -31   0   1 5.65966 11.9384   1
 -31   0   1 10.2104 12.9358   4
 -30   0   1 -2.4162 12.5627   4
 -30   0   1 3.61801 11.2641   1
 -29   0   1 2.52489 11.1937   1
 -29   0   1 12.0232 12.2579   4
 -28   0   1 1.37612 9.98095   1
 -28   0   1 -4.5085 10.2214   4
 -27   0   1 17.2903 10.2315   1
 -27   0   1 10.4446 10.5440   4
 -26   0   1 -4.6410 8.98384   4
 -26   0   1 -7.2467 8.64764   1
  26   0  -1 -7.1285 9.59260   1
 -25   0   1 264.800 22.3187   1
 -25   0   1 242.114 21.7057   4
  25   0  -1 229.033 21.0161   1
 -24   0   1 -6.5415 8.03077   1
 -24   0   1 0.03584 7.89289   4
  24   0  -1 -6.2157 8.45963   1
  23   0  -1 -0.8009 8.05007   1
 -23   0   1 -11.045 7.13304   1
 -23   0   1 -2.4029 7.34257   4
 -22   0   1 0.97602 7.11512   1
  22   0  -1 -10.212 7.36481   1
 -22   0   1 -2.2795 6.81345   4
 -21   0   1 81.0000 11.7618   1
  21   0  -1 46.6463 10.3174   1
 -21   0   1 62.8146 11.0564   4
 -20   0   1 -8.2698 5.80453   4
 -20   0   1 -0.0694 6.16567   1
  20   0  -1 7.15054 7.49589   1
 -19   0   1 103.868 11.5516   5
 -19   0   1 113.357 12.9104   4
 -19   0   1 109.182 12.4950   1
  19   0  -1 113.337 12.3629   1
 -18   0   1 -9.0738 4.98063   1
  18   0  -1 1.23743 6.69500   1
 -18   0   1 -0.2633 4.78898   5
 -18   0   1 4.80933 5.77932   4
 -17   0   1 462.546 23.3313   5
 -17   0   1 532.917 24.5688   4
  17   0  -1 504.093 24.1062   1
 -17   0   1 535.693 24.7101   1
 -16   0   1 1.11277 4.92346   1
  16   0  -1 -0.1435 5.19618   1
 -16   0   1 -0.6970 4.49295   4
 -16   0   1 -4.2732 4.01273   5
 -15   0   1 13.9164 5.32370   1
  15   0  -1 16.6197 5.83373   1
  15   0  -1 25.4763 5.77355   5
 -15   0   1 26.0304 5.81066   5
 -15   0   1 19.3391 5.38204   4
  14   0  -1 -0.1799 4.15976   5
 -14   0   1 -0.9758 4.26421   1
 -14   0   1 2.18334 3.97436   5
  14   0  -1 -8.0305 4.08894   1
 -14   0   1 4.05987 4.32745   4
 -13   0   1 1995.24 69.1673   4
  13   0  -1 1974.28 68.2279   5
 -13   0   1 1947.71 69.1194   1
  13   0  -1 2104.67 68.9560   1
 -13   0   1 1934.39 68.5649   5
  12   0  -1 2.86394 3.78748   5
 -12   0   1 -2.0111 3.68643   4
  12   0  -1 6.04149 4.44333   1
 -12   0   1 -2.8036 3.43298   1
 -12   0   1 0.09565 3.31478   5
  11   0  -1 476.365 19.6640   5
  11   0  -1 478.783 20.2148   1
 -11   0   1 495.004 20.1324   5
 -11   0   1 493.218 20.7014   4
 -11   0   1 480.534 20.5159   1
  10   0  -1 0.20636 3.53651   5
 -10   0   1 -4.2155 2.99305   5
 -10   0   1 -1.5380 3.53344   4
 -10   0   1 -1.2112 3.49377   1
  10   0  -1 3.67845 3.92962   1
  -9   0   1 103.122 8.19268   1
   9   0  -1 116.825 8.07849   1
  -9   0   1 105.023 7.77494   5
  -9   0   1 107.230 8.19415   4
  -8   0   1 2.47083 3.30190   1
  -8   0   1 -0.3052 3.24117   5
   8   0  -1 1.72666 3.50087   1
  -8   0   1 1.24180 3.36932   4
  -7   0   1 27.7891 4.04554   5
  -7   0   1 38.5469 4.82484   4
  -7   0   1 35.9353 4.53740   1
   7   0  -1 37.8497 4.61283   1
  -6   0   1 1.60881 3.01451   1
  -6   0   1 -4.9726 2.81225   4
   6   0  -1 -2.1713 2.95475   1
  -5   0   1 1444.60 50.3294   1
  -5   0   1 1601.35 50.5555   4
   4   0  -1 -5.2632 2.23016   1
  -4   0   1 3.25595 2.31757   1
  -4   0   1 -3.0054 2.42705   4
  -3   0   1 23.3715 2.41814   1
  -2   0  -1 -0.6692 1.74993   1
   3   0   1 463.956 16.8248   1
   3   0   1 490.349 16.8285   4
   4   0   1 4.57221 2.77651   1
  -4   0  -1 -1.0200 2.74288   4
  -4   0  -1 3.49322 2.69049   1
   4   0   1 0.06024 2.72334   4
   5   0   1 575.970 20.8136   4
  -5   0  -1 557.304 20.8587   4
   5   0   1 574.534 20.6667   1
  -6   0  -1 2.39770 3.13677   5
  -6   0  -1 8.48227 3.31615   1
   6   0   1 0.05268 3.12774   1
   6   0   1 4.21095 3.47747   4
  -6   0  -1 -0.9885 3.14126   4
  -7   0  -1 296.996 13.6763   4
   7   0   1 329.823 13.9731   4
   7   0   1 339.860 13.7075   1
  -7   0  -1 286.197 13.5375   1
  -8   0  -1 -1.1346 3.27726   1
  -8   0  -1 -0.6858 3.17384   4
   8   0   1 -3.1264 3.24501   1
   8   0   1 1.17113 3.44341   4
  -8   0  -1 -0.7049 3.09245   5
   8   0   1 1.03070 3.37108   5
  -9   0  -1 5.06120 3.39058   5
   9   0   1 -0.1210 3.54263   4
  -9   0  -1 5.08582 3.72573   4
   9   0   1 0.17462 3.46265   1
   9   0   1 7.24144 3.86529   5
  -9   0  -1 6.18421 3.65753   1
  10   0   1 -2.5633 3.45623   5
 -10   0  -1 -0.4346 3.53579   1
 -10   0  -1 -3.4478 3.30847   4
  10   0   1 0.64965 3.76346   1
 -10   0  -1 -1.1375 3.09696   5
  10   0   1 3.95506 3.84465   4
  11   0   1 59.7532 6.44395   5
 -11   0  -1 51.3245 6.60555   1
 -11   0  -1 53.5531 6.25779   5
 -11   0  -1 52.9492 6.64435   4
  11   0   1 47.8706 6.46763   1
  11   0   1 42.1017 6.14931   4
  12   0   1 1.77560 4.17469   5
 -12   0  -1 -1.9513 3.54473   1
  12   0   1 1.79040 4.27903   1
 -12   0  -1 -2.0281 3.33289   5
 -12   0  -1 -3.7098 3.90665   4
 -13   0  -1 71.6637 8.19650   4
  13   0   1 102.996 5.27058   2
  13   0   1 111.349 9.63455   1
 -13   0  -1 123.732 10.1397   5
  13   0   1 113.894 9.37361   5
 -13   0  -1 122.478 10.2918   1
  14   0   1 0.68788 4.67334   1
 -14   0  -1 4.70869 4.60641   4
  14   0   1 3.39424 4.63997   5
 -14   0  -1 -0.0301 4.21583   5
 -14   0  -1 -3.0364 4.26956   1
  15   0   1 27.2069 6.89557   1
 -15   0  -1 33.3875 6.98780   1
 -15   0  -1 18.0359 5.83219   4
  15   0   1 29.3818 8.39718   5
 -15   0  -1 24.1326 5.63815   5
  16   0   1 1.39594 5.88839   1
 -16   0  -1 0.16795 5.19906   1
 -16   0  -1 -6.7592 4.32024   5
 -16   0  -1 6.58617 5.49418   4
 -17   0  -1 0.35340 5.30385   4
  17   0   1 0.64744 5.94203   1
 -17   0  -1 0.94411 5.55838   1
 -17   0  -1 3.95281 5.38507   5
 -18   0  -1 -1.5421 6.00936   1
 -18   0  -1 0.07131 5.62015   4
  18   0   1 3.90512 6.77588   1
 -19   0  -1 186.029 16.0393   4
  19   0   1 264.438 17.9617   1
 -19   0  -1 267.253 17.8527   1
 -20   0  -1 9.29290 7.17207   1
 -20   0  -1 7.36795 7.05559   4
  20   0   1 3.85887 7.95341   1
  21   0   1 83.0873 12.3479   1
 -21   0  -1 70.2892 11.5221   1
 -21   0  -1 67.8151 11.0058   4
 -22   0  -1 -1.9598 7.32590   4
  22   0   1 -1.9299 8.71689   1
 -22   0  -1 -8.6004 7.10524   1
 -23   0  -1 27.6310 9.33905   4
  23   0   1 13.5493 9.54410   1
 -23   0  -1 3.56709 8.35463   1
  24   0   1 2.43845 9.61840   1
 -24   0  -1 8.39865 9.13147   4
 -24   0  -1 6.10810 8.96348   1
 -25   0  -1 1.13749 9.00019   1
  25   0   1 1.99390 9.67462   1
 -25   0  -1 -3.9316 8.83850   4
 -26   0  -1 5.14223 9.75703   1
  26   0   1 -4.3932 12.0815   1
 -26   0  -1 -13.901 8.36572   4
 -27   0  -1 41.2794 12.9543   4
 -27   0  -1 32.3634 12.1400   1
 -28   0  -1 4.70138 11.2631   4
 -28   0  -1 22.1196 11.6904   1
 -29   0  -1 98.3988 18.2443   4
 -29   0  -1 94.6043 17.3023   1
 -30   0  -1 -2.1021 11.2341   1
 -30   0  -1 -11.889 11.4432   4
 -31   0  -1 312.837 28.4770   1
 -31   0  -1 389.692 33.5564   4
 -32  -1   1 36.7892 15.8421   4
 -32   1   1 63.7908 17.5832   4
 -32   1   1 51.3473 16.2854   1
  31  -1  -1 -5.2599 12.2845   3
 -31  -1   1 -8.0916 11.7783   4
 -31   1   1 -4.8653 12.7579   4
 -31   1   1 -1.5155 10.6380   1
 -30  -1   1 11.6590 12.6362   1
 -30  -1   1 10.2609 12.1088   4
  30  -1  -1 7.07582 12.6053   3
 -30   1   1 4.14906 10.7132   1
 -30   1   1 10.8221 13.2715   4
 -29  -1   1 -7.8314 10.6121   4
 -29  -1   1 -10.472 10.0460   1
 -29   1   1 2.20669 11.1149   4
  29   1  -1 -9.2920 11.2753   1
 -29   1   1 -13.405 9.36068   1
 -28  -1   1 52.2702 14.0038   4
 -28  -1   1 36.0644 11.9347   1
  28   1  -1 35.7026 13.1615   1
 -28   1   1 47.0143 13.5798   1
 -28   1   1 15.0417 11.9762   4
 -27  -1   1 64.6337 14.2445   1
 -27  -1   1 48.1757 13.2403   4
  27   1  -1 55.2915 13.7188   1
 -27   1   1 47.6846 12.7411   1
 -27   1   1 60.4567 14.0679   4
 -26  -1   1 147.168 18.4376   4
 -26  -1   1 157.343 18.5456   1
 -26   1   1 161.264 18.6438   1
  26   1  -1 145.604 18.0327   1
 -26   1   1 149.418 17.9911   4
 -25  -1   1 3.20185 9.23595   4
 -25  -1   1 10.7511 9.82452   1
 -25   1   1 -18.218 8.27901   4
  25   1  -1 5.88426 9.75074   1
 -25   1   1 0.85173 8.46544   1
 -24  -1   1 -10.160 7.05743   4
 -24  -1   1 -2.0126 7.93739   1
 -24   1   1 11.7592 9.04224   1
  24   1  -1 12.7567 9.76194   1
 -24   1   1 -5.6704 7.80387   4
 -23  -1   1 -0.8409 7.36377   4
 -23  -1   1 7.06781 7.93162   1
  23   1  -1 0.69963 8.73071   1
 -23   1   1 10.9888 8.35581   1
 -23   1   1 -0.9836 7.56939   4
 -22  -1   1 58.4523 11.0417   1
  22  -1  -1 69.9115 11.5405   1
 -22  -1   1 68.4415 11.4921   4
 -22   1   1 52.8984 11.0579   4
 -22   1   1 60.8239 11.1736   1
  22   1  -1 63.9970 12.0145   1
 -21  -1   1 32.2561 9.02550   4
 -21  -1   1 64.6638 10.8576   1
  21  -1  -1 77.5646 11.1855   1
 -21   1   1 64.5774 10.7844   4
 -21   1   1 61.4916 10.5024   5
 -21   1   1 46.3883 10.0217   1
  21   1  -1 88.3429 12.1756   1
  20  -1  -1 53.3821 9.83657   1
 -20  -1   1 65.9121 10.4529   1
 -20  -1   1 82.8696 11.4907   4
  20   1  -1 51.1022 10.4321   1
 -20   1   1 73.8675 11.1808   1
 -20   1   1 46.5514 8.95514   5
 -20   1   1 71.0910 10.5730   4
  19  -1  -1 -3.2129 6.48670   1
 -19  -1   1 5.46972 6.54936   4
 -19  -1   1 10.6256 6.86332   1
 -19   1   1 1.36093 6.14564   1
 -19   1   1 5.54603 5.48349   5
  19   1  -1 -2.7099 6.82852   1
 -19   1   1 -1.8972 6.11309   4
 -18  -1   1 10.7526 6.52791   4
  18  -1  -1 16.2601 7.24171   1
 -18  -1   1 22.8442 6.96477   1
 -18   1   1 6.35138 5.93375   4
 -18   1   1 16.6461 6.86452   1
 -18   1   1 4.36955 5.57713   5
  18   1  -1 15.3317 6.79140   1
 -17  -1   1 32.2215 7.58150   4
  17  -1  -1 40.1572 7.92388   1
 -17  -1   1 31.4037 7.43804   1
 -17   1   1 54.2115 8.40566   4
  17   1  -1 55.7691 8.57337   5
 -17   1   1 47.9235 7.90965   5
 -17   1   1 47.2262 8.07030   1
  17   1  -1 37.2441 8.04685   1
 -16  -1   1 45.1584 7.57916   4
 -16  -1   1 42.3811 7.36550   1
  16  -1  -1 60.8406 8.43321   1
 -16   1   1 51.4050 7.96160   4
  16   1  -1 61.1871 8.80048   1
 -16   1   1 61.6208 8.44005   5
 -16   1   1 43.9112 7.68124   1
  16   1  -1 57.7439 8.15423   5
 -15  -1   1 29.3030 5.84470   5
 -15  -1   1 20.8026 5.81800   1
 -15  -1   1 31.3611 6.41125   4
  15  -1  -1 12.1505 5.79555   1
  15   1  -1 23.0352 6.33638   1
 -15   1   1 21.7027 5.86589   4
 -15   1   1 23.4228 5.85302   5
 -15   1   1 16.3673 5.59537   1
  15   1  -1 19.1273 5.52654   5
  14  -1  -1 12.7697 5.04272   1
 -14  -1   1 9.81525 4.54675   5
 -14  -1   1 6.34412 4.61114   1
 -14  -1   1 -0.3011 4.23125   4
 -14   1   1 6.64288 4.52585   1
 -14   1   1 10.0583 4.74067   4
  14   1  -1 5.36088 4.88813   1
 -14   1   1 5.64299 4.18417   5
  14   1  -1 9.61710 4.89112   5
  13  -1  -1 72.0052 7.43540   1
 -13  -1   1 75.8483 8.10333   4
 -13  -1   1 69.6152 7.85150   1
 -13  -1   1 66.6874 7.46536   5
 -13   1   1 80.1712 7.74383   5
  13   1  -1 63.0525 7.41399   5
 -13   1   1 57.5976 7.14116   1
  13   1  -1 70.5649 8.12778   1
 -13   1   1 60.2083 7.52782   4
  12  -1  -1 1211.26 42.5269   1
 -12  -1   1 1186.11 43.2024   1
 -12  -1   1 1253.86 43.5438   4
 -12   1   1 1080.75 42.4487   1
  12   1  -1 1214.96 42.6973   5
 -12   1   1 1097.00 42.7314   4
  12   1  -1 1266.58 43.4797   1
 -12   1   1 1173.54 42.6018   5
 -11  -1   1 11.7999 4.21572   5
 -11  -1   1 15.9672 4.62748   4
  11  -1  -1 10.3015 4.21548   1
  11  -1  -1 11.7052 2.69430   2
 -11  -1   1 8.89074 4.31119   1
 -11   1   1 5.34906 3.84380   1
 -11   1   1 17.1527 4.17455   5
  11   1  -1 23.9351 4.90472   5
 -11   1   1 6.94440 4.15368   4
  11   1  -1 10.0755 4.68338   1
  10  -1  -1 127.690 8.07107   1
 -10  -1   1 131.109 9.21153   4
 -10  -1   1 112.476 8.78842   1
 -10  -1   1 151.695 12.8178   5
  10  -1  -1 113.464 6.11307   2
 -10   1   1 116.738 8.30463   1
 -10   1   1 114.437 8.60871   4
 -10   1   1 87.4516 7.56630   5
  10   1  -1 118.381 8.75152   1
  10   1  -1 110.827 8.41096   5
  -9  -1   1 116.550 8.59229   4
   9  -1  -1 110.545 6.01326   2
   9  -1  -1 97.8825 7.54119   1
  -9  -1   1 128.998 8.71563   1
   9   1  -1 118.964 8.20552   5
   9   1  -1 115.700 8.26621   1
  -9   1   1 107.909 7.76230   1
  -9   1   1 102.570 7.60214   5
  -9   1   1 118.330 8.26308   4
   8  -1  -1 699.025 23.2374   2
  -8  -1   1 663.197 25.2165   1
  -8  -1   1 648.725 25.1903   4
   8  -1  -1 683.526 24.5421   1
   8   1  -1 642.308 24.9072   1
  -8   1   1 743.732 24.8345   5
  -8   1   1 638.839 24.7354   1
   8   1  -1 648.953 24.6976   5
  -8   1   1 672.667 24.8670   4
  -7  -1   1 2033.04 67.3702   1
   7  -1  -1 2092.21 65.7941   2
  -7  -1   1 1900.42 67.2194   4
   7  -1  -1 2081.33 66.7218   1
  -7   1   1 1891.30 66.8161   1
  -7   1   1 1970.43 66.8851   4
   7   1  -1 2087.01 66.9773   5
  -7   1   1 2037.94 66.7572   5
   7   1  -1 2100.00 67.2993   1
  -6  -1   1 2330.33 73.2900   4
   6  -1  -1 2223.68 71.9473   2
   6  -1  -1 2265.14 72.5375   1
  -6  -1   1 2096.52 73.0204   1
  -6   1   1 2257.89 72.7377   4
  -6   1   1 2163.42 72.4746   5
  -6   1   1 2313.34 72.7913   1
   6   1  -1 2228.92 73.0012   1
   6   1  -1 2101.98 72.6537   5
   5  -1  -1 118.168 6.26812   2
   5  -1  -1 119.347 7.07453   3
  -5  -1   1 110.239 6.98923   1
  -5  -1   1 132.003 7.29812   4
   5   1  -1 107.050 6.57425   5
   5   1  -1 109.429 6.97146   1
  -5   1   1 117.234 6.13263   5
  -5   1   1 120.003 6.42620   1
  -4  -1   1 37.3190 3.87374   4
   4  -1  -1 44.0402 3.86504   2
  -4  -1   1 48.1530 4.23128   1
  -4  -1   1 44.8108 3.51817   2
   4   1  -1 50.1289 4.15112   1
  -4   1   1 49.6225 3.41690   5
  -4   1   1 49.1577 3.71241   1
   4   1  -1 45.9645 4.21559   5
  -3  -1   1 119.971 6.08849   4
   3  -1  -1 124.101 6.04307   2
  -3  -1   1 115.903 5.92961   2
  -3   1   1 129.420 5.35340   1
   3   1  -1 123.657 6.04225   1
  -2  -1   1 114.060 5.67212   2
   2   1  -1 113.055 5.25787   1
  -1  -1   1 4506.12 144.035   2
   0  -1   1 36.0642 3.18745   2
   1  -1   1 550.347 18.8556   2
  -1   1  -1 520.211 18.0739   1
   1   1   1 554.855 18.1197   1
   2  -1   1 290.314 10.7884   2
   2   1   1 275.055 10.1147   1
  -2   1  -1 267.189 10.2740   1
   3  -1   1 1141.40 39.2184   4
   3  -1   1 1210.24 39.6094   2
  -3  -1  -1 1212.77 39.5508   4
   3   1   1 1208.00 39.3580   5
   3   1   1 1201.34 39.4555   1
  -3   1  -1 1150.39 39.3937   1
  -3   1  -1 1230.46 39.4234   5
   4  -1   1 967.854 32.3723   1
  -4  -1  -1 986.906 32.8410   4
  -4  -1  -1 922.104 32.6779   1
   4  -1   1 943.192 32.4172   4
   4  -1   1 995.875 32.4553   2
  -4   1  -1 991.100 32.4789   5
  -4   1  -1 913.307 32.5225   4
  -4   1  -1 992.700 32.6214   1
   4   1   1 988.913 32.7301   4
   4   1   1 979.034 32.4876   5
   4   1   1 912.186 32.5239   1
  -4   1  -1 953.350 32.4354   5
   5  -1   1 1306.09 44.9691   1
  -5  -1  -1 1285.17 45.4052   4
   5  -1   1 1393.74 44.8083   2
   5  -1   1 1324.57 45.0815   4
  -5  -1  -1 1387.28 45.4695   1
  -5   1  -1 1438.19 45.4689   1
   5   1   1 1317.42 45.1373   5
  -5   1  -1 1451.81 45.2501   5
   5   1   1 1252.60 45.1475   1
  -5   1  -1 1399.34 45.4532   4
   5   1   1 1309.64 45.3359   4
   6  -1   1 80.7793 5.33980   2
  -6  -1  -1 76.1360 6.00836   4
   6  -1   1 60.7258 5.31406   1
   6  -1   1 79.0018 5.90798   4
  -6  -1  -1 76.0982 6.19446   1
   6   1   1 72.6086 5.90845   4
  -6   1  -1 66.2261 5.62787   4
   6   1   1 64.3005 5.60993   1
  -6   1  -1 69.5121 5.87075   1
  -6   1  -1 69.8302 5.53766   5
   6   1   1 73.9041 5.91025   5
  -7  -1  -1 71.4083 6.33257   4
   7  -1   1 88.3993 5.67081   2
  -7  -1  -1 81.2001 6.76890   1
   7  -1   1 72.3491 6.04410   1
   7  -1   1 78.6851 6.10926   4
  -7   1  -1 74.5897 6.23363   1
  -7   1  -1 66.4009 5.64199   5
   7   1   1 78.3289 6.28706   5
  -7   1  -1 83.5402 6.62139   4
   7   1   1 73.5150 6.47177   1
   7   1   1 74.2278 6.34010   4
   8  -1   1 1.80889 2.62058   2
   8  -1   1 4.44985 3.50505   4
   8  -1   1 4.13600 3.48211   1
  -8  -1  -1 11.6982 3.89610   4
  -8  -1  -1 7.23384 3.74805   1
  -8   1  -1 -1.6921 3.23123   1
   8   1   1 2.23911 3.54606   1
  -8   1  -1 4.06210 3.40375   4
   8   1   1 1.76545 3.80735   4
  -8   1  -1 4.67037 3.24104   5
   8   1   1 1.53414 3.57686   5
   9  -1   1 19.1005 4.42630   4
   9  -1   1 28.4033 4.70831   1
  -9  -1  -1 29.5381 5.01386   4
  -9  -1  -1 19.2133 4.51005   1
   9  -1   1 21.4993 3.36503   2
  -9   1  -1 29.4444 4.87328   1
  -9   1  -1 19.4536 4.17902   5
   9   1   1 24.4312 4.71290   5
   9   1   1 30.5113 5.09708   1
   9   1   1 20.5289 4.82896   4
  -9   1  -1 21.5910 4.83734   4
  10  -1   1 143.447 9.66944   1
  10  -1   1 173.291 10.2652   4
 -10  -1  -1 154.097 10.0957   1
 -10  -1  -1 160.016 10.3058   4
 -10  -1  -1 196.794 11.8006   5
  10  -1   1 158.179 7.84561   2
 -10   1  -1 160.635 10.2474   4
 -10   1  -1 132.458 9.76976   1
  10   1   1 146.454 9.89272   1
 -10   1  -1 157.942 9.83144   5
  10   1   1 154.486 10.0478   5
  10   1   1 154.256 10.5972   4
  11  -1   1 18.4480 4.94959   1
 -11  -1  -1 22.5161 5.19889   1
  11  -1   1 21.3287 3.46070   2
 -11  -1  -1 23.5814 4.78831   5
 -11  -1  -1 25.7304 5.45583   4
  11   1   1 24.9625 5.53868   1
 -11   1  -1 29.6756 5.74615   1
 -11   1  -1 34.7190 5.36128   5
  11   1   1 39.0202 5.87568   5
  11   1   1 29.8384 5.74140   4
 -11   1  -1 24.1385 5.25957   4
 -12  -1  -1 152.314 10.6988   1
 -12  -1  -1 142.522 9.99015   5
  12  -1   1 148.231 7.61538   2
 -12  -1  -1 144.994 10.7111   4
  12  -1   1 141.023 10.3543   1
  12   1   1 130.943 10.0901   5
 -12   1  -1 153.094 10.8205   4
 -12   1  -1 134.381 10.0023   5
 -12   1  -1 140.748 10.2698   1
  12   1   1 142.121 10.5545   1
 -13  -1  -1 28.6110 5.81866   4
  13  -1   1 32.9351 6.02568   1
 -13  -1  -1 38.3000 6.78600   1
 -13  -1  -1 36.2619 5.65786   5
  13  -1   1 35.4653 3.99079   2
 -13   1  -1 49.7943 7.03165   4
 -13   1  -1 46.6392 6.80453   5
  13   1   1 33.3306 6.09019   5
 -13   1  -1 38.5801 6.25769   1
  13   1   1 37.4578 6.67623   1
  14  -1   1 45.8382 4.38712   2
  14  -1   1 38.1474 6.71417   1
 -14  -1  -1 47.3215 7.22766   5
 -14  -1  -1 43.5527 7.27137   1
 -14  -1  -1 43.0135 7.31626   4
 -14   1  -1 39.6961 6.57917   4
 -14   1  -1 36.1764 6.84073   1
  14   1   1 46.8198 7.45998   1
 -14   1  -1 41.9170 6.88224   5
  14   1   1 53.4210 7.53068   5
  15  -1   1 10.1903 5.64582   1
 -15  -1  -1 6.78903 5.13997   1
 -15  -1  -1 -0.2741 4.56396   4
 -15   1  -1 13.5421 5.33783   5
  15   1   1 6.26345 5.21521   5
 -15   1  -1 1.63013 4.63292   1
  15   1   1 7.08771 5.61171   1
 -15   1  -1 0.76999 4.78859   4
  16  -1   1 6.52412 6.01864   1
 -16  -1  -1 9.50874 5.59912   1
 -16  -1  -1 3.60251 4.93542   4
  16   1   1 9.18266 6.15394   1
  16   1   1 7.71358 5.81211   5
 -16   1  -1 7.70831 5.12268   5
 -16   1  -1 5.64172 5.75746   4
 -16   1  -1 5.88634 5.32254   1
 -17  -1  -1 8.45973 5.67242   1
 -17  -1  -1 -9.4093 4.24363   4
  17  -1   1 2.50829 6.02434   1
  17   1   1 3.70599 5.81715   5
 -17   1  -1 -4.5984 4.67106   5
 -17   1  -1 0.19559 5.67199   4
 -17   1  -1 -4.5939 4.84917   1
  17   1   1 6.66898 6.86762   1
 -18  -1  -1 -3.0999 5.36063   4
  18  -1   1 8.55437 6.97641   1
 -18  -1  -1 5.34184 6.07916   1
 -18   1  -1 -0.3436 5.82144   1
  18   1   1 -0.8598 6.62038   1
 -18   1  -1 -1.5409 5.71159   4
 -18   1  -1 2.92290 5.51019   5
 -19  -1  -1 48.0319 9.10995   1
 -19  -1  -1 17.2548 7.63601   4
  19  -1   1 35.5212 8.77993   1
  19   1   1 30.5377 9.08193   1
 -19   1  -1 38.4221 8.81693   4
 -19   1  -1 14.6814 7.31485   5
 -19   1  -1 32.7220 8.56096   1
 -20  -1  -1 25.1476 8.65496   4
  20  -1   1 28.0158 9.19716   1
 -20  -1  -1 24.4846 8.34176   1
  20   1   1 8.71151 8.17214   1
 -20   1  -1 34.0632 8.89063   5
 -20   1  -1 36.4702 9.35406   1
 -20   1  -1 16.9148 7.56248   4
 -21  -1  -1 -2.7055 6.90532   1
 -21  -1  -1 2.75085 7.15442   4
  21  -1   1 9.46581 8.27908   1
 -21   1  -1 13.2219 8.35394   1
  21   1   1 9.04292 8.65611   1
 -21   1  -1 1.45616 6.89524   4
  22  -1   1 387.309 23.7602   1
 -22  -1  -1 319.296 22.4334   1
 -22  -1  -1 346.604 23.2838   4
  22   1   1 361.782 23.3707   1
 -22   1  -1 325.525 22.8999   4
 -22   1  -1 385.942 23.4050   1
 -23  -1  -1 15.1466 8.91772   4
 -23  -1  -1 14.5174 8.89516   1
 -23   1  -1 31.7565 9.79322   1
 -23   1  -1 10.2887 8.81684   4
  23   1   1 6.87774 9.60612   1
 -24  -1  -1 63.0281 12.5173   4
 -24  -1  -1 19.4541 10.5250   1
  24   1   1 28.4322 10.9384   1
 -24   1  -1 26.8150 10.4770   4
 -24   1  -1 7.22578 9.15299   1
 -25  -1  -1 34.2153 11.3708   1
 -25  -1  -1 21.5196 10.5168   4
 -25   1  -1 23.6510 10.8170   1
 -25   1  -1 27.9841 10.7919   4
  25   1   1 10.9246 10.4557   1
 -26  -1  -1 -5.8943 8.50696   1
 -26  -1  -1 24.5737 11.3626   4
 -26   1  -1 16.8108 10.4675   1
 -26   1  -1 13.1837 10.6978   4
  26   1   1 4.61620 10.4196   1
 -27  -1  -1 49.3003 13.7751   4
 -27  -1  -1 63.3572 14.2986   1
 -27   1  -1 56.8043 14.3597   4
  27   1   1 33.9530 13.2367   1
 -27   1  -1 65.1909 14.2126   1
 -28  -1  -1 10.1164 11.4804   1
 -28  -1  -1 15.9806 12.5276   4
  28   1   1 19.6104 11.9732   1
 -28   1  -1 8.60505 12.1817   4
 -28   1  -1 34.8602 13.2818   1
 -29  -1  -1 36.7084 14.2134   4
 -29   1  -1 50.3709 14.5641   1
 -29   1  -1 46.8202 14.7389   4
  29   1   1 38.7473 14.6402   1
 -30  -1  -1 -4.4690 12.4225   4
 -30   1  -1 5.57830 11.9133   4
 -30   1  -1 30.6112 13.8814   1
  31  -1   1 30.8861 15.6230   3
 -31  -1  -1 87.9417 18.7406   4
 -31   1  -1 59.5831 16.9769   4
 -31   1  -1 68.2157 17.1301   1
  31  -2  -1 37.0550 14.8904   3
 -31  -2   1 -0.2835 12.4193   4
 -31   2   1 8.43834 12.6028   4
  31   2  -1 0.78605 13.8312   1
 -31   2   1 -5.9512 11.2361   1
 -30  -2   1 24.5772 13.7914   4
  30  -2  -1 10.1541 12.5691   3
  30   2  -1 -16.051 12.5065   1
 -30   2   1 7.98802 11.6176   4
 -30   2   1 15.7162 12.2771   1
 -29  -2   1 5.42173 11.8882   4
  29  -2  -1 34.0317 13.6905   3
  29   2  -1 4.14720 12.6125   1
 -29   2   1 8.40354 11.3712   4
 -29   2   1 19.3667 12.6881   1
 -28  -2   1 39.8168 13.9871   4
  28  -2  -1 5.59909 11.8944   3
 -28   2   1 28.4047 12.3251   1
  28   2  -1 24.7108 13.2384   1
 -28   2   1 21.6256 12.0276   4
 -27  -2   1 53.5783 14.0708   4
  27  -2  -1 20.0204 12.4825   3
 -27   2   1 58.7039 13.5371   1
  27   2  -1 50.0019 14.0980   1
 -27   2   1 7.88822 11.5261   4
 -26  -2   1 12.9713 10.8351   4
  26  -2  -1 6.17236 9.93476   3
 -26   2   1 14.4544 10.1819   1
 -26   2   1 11.6521 10.0500   4
  26   2  -1 2.89279 10.0263   1
  25  -2  -1 -13.291 8.55600   3
 -25  -2   1 8.93278 9.05331   1
 -25  -2   1 6.59679 9.64836   4
 -25   2   1 15.4990 9.55724   1
  25   2  -1 20.5151 10.9243   1
 -25   2   1 9.66291 9.28379   4
 -24  -2   1 179.440 18.3625   1
 -24  -2   1 159.552 17.5235   4
  24  -2  -1 145.789 17.0907   3
 -24   2   1 152.774 17.2563   4
 -24   2   1 141.254 16.4309   5
 -24   2   1 132.271 16.0417   1
  24   2  -1 155.302 17.3763   1
 -23  -2   1 -4.6339 7.39386   1
 -23  -2   1 5.91201 8.53320   4
  23  -2  -1 5.75522 8.40186   3
 -23   2   1 -18.801 6.56571   4
 -23   2   1 14.2620 8.91879   1
  23   2  -1 -2.3651 8.77879   1
 -23   2   1 -7.8435 7.16343   5
 -22  -2   1 86.7744 12.6414   4
 -22  -2   1 83.5990 12.9075   1
 -22   2   1 102.947 13.4444   1
 -22   2   1 101.405 13.0761   4
  22   2  -1 78.1737 12.9589   1
 -22   2   1 106.806 12.7933   5
 -21  -2   1 76.9638 11.4624   4
 -21  -2   1 85.6325 11.9158   1
 -21   2   1 99.4398 12.8091   4
  21   2  -1 83.3922 12.7547   1
 -21   2   1 95.6798 12.0560   5
 -21   2   1 94.8277 12.6567   1
 -20  -2   1 68.3272 10.7729   1
 -20  -2   1 43.6885 9.00121   4
 -20   2   1 68.5118 10.9184   1
 -20   2   1 65.4265 10.8420   4
 -20   2   1 74.6211 10.6547   5
  20   2  -1 59.8631 11.1201   1
 -19  -2   1 44.4918 8.83205   4
 -19  -2   1 60.1942 9.99026   1
 -19   2   1 47.8827 9.24179   1
  19   2  -1 62.2149 10.5298   1
  19   2  -1 58.2595 9.55857   5
 -19   2   1 68.2699 9.54480   5
 -19   2   1 65.5130 9.77089   4
 -18  -2   1 1.99587 5.84593   1
 -18  -2   1 -0.3881 5.69130   4
 -18   2   1 -7.0769 5.00014   5
  18   2  -1 5.00926 6.31327   5
  18   2  -1 16.2733 7.65810   1
 -18   2   1 4.95309 5.89262   1
 -18   2   1 10.9174 6.32322   4
 -17  -2   1 62.3644 9.11762   4
  17  -2  -1 85.2635 9.52368   1
 -17  -2   1 87.0878 10.4848   1
  17   2  -1 77.5761 9.72036   5
  17   2  -1 94.1469 10.5284   1
 -17   2   1 79.2772 9.55668   5
 -17   2   1 71.7484 9.30867   1
 -17   2   1 71.0752 9.57800   4
 -16  -2   1 25.3950 6.85830   1
  16  -2  -1 15.6774 5.86522   1
 -16  -2   1 6.71677 5.65666   4
 -16   2   1 15.9640 6.00573   4
 -16   2   1 24.2759 6.22017   1
  16   2  -1 9.79703 6.45166   1
  16   2  -1 11.3564 5.96274   5
 -16   2   1 13.0584 5.36466   5
 -15  -2   1 113.764 10.7467   1
 -15  -2   1 108.733 10.4407   4
  15  -2  -1 106.431 9.48214   1
  15   2  -1 120.523 11.0450   1
 -15   2   1 116.176 10.7736   4
 -15   2   1 91.3078 9.17087   5
  15   2  -1 111.833 10.3606   5
 -15   2   1 100.082 9.60026   1
 -14  -2   1 104.573 9.88256   1
  14  -2  -1 119.023 9.51337   1
 -14  -2   1 97.8714 9.90147   4
  14   2  -1 104.975 9.86437   5
  14   2  -1 96.4579 9.79738   1
 -14   2   1 111.964 10.0020   4
 -14   2   1 107.013 9.63645   1
 -14   2   1 98.8838 9.33565   5
 -13  -2   1 7.37550 4.60319   4
  13  -2  -1 10.6295 4.69886   1
 -13  -2   1 4.12189 4.34990   1
  13   2  -1 2.68355 4.74641   5
  13   2  -1 14.2869 5.47646   1
 -13   2   1 16.0058 4.57618   5
 -13   2   1 7.03916 4.28370   4
 -13   2   1 9.79439 4.37880   1
 -12  -2   1 171.343 11.5322   4
 -12  -2   1 164.711 11.3680   1
  12  -2  -1 184.125 10.8320   1
  12  -2  -1 169.786 11.2265   3
  12  -2  -1 184.253 9.58921   2
 -12   2   1 175.707 11.0984   1
  12   2  -1 192.458 11.6221   5
  12   2  -1 160.155 11.6120   1
 -12   2   1 195.423 11.3695   4
 -12   2   1 174.700 10.7098   5
 -11  -2   1 388.418 18.2757   1
  11  -2  -1 418.633 17.4441   1
 -11  -2   1 395.335 18.5005   4
  11  -2  -1 430.565 16.7232   2
  11  -2  -1 415.728 18.2529   3
  11   2  -1 404.775 18.1718   5
 -11   2   1 413.164 17.6754   5
 -11   2   1 402.055 18.0170   1
  11   2  -1 421.492 18.7753   1
 -11   2   1 429.132 18.0694   4
  10  -2  -1 58.9132 5.46852   2
 -10  -2   1 57.1362 6.34373   4
 -10  -2   1 59.6879 6.65461   1
  10  -2  -1 70.9457 6.81802   3
  10  -2  -1 63.2448 5.98877   1
 -10   2   1 50.0660 5.50606   5
 -10   2   1 56.7622 6.06518   4
  10   2  -1 58.8429 6.33779   5
  10   2  -1 59.7648 6.61856   1
 -10   2   1 52.7262 6.06507   1
   9  -2  -1 174.717 9.11558   2
   9  -2  -1 175.456 9.18975   1
  -9  -2   1 157.116 9.77026   1
   9  -2  -1 165.784 9.95479   3
  -9  -2   1 154.681 9.90117   4
   9   2  -1 165.408 9.92296   5
  -9   2   1 155.843 8.93159   5
  -9   2   1 176.860 9.50042   4
  -9   2   1 171.612 9.48981   1
   9   2  -1 163.668 10.2075   1
  -8  -2   1 28.3698 4.71869   1
   8  -2  -1 28.0460 4.03753   1
   8  -2  -1 28.5702 4.42509   2
  -8  -2   1 23.2503 4.48084   4
   8  -2  -1 24.0342 4.55787   3
   8   2  -1 24.7003 4.44979   1
   8   2  -1 24.9212 4.31046   5
  -8   2   1 30.1443 3.93069   5
  -8   2   1 21.8055 3.93264   4
  -8   2   1 28.7237 4.14304   1
   7  -2  -1 2.56852 3.29379   2
  -7  -2   1 3.72363 3.34882   1
  -7  -2   1 4.62524 3.47027   4
   7  -2  -1 7.84208 3.64879   3
   7   2  -1 3.26553 3.39332   1
  -7   2   1 5.11160 2.82960   4
   7   2  -1 9.15999 3.54080   5
  -7   2   1 9.51867 2.85381   5
  -7   2   1 9.18614 3.07993   1
  -6  -2   1 2494.43 83.0480   4
   6  -2  -1 2541.68 83.1070   2
  -6  -2   1 2473.59 83.0090   1
   6  -2  -1 2482.49 83.1532   3
  -6   2   1 2666.83 83.0056   4
  -6   2   1 2565.96 82.3297   1
  -6   2   1 2524.59 82.0342   5
   6   2  -1 2448.03 82.6080   5
   6   2  -1 2480.30 82.9875   1
  -6   2   1 2599.43 82.0854   5
  -5  -2   1 2408.66 78.0569   4
   5  -2  -1 2359.70 78.2777   3
   5  -2  -1 2401.91 78.4609   2
  -5  -2   1 2457.85 78.0291   1
   5   2  -1 2263.24 77.5440   5
  -5   2   1 2446.35 77.2549   1
   5   2  -1 2311.85 77.9007   1
  -5   2   1 2409.39 76.9095   5
   4  -2  -1 1845.72 59.9681   2
  -4  -2   1 1879.86 59.1531   4
  -4  -2   1 1734.35 59.5815   2
   4  -2  -1 1735.44 59.4457   3
  -4   2   1 1815.29 58.2649   1
  -4   2   1 1808.63 58.2492   1
   4   2  -1 1834.92 59.1101   1
   4   2  -1 1752.18 58.6509   5
  -4   2   1 1777.04 57.7227   5
  -3  -2   1 45.0128 4.96512   2
   3  -2  -1 55.6274 4.90724   3
   3  -2  -1 44.9120 4.96303   2
  -3  -2   1 45.9296 3.73825   4
   3   2  -1 46.6129 3.49442   5
   3   2  -1 48.1712 3.93897   1
  -3   2   1 47.5541 3.09064   1
  -2  -2   1 26.3859 3.14220   4
  -2  -2   1 25.3256 4.27677   2
   2  -2  -1 28.7903 3.85021   3
   2   2  -1 31.9331 3.12875   1
   2   2  -1 33.5951 2.43895   5
   1  -2  -1 78.0157 5.50704   3
  -1  -2   1 84.2570 6.33287   2
   1   2  -1 68.2275 4.33718   1
   0  -2  -1 164.003 8.18454   3
   0  -2   1 180.063 9.10812   2
   0   2  -1 166.237 6.67247   1
   1  -2   1 158.298 8.87363   2
  -1  -2  -1 162.779 8.20231   3
   1   2   1 161.805 6.23718   1
  -1   2  -1 167.094 6.74659   1
   2  -2   1 966.001 33.4637   2
  -2   2  -1 962.963 31.1322   5
   2   2   1 911.296 31.0629   5
   2   2   1 965.770 31.5889   1
  -2   2  -1 977.147 31.7068   1
   3  -2   1 119.852 7.63357   2
   3  -2   1 117.968 5.52167   4
  -3  -2  -1 122.606 6.12424   4
  -3   2  -1 118.785 5.66149   5
   3   2   1 105.979 5.64630   5
  -3   2  -1 129.963 6.21571   1
   3   2   1 116.216 6.23600   1
   4  -2   1 1813.57 58.8331   4
   4  -2   1 1868.85 60.3656   2
   4  -2   1 1795.75 59.4715   3
  -4  -2  -1 1811.27 59.4699   4
   4   2   1 1803.91 59.4678   4
   4   2   1 1739.84 59.0417   5
   4   2   1 1797.89 59.3973   1
  -4   2  -1 1781.69 58.9911   5
  -4   2  -1 1853.82 59.3256   1
   5  -2   1 808.495 28.2769   4
   5  -2   1 818.283 29.4072   2
   5  -2   1 797.573 28.7211   3
  -5  -2  -1 836.437 29.0486   4
  -5  -2  -1 868.371 29.0587   1
  -5   2  -1 802.089 28.6401   4
   5   2   1 818.259 28.6305   5
  -5   2  -1 808.174 28.4806   5
  -5   2  -1 822.292 28.7132   1
   5   2   1 827.644 29.0288   4
  -5   2  -1 866.273 28.8037   1
   5   2   1 836.844 28.9822   1
  -6  -2  -1 225.665 10.3813   1
   6  -2   1 224.224 9.63368   1
   6  -2   1 204.260 9.70421   4
  -6  -2  -1 193.283 10.3335   4
   6  -2   1 199.968 10.1083   3
   6  -2   1 232.386 10.8514   2
   6   2   1 223.983 10.5846   1
  -6   2  -1 210.512 10.2418   4
  -6   2  -1 218.844 10.0863   1
  -6   2  -1 227.790 9.92669   5
   6   2   1 210.270 10.5135   4
   6   2   1 204.680 10.1457   5
   7  -2   1 137.700 7.76938   1
  -7  -2  -1 128.850 8.35858   1
   7  -2   1 141.492 8.42730   3
   7  -2   1 153.354 8.49034   2
  -7  -2  -1 138.247 8.67318   4
   7   2   1 137.133 8.43535   5
  -7   2  -1 152.980 8.56915   1
  -7   2  -1 134.217 7.91890   5
   7   2   1 155.950 9.10495   4
  -7   2  -1 136.841 7.96968   5
   7   2   1 143.385 8.89721   1
  -7   2  -1 131.964 8.44759   4
   8  -2   1 444.056 17.2479   2
  -8  -2  -1 378.018 17.6452   4
   8  -2   1 423.764 17.4969   3
  -8  -2  -1 435.597 17.9098   1
   8  -2   1 420.620 17.0035   1
  -8   2  -1 425.019 17.5902   4
  -8   2  -1 456.961 17.7387   1
   8   2   1 442.120 17.9575   4
  -8   2  -1 408.446 17.2730   5
   8   2   1 456.767 18.2867   1
   8   2   1 436.834 17.7249   5
   9  -2   1 115.921 7.75063   1
  -9  -2  -1 118.859 8.60290   4
   9  -2   1 103.053 7.38992   2
  -9  -2  -1 111.035 8.26561   1
   9   2   1 97.1675 8.20718   1
  -9   2  -1 102.891 7.81067   5
  -9   2  -1 108.870 8.11965   4
   9   2   1 89.4763 7.90286   4
   9   2   1 93.4897 7.81810   5
  -9   2  -1 98.9827 7.83604   1
  10  -2   1 546.144 20.7566   2
 -10  -2  -1 533.674 22.0696   1
 -10  -2  -1 506.752 22.0519   4
  10  -2   1 557.075 21.2897   1
  10   2   1 526.340 22.3247   4
  10   2   1 560.906 22.0368   5
 -10   2  -1 511.916 21.7286   1
 -10   2  -1 540.646 21.6377   5
 -10   2  -1 543.903 21.8458   4
  10   2   1 510.343 22.0909   1
 -11  -2  -1 4.81650 3.98271   4
 -11  -2  -1 -0.4855 3.90599   1
  11  -2   1 7.09401 3.68746   2
  11  -2   1 6.01990 3.87218   1
  11   2   1 3.01829 4.48218   1
 -11   2  -1 -1.2349 3.45127   1
  11   2   1 5.33043 4.50695   4
  11   2   1 5.24281 4.37076   5
 -11   2  -1 10.6548 4.39836   4
 -11   2  -1 4.78279 3.77629   5
  12  -2   1 10.3557 4.56105   1
  12  -2   1 10.5599 3.77435   2
 -12  -2  -1 14.7424 4.99748   1
 -12  -2  -1 10.4547 4.60731   4
 -12   2  -1 10.0693 4.63897   5
  12   2   1 9.86651 4.84659   5
  12   2   1 9.55068 5.18494   1
 -12   2  -1 7.83141 4.28505   1
 -12   2  -1 2.70770 4.03295   4
  13  -2   1 132.218 10.4160   1
  13  -2   1 147.755 8.90815   2
 -13  -2  -1 166.866 11.3421   1
 -13  -2  -1 162.998 11.4192   4
 -13   2  -1 173.449 11.5904   4
  13   2   1 143.112 11.6870   1
 -13   2  -1 137.222 10.6223   5
  13   2   1 142.185 11.2028   5
 -13   2  -1 122.347 10.5625   1
 -14  -2  -1 377.408 19.7591   4
  14  -2   1 420.933 18.9685   1
  14  -2   1 382.002 16.5458   2
 -14  -2  -1 398.553 19.7945   1
  14   2   1 382.249 19.7332   1
  14   2   1 434.171 20.0661   5
 -14   2  -1 387.102 19.6106   1
 -14   2  -1 393.176 19.0956   5
 -14   2  -1 402.479 19.7171   4
 -15  -2  -1 118.988 11.3014   4
  15  -2   1 128.879 10.8651   1
  15  -2   1 126.877 8.74477   2
 -15  -2  -1 147.175 12.5612   1
 -15   2  -1 105.741 10.8163   1
 -15   2  -1 129.287 11.2443   5
 -15   2  -1 139.040 12.4025   4
  15   2   1 142.922 11.8810   5
  15   2   1 127.515 12.0081   1
  16  -2   1 126.622 11.0733   1
 -16  -2  -1 126.262 12.0497   1
 -16  -2  -1 86.4336 10.3556   4
 -16   2  -1 137.380 12.1519   5
  16   2   1 105.121 11.3678   1
 -16   2  -1 119.026 11.1708   4
  16   2   1 128.306 12.2416   5
 -16   2  -1 119.960 11.3942   1
  17  -2   1 234.168 15.3290   1
 -17  -2  -1 231.471 16.2634   4
 -17  -2  -1 253.008 16.5605   1
 -17   2  -1 221.507 15.4957   5
 -17   2  -1 208.242 15.7897   4
 -17   2  -1 228.215 15.5752   1
  17   2   1 234.644 17.1199   1
  17   2   1 212.357 15.9214   5
 -18  -2  -1 123.259 13.0646   1
 -18  -2  -1 77.6907 10.7723   4
 -18   2  -1 102.564 11.6729   5
  18   2   1 94.3897 11.5842   5
 -18   2  -1 112.748 12.1420   4
  18   2   1 92.3702 11.9023   1
 -18   2  -1 88.9855 10.8767   1
 -19  -2  -1 -0.3560 6.38409   1
 -19  -2  -1 1.58680 6.41837   4
  19   2   1 5.97987 7.19499   1
 -19   2  -1 14.0073 6.95171   5
 -19   2  -1 13.4044 7.19878   4
  19   2   1 1.13213 6.96664   5
 -19   2  -1 -1.5635 5.70567   1
 -20  -2  -1 11.4529 7.21705   1
 -20  -2  -1 5.94413 7.06296   4
 -20   2  -1 1.86402 6.89531   4
  20   2   1 9.98595 8.24720   1
 -20   2  -1 -2.2883 6.53987   5
 -20   2  -1 4.57460 7.08760   1
 -21  -2  -1 0.90568 7.16490   1
 -21  -2  -1 0.60946 7.52706   4
 -21   2  -1 16.5455 7.78176   5
  21   2   1 2.63933 7.88191   1
 -21   2  -1 -8.8645 6.95019   1
 -21   2  -1 8.63783 7.44894   4
 -22  -2  -1 19.3881 8.78218   1
 -22  -2  -1 -9.3881 7.20621   4
 -22   2  -1 13.4313 9.01384   4
 -22   2  -1 5.33460 8.46197   1
 -22   2  -1 -4.7664 7.16203   5
  22   2   1 8.09915 9.79912   1
 -23  -2  -1 -9.2448 7.38380   4
 -23  -2  -1 -0.8798 7.64527   1
  23   2   1 -8.7313 8.84307   1
 -23   2  -1 3.87468 8.39981   4
 -23   2  -1 9.04095 9.02309   1
 -23   2  -1 2.43187 8.08589   5
 -24  -2  -1 341.282 25.0559   4
 -24   2  -1 342.153 24.4666   1
  24   2   1 326.643 25.3435   1
 -24   2  -1 333.337 25.7630   4
 -25  -2  -1 245.480 23.2840   4
 -25   2  -1 308.598 25.1355   1
 -25   2  -1 296.826 23.9360   4
  25   2   1 236.514 22.5274   1
 -26  -2  -1 172.018 20.4489   4
  26  -2   1 196.607 20.6095   3
 -26   2  -1 188.785 20.1528   1
  26   2   1 192.190 21.0572   1
 -26   2  -1 138.554 18.2248   4
 -27  -2  -1 1.98006 10.4403   4
  27  -2   1 6.94593 11.3612   3
 -27   2  -1 26.8962 12.1251   4
  27   2   1 23.8574 12.2667   1
 -27   2  -1 16.3273 10.4027   1
  28  -2   1 -11.081 10.4445   3
 -28  -2  -1 5.71343 11.5142   4
  28   2   1 5.82491 12.1528   1
 -28   2  -1 -3.5097 9.93684   1
 -28   2  -1 1.80892 11.2059   4
 -29  -2  -1 7.84329 12.8915   4
  29  -2   1 0.49939 12.0324   3
 -29   2  -1 7.88042 12.3096   1
 -29   2  -1 5.53704 11.9035   4
  29   2   1 -2.4074 11.7113   1
 -30  -2  -1 75.9028 17.7831   4
  30  -2   1 44.4199 15.5144   3
  30   2   1 106.830 19.5409   1
 -30   2  -1 88.0681 17.5585   4
 -30   2  -1 78.6806 16.6373   1
 -31  -3   1 23.1624 14.5533   4
  31   3  -1 -10.834 13.5581   1
 -31   3   1 10.0750 12.7191   4
 -30  -3   1 7.05498 12.0958   4
  30  -3  -1 9.71550 12.8181   3
 -30   3   1 -1.2334 11.5624   1
  30   3  -1 -12.286 11.7666   1
 -30   3   1 -13.054 10.2022   4
  29  -3  -1 -2.0771 11.1696   3
 -29  -3   1 16.9407 13.1067   4
 -29   3   1 -8.2813 10.0600   1
  29   3  -1 -10.098 11.3530   1
 -29   3   1 2.39986 11.2473   4
  28  -3  -1 18.3513 11.8106   3
 -28  -3   1 5.53800 10.7562   4
  28   3  -1 9.74244 12.5259   1
 -28   3   1 23.4845 11.8270   1
 -28   3   1 23.0202 12.1373   4
  27  -3  -1 73.2432 14.7527   3
 -27  -3   1 118.261 17.4098   4
 -27   3   1 68.2231 14.8728   4
  27   3  -1 90.1053 16.4082   1
 -27   3   1 92.5725 15.4765   1
  26  -3  -1 34.9159 12.6419   3
 -26  -3   1 16.2290 10.7744   4
 -26   3   1 5.33592 9.74503   1
  26   3  -1 18.8851 12.0766   1
 -26   3   1 16.2722 9.98229   5
 -26   3   1 -6.1634 9.56895   4
 -25  -3   1 35.8073 11.7727   4
  25  -3  -1 14.2272 10.2870   3
 -25   3   1 19.4488 9.59175   5
  25   3  -1 12.1755 10.2668   1
 -25   3   1 25.3742 10.1865   1
 -25   3   1 6.21355 9.27487   4
 -24  -3   1 24.4985 10.5888   4
  24  -3  -1 2.44479 8.85167   3
 -24   3   1 20.8202 9.70024   1
 -24   3   1 4.44598 8.55346   5
  24   3  -1 5.50415 10.0770   1
 -24   3   1 20.7095 9.37681   4
  23  -3  -1 92.8407 13.7122   3
 -23  -3   1 113.539 15.4085   4
  23   3  -1 103.840 14.7929   1
 -23   3   1 108.414 13.7637   4
 -23   3   1 97.0450 13.6306   1
 -23   3   1 113.159 14.1016   5
 -22  -3   1 42.5088 10.7977   4
  22  -3  -1 67.7148 11.7183   3
 -22   3   1 42.4996 10.4724   5
 -22   3   1 36.4341 10.0227   1
  22   3  -1 41.2774 11.2434   1
 -22   3   1 42.9533 10.3369   4
 -21  -3   1 27.0439 9.17835   4
  21  -3  -1 8.36508 8.27077   3
  21   3  -1 3.82144 8.34859   1
  21   3  -1 15.3309 8.52316   5
 -21   3   1 17.7662 8.22278   4
 -21   3   1 -0.1204 6.77459   5
 -21   3   1 -2.2418 6.72724   1
  20  -3  -1 72.2513 11.2015   3
 -20  -3   1 45.1546 9.92432   4
  20   3  -1 44.6507 10.2995   5
  20   3  -1 65.2919 11.6153   1
 -20   3   1 48.4648 9.64096   5
 -20   3   1 54.5547 10.2666   4
 -20   3   1 40.3654 9.37627   1
 -19  -3   1 75.2398 11.2225   4
  19  -3  -1 62.9585 10.6612   3
  19   3  -1 69.1920 11.1841   1
 -19   3   1 59.1411 9.72495   1
 -19   3   1 70.8264 10.0026   5
 -19   3   1 90.6240 11.3054   4
  19   3  -1 95.7191 12.2064   5
  18  -3  -1 268.715 17.8132   3
 -18  -3   1 266.286 17.7807   1
 -18  -3   1 250.994 18.2097   4
  18   3  -1 279.528 18.8176   1
 -18   3   1 295.973 18.1132   4
 -18   3   1 286.701 17.6435   1
  18   3  -1 277.083 18.5721   5
 -18   3   1 286.372 17.4947   5
 -17  -3   1 17.5032 6.96923   4
  17  -3  -1 25.9851 7.47543   3
 -17  -3   1 16.6490 6.53422   1
  17   3  -1 22.3417 7.34056   5
  17   3  -1 11.7352 7.31247   1
 -17   3   1 11.7299 6.27999   4
 -17   3   1 18.4532 6.56242   5
 -17   3   1 10.5837 6.00676   1
  16  -3  -1 321.783 19.1122   3
 -16  -3   1 359.954 19.5496   1
 -16  -3   1 386.070 20.4877   4
 -16   3   1 405.142 19.5668   4
  16   3  -1 368.699 20.2990   1
 -16   3   1 372.098 19.3121   1
  16   3  -1 380.249 20.1071   5
 -16   3   1 346.475 18.7405   5
 -15  -3   1 138.624 11.8255   1
 -15  -3   1 119.371 11.3323   4
  15  -3  -1 113.739 11.1725   3
  15   3  -1 137.506 12.0024   5
 -15   3   1 120.710 10.9576   1
 -15   3   1 117.584 10.3713   5
  15   3  -1 135.406 12.0712   1
 -15   3   1 127.139 10.9594   4
  14  -3  -1 42.7027 7.29555   3
 -14  -3   1 47.7413 7.33370   1
 -14  -3   1 58.7744 8.00800   4
  14   3  -1 53.5333 7.88643   5
 -14   3   1 43.5568 6.94394   1
 -14   3   1 35.1984 6.41613   5
 -14   3   1 52.1530 7.09584   4
  14   3  -1 45.8327 7.77117   1
 -13  -3   1 172.325 12.1768   4
  13  -3  -1 187.251 12.1377   3
 -13  -3   1 183.108 12.0799   1
  13   3  -1 164.720 12.0399   5
 -13   3   1 157.539 11.5612   1
  13   3  -1 169.543 12.4966   1
 -13   3   1 189.174 11.5912   4
 -13   3   1 168.512 11.1117   5
 -12  -3   1 5.89076 4.19385   4
 -12  -3   1 11.0696 4.58626   1
  12  -3  -1 14.9945 5.16613   3
 -12   3   1 10.6929 4.09250   4
 -12   3   1 8.79768 4.03752   5
 -12   3   1 12.0340 4.40146   1
  12   3  -1 22.3806 5.60070   1
  12   3  -1 15.0999 5.09633   5
 -11  -3   1 8.62482 4.27122   1
  11  -3  -1 13.0096 6.30247   1
  11  -3  -1 8.51478 4.46604   3
 -11  -3   1 8.78309 4.13152   4
  11  -3  -1 8.05926 4.27890   2
  11   3  -1 7.85770 4.42821   5
  11   3  -1 7.73670 4.65962   1
 -11   3   1 2.47306 3.29043   5
 -11   3   1 4.47659 3.67329   4
 -11   3   1 5.07279 3.74408   1
  10  -3  -1 137.377 9.36058   3
 -10  -3   1 133.040 9.14311   1
  10  -3  -1 127.170 9.25190   2
 -10  -3   1 118.884 9.23817   4
 -10   3   1 130.602 8.77523   1
 -10   3   1 136.980 8.55072   5
  10   3  -1 103.155 8.67790   5
  10   3  -1 132.293 9.68076   1
 -10   3   1 134.520 8.60645   4
   9  -3  -1 914.680 34.3891   3
  -9  -3   1 908.468 34.1292   1
  -9  -3   1 919.289 34.2444   4
   9  -3  -1 975.623 34.6299   2
  -9   3   1 915.245 33.4581   1
  -9   3   1 969.075 33.2043   5
   9   3  -1 875.082 34.2521   1
  -9   3   1 992.514 33.6990   4
   9   3  -1 982.732 34.2830   5
   8  -3  -1 25.7694 5.01685   2
  -8  -3   1 31.5968 4.74360   4
  -8  -3   1 30.7322 4.70314   1
   8  -3  -1 28.1843 4.89987   3
  -8   3   1 19.3543 3.31258   5
  -8   3   1 24.8010 3.88195   1
  -8   3   1 25.3088 3.69334   5
  -8   3   1 38.0731 4.45987   4
   8   3  -1 27.2488 4.92683   1
   8   3  -1 25.8536 4.50592   5
  -7  -3   1 67.7225 6.02997   1
  -7  -3   1 58.0668 5.78268   4
   7  -3  -1 57.5324 6.50520   2
   7  -3  -1 63.7411 6.39949   3
  -7   3   1 72.6894 5.53468   1
  -7   3   1 71.4009 5.19817   5
   7   3  -1 70.2961 6.39123   1
  -7   3   1 73.2147 5.51150   4
   7   3  -1 68.1845 6.05112   5
   6  -3  -1 1275.39 43.9918   2
  -6  -3   1 1242.71 42.4889   4
   6  -3  -1 1192.16 43.0568   3
  -6   3   1 1276.58 41.2861   5
  -6   3   1 1234.57 41.2071   5
  -6   3   1 1248.80 41.6674   1
   6   3  -1 1221.14 42.6547   1
   6   3  -1 1260.02 42.3610   5
   5  -3  -1 3.18428 3.35972   3
   5  -3  -1 1.20168 3.82337   2
  -5  -3   1 4.07310 2.68852   4
   5   3  -1 4.93500 2.60866   5
  -5   3   1 3.72178 1.71470   5
  -5   3   1 2.48861 2.11474   1
  -5   3   1 4.66718 1.66708   5
   5   3  -1 1.02831 2.80468   1
   4  -3  -1 402.525 17.6272   2
  -4  -3   1 411.476 15.0173   4
   4  -3  -1 397.051 16.2953   3
  -4   3   1 405.920 14.3149   1
   4   3  -1 409.936 15.0079   5
   4   3  -1 412.174 15.6503   1
  -3  -3   1 41.8055 3.03317   4
   3  -3  -1 48.6174 4.99716   3
  -3  -3   1 33.9548 5.17583   2
   3   3  -1 38.2749 3.87353   1
   3   3  -1 38.4273 3.19568   5
   2  -3  -1 5.34985 3.32517   3
  -2  -3   1 0.09143 3.87985   2
   2   3  -1 5.46741 1.62196   5
   2   3  -1 5.34546 1.78582   5
   2   3  -1 10.0100 2.50765   1
  -1  -3   1 9.10654 4.17276   2
   1  -3  -1 14.7150 3.63502   3
   1   3  -1 11.5619 2.32097   1
   0  -3  -1 29.8018 4.44125   3
   0  -3   1 40.7038 4.23634   3
   0  -3   1 36.3513 5.65514   2
   0   3  -1 41.4407 3.13791   1
   1  -3   1 31.2383 3.86459   3
   1  -3   1 37.2559 5.55418   2
  -1  -3  -1 34.8878 4.53288   3
  -1   3  -1 33.7483 3.01008   1
   1   3   1 34.3322 2.62489   1
   2  -3   1 187.272 9.04241   3
   2  -3   1 191.696 11.0174   2
   2   3   1 199.508 8.05569   1
  -2   3  -1 194.104 8.10439   1
   3  -3   1 119.362 6.95099   3
  -3  -3  -1 115.406 5.30015   4
   3  -3   1 119.222 8.72316   2
   3   3   1 116.460 6.32454   1
  -3   3  -1 116.850 6.09351   1
  -3   3  -1 126.967 5.28911   5
  -3   3  -1 116.021 5.36745   5
   3   3   1 126.601 5.67813   5
   4  -3   1 535.481 20.6690   3
  -4  -3  -1 555.899 19.8292   4
   4  -3   1 546.026 22.2633   2
   4   3   1 589.773 21.3363   4
   4   3   1 545.726 19.8134   5
  -4   3  -1 631.005 21.9072   5
  -4   3  -1 554.876 19.5981   5
   4   3   1 542.827 20.3249   1
  -4   3  -1 561.770 20.0940   1
  -5  -3  -1 33.5124 3.95170   4
   5  -3   1 37.1295 5.56790   2
   5  -3   1 36.3297 4.59154   3
   5   3   1 34.3689 4.49728   4
  -5   3  -1 37.9339 4.62868   4
  -5   3  -1 31.8267 3.49166   5
  -5   3  -1 33.7176 3.91088   1
   5   3   1 29.6741 3.82643   5
   5   3   1 38.9574 4.50835   1
   6  -3   1 30.9628 5.31150   2
  -6  -3  -1 39.9298 4.38946   4
   6  -3   1 33.3521 4.62833   3
   6   3   1 28.2435 4.40317   1
  -6   3  -1 30.8414 4.12560   4
  -6   3  -1 35.0933 4.02208   5
   6   3   1 36.9292 4.88146   4
  -6   3  -1 35.9296 4.33564   1
   6   3   1 33.5655 4.35720   5
   7  -3   1 284.123 13.2849   3
  -7  -3  -1 298.859 13.3025   4
   7  -3   1 316.627 14.5704   2
  -7  -3  -1 300.104 13.1503   1
  -7   3  -1 310.943 13.1595   1
  -7   3  -1 314.359 13.1755   4
  -7   3  -1 281.110 12.7433   5
   7   3   1 303.567 13.7876   1
   7   3   1 303.475 13.7917   4
  -7   3  -1 288.330 13.0071   1
   7   3   1 277.166 13.1601   5
  -8  -3  -1 8.61381 3.51071   1
  -8  -3  -1 14.9197 3.79470   4
   8  -3   1 7.46088 3.83177   3
   8  -3   1 8.93426 4.16328   2
   8   3   1 8.47715 3.93289   1
   8   3   1 6.84698 3.94166   4
   8   3   1 11.9433 3.93928   5
  -8   3  -1 6.77735 3.09076   5
  -8   3  -1 10.0192 3.50558   4
  -8   3  -1 7.62554 3.41401   1
   9  -3   1 1276.23 44.2853   2
   9  -3   1 1252.10 42.5860   1
  -9  -3  -1 1261.41 43.9540   1
  -9  -3  -1 1259.21 44.2210   4
   9  -3   1 1224.29 43.8376   3
   9   3   1 1244.01 43.9389   5
   9   3   1 1301.32 44.5490   1
  -9   3  -1 1216.11 43.6345   4
  -9   3  -1 1294.01 43.5142   5
  -9   3  -1 1111.66 43.3701   1
  -9   3  -1 1227.62 43.4584   5
 -10  -3  -1 148.038 9.83681   4
 -10  -3  -1 156.646 9.69919   1
  10  -3   1 134.367 9.26808   3
  10  -3   1 127.905 9.38226   2
  10  -3   1 130.850 8.42442   1
 -10   3  -1 122.538 8.97811   5
  10   3   1 141.661 9.89964   5
  10   3   1 135.900 10.2473   1
 -10   3  -1 121.330 9.07019   1
 -10   3  -1 135.028 9.53186   4
  11  -3   1 919.240 34.6976   3
  11  -3   1 894.360 34.1667   2
 -11  -3  -1 933.171 34.8763   1
 -11  -3  -1 952.594 35.0972   4
  11  -3   1 965.175 36.7531   1
 -11   3  -1 882.819 34.1634   5
  11   3   1 921.735 34.9353   5
 -11   3  -1 1000.32 35.0132   1
  11   3   1 856.911 34.9677   1
 -11   3  -1 900.878 34.4928   4
 -12  -3  -1 58.6757 7.31637   1
  12  -3   1 36.1587 6.33565   3
 -12  -3  -1 60.1802 7.70573   4
  12  -3   1 58.2915 6.96193   2
 -12   3  -1 67.1883 7.43317   4
  12   3   1 47.9755 7.11745   5
 -12   3  -1 61.2630 6.98998   5
 -12   3  -1 49.0770 6.89602   1
  12   3   1 46.9274 7.29155   1
 -13  -3  -1 69.8880 8.25180   1
  13  -3   1 53.0267 7.48432   3
  13  -3   1 68.7898 7.49944   2
 -13  -3  -1 62.6547 8.01722   4
 -13   3  -1 61.9110 7.84233   4
 -13   3  -1 66.8148 7.80571   1
 -13   3  -1 53.6356 7.57513   5
  13   3   1 47.6752 7.90818   1
  13   3   1 64.7357 8.13990   5
 -14  -3  -1 48.6249 7.61001   4
  14  -3   1 75.8511 7.73762   2
 -14  -3  -1 61.5795 8.44910   1
  14  -3   1 73.2618 8.67339   3
  14   3   1 45.2084 8.15802   1
 -14   3  -1 59.6757 8.03751   1
 -14   3  -1 57.9547 7.87872   4
  14   3   1 53.8365 8.31849   5
 -14   3  -1 57.0984 7.62489   5
 -15  -3  -1 38.6538 7.37238   4
  15  -3   1 57.5872 7.03951   2
  15  -3   1 53.6211 8.37831   3
 -15  -3  -1 70.4814 8.92063   1
 -15   3  -1 49.6288 8.27555   1
  15   3   1 41.9054 7.91541   5
  15   3   1 42.2025 8.46406   1
 -15   3  -1 63.4714 8.44515   5
 -15   3  -1 45.9612 7.93259   4
  16  -3   1 9.10765 6.19536   3
 -16  -3  -1 9.44745 5.70682   4
 -16  -3  -1 20.2965 6.56620   1
 -16   3  -1 7.24242 5.90467   4
  16   3   1 15.8873 7.29076   1
 -16   3  -1 5.24365 5.52833   5
 -16   3  -1 8.20283 6.21782   1
  16   3   1 19.1042 7.08369   5
  17  -3   1 36.6503 8.23092   3
 -17  -3  -1 25.1242 7.60180   4
  17   3   1 20.2787 7.79568   5
  17   3   1 21.6941 8.18406   1
 -17   3  -1 26.9900 7.50633   4
 -17   3  -1 20.5759 6.86529   5
 -17   3  -1 23.7265 7.14991   1
  18  -3   1 1.84039 6.57802   3
 -18  -3  -1 -3.6641 5.78238   4
  18   3   1 7.75696 7.37322   5
 -18   3  -1 1.88182 6.22768   1
 -18   3  -1 -5.5896 5.71622   4
  18   3   1 18.3414 7.98005   1
 -18   3  -1 8.50776 6.74603   5
 -19  -3  -1 -3.5210 6.25454   4
  19  -3   1 -3.2665 6.79612   3
  19   3   1 6.68731 7.30710   5
 -19   3  -1 3.26332 6.25030   1
 -19   3  -1 2.97598 6.94054   4
  19   3   1 7.57875 7.74546   1
 -19   3  -1 4.74479 6.57163   5
 -20  -3  -1 25.4187 9.09713   4
  20  -3   1 38.8287 9.62064   3
 -20   3  -1 10.1902 7.82728   4
  20   3   1 27.8775 9.49546   5
 -20   3  -1 17.7895 7.88250   1
 -20   3  -1 30.3356 8.72838   5
  20   3   1 12.1260 8.86324   1
  21  -3   1 190.213 17.0252   3
 -21  -3  -1 169.134 16.9028   4
 -21   3  -1 146.815 15.4564   1
  21   3   1 119.505 15.3006   1
  21   3   1 153.632 21.0206   5
 -21   3  -1 217.476 18.3127   4
 -21   3  -1 137.682 14.7811   5
 -22  -3  -1 27.4431 10.1115   4
  22  -3   1 37.6291 10.4513   3
 -22   3  -1 6.17973 8.17504   1
 -22   3  -1 10.3702 8.47846   4
 -22   3  -1 18.6479 8.68254   5
  22   3   1 18.4844 10.5694   1
  23  -3   1 3.97872 8.83128   3
 -23  -3  -1 -9.4265 8.52173   4
 -23   3  -1 -1.8851 8.46744   1
 -23   3  -1 -0.0502 7.86526   5
  23   3   1 -11.434 8.73944   1
 -23   3  -1 5.63789 8.67517   4
  24  -3   1 25.7618 10.7126   3
 -24  -3  -1 42.6622 11.9705   4
  24   3   1 12.7832 10.2532   1
 -24   3  -1 36.1084 11.0080   4
 -24   3  -1 43.3117 11.5168   5
 -24   3  -1 22.2227 10.8359   1
 -25  -3  -1 77.7731 15.1562   4
  25  -3   1 91.9204 14.5625   3
 -25   3  -1 55.9886 12.7674   5
 -25   3  -1 74.4872 14.1631   1
  25   3   1 97.6857 15.4164   1
 -25   3  -1 91.4528 14.2803   4
 -26  -3  -1 27.4231 12.4568   4
  26  -3   1 7.55389 10.8977   3
 -26   3  -1 47.2225 12.8038   4
  26   3   1 41.0127 13.0843   1
 -26   3  -1 24.6714 11.8116   1
  27  -3   1 2.77976 10.7260   3
 -27  -3  -1 0.02306 10.9649   4
 -27   3  -1 24.1097 11.8027   1
 -27   3  -1 13.8430 11.5747   4
  27   3   1 22.3184 13.1457   1
 -28  -3  -1 1.64486 11.4316   4
  28  -3   1 12.4106 11.9635   3
  28   3   1 -3.3997 11.7797   1
 -28   3  -1 -6.7447 10.0649   1
 -28   3  -1 1.29571 11.0740   4
 -29  -3  -1 13.5423 12.6504   4
 -29   3  -1 4.75922 11.7200   1
  29   3   1 -8.4356 12.3662   1
 -29   3  -1 -13.109 12.0396   4
 -30  -3  -1 191.290 23.8452   4
  30   3   1 166.216 22.3678   1
 -30   3  -1 202.661 23.8677   4
 -30  -4   1 9.05861 13.4267   4
  30   4  -1 8.51503 17.1004   1
 -29  -4   1 30.3237 13.3259   4
 -29   4   1 -1.1554 11.5038   1
  29   4  -1 -0.5477 12.8337   1
 -28  -4   1 31.9654 13.4771   4
  28   4  -1 30.9926 13.4520   1
 -28   4   1 43.3392 13.0908   1
 -28   4   1 12.1928 11.0835   5
 -27  -4   1 32.4623 12.9989   4
 -27   4   1 39.1299 12.8868   5
 -27   4   1 53.5915 13.1914   1
  27   4  -1 13.8438 11.8971   1
  26  -4  -1 -12.723 9.03242   3
 -26  -4   1 -9.8565 9.22863   4
  26   4  -1 -2.4597 10.0573   1
 -26   4   1 4.25824 9.44328   1
 -26   4   1 -8.1248 8.23033   5
  25  -4  -1 16.4856 10.2856   3
 -25  -4   1 6.60259 10.0283   4
 -25   4   1 19.7522 9.50178   5
 -25   4   1 16.8493 9.90384   1
  25   4  -1 17.3546 11.1169   1
 -24  -4   1 6.22654 9.52495   4
  24  -4  -1 10.5545 9.45767   3
 -24   4   1 10.4625 9.18963   5
 -24   4   1 -8.6865 7.99411   1
  24   4  -1 11.4275 10.2379   1
 -23  -4   1 310.368 23.3356   4
  23  -4  -1 337.225 22.8189   3
 -23   4   1 314.271 22.3902   1
  23   4  -1 308.684 23.7493   1
 -23   4   1 291.824 21.9756   5
 -22  -4   1 0.51311 7.93522   4
  22  -4  -1 6.63164 8.57570   3
  22   4  -1 6.28690 8.99666   5
 -22   4   1 6.54630 8.13782   1
 -22   4   1 15.7729 15.5189   4
  22   4  -1 -5.7387 8.43735   1
 -22   4   1 7.25802 7.74891   5
 -21  -4   1 73.8323 12.1440   4
  21  -4  -1 79.4669 12.2511   3
 -21   4   1 84.2615 11.9755   1
 -21   4   1 53.3144 11.2728   4
  21   4  -1 79.3436 12.5399   5
  21   4  -1 41.9946 11.1311   1
 -21   4   1 77.7084 11.6537   5
 -20  -4   1 26.1190 8.98624   4
  20  -4  -1 35.9297 9.56189   3
 -20   4   1 29.3254 8.23108   4
 -20   4   1 30.0217 8.40088   5
  20   4  -1 24.2977 9.21450   5
  20   4  -1 44.3872 10.3634   1
 -20   4   1 31.4626 8.69321   1
  19  -4  -1 11.7318 7.87171   3
 -19  -4   1 17.3881 7.61785   4
 -19   4   1 18.4039 7.58284   5
  19   4  -1 -0.2060 7.57741   1
 -19   4   1 9.82988 7.13980   4
  19   4  -1 16.3154 8.10937   5
 -19   4   1 11.4271 6.77260   1
  18  -4  -1 32.6875 8.55375   3
 -18  -4   1 7.10990 6.83278   4
  18   4  -1 23.4205 7.95772   5
 -18   4   1 14.4330 6.66380   5
 -18   4   1 14.6482 6.69360   1
  18   4  -1 12.6559 7.76346   1
 -18   4   1 19.3320 7.22121   4
 -17  -4   1 56.4347 9.44621   4
  17  -4  -1 66.3886 9.81976   3
  17   4  -1 48.4834 9.57448   1
  17   4  -1 88.7055 11.0497   5
 -17   4   1 73.2057 9.29738   5
 -17   4   1 60.9424 9.20479   4
 -17   4   1 65.8662 9.56054   1
  16  -4  -1 86.8258 10.5621   3
 -16  -4   1 89.3940 10.2036   4
  16   4  -1 78.2958 10.3268   5
  16   4  -1 44.3241 9.08406   1
 -16   4   1 72.8869 9.33812   1
 -16   4   1 70.9031 8.97407   4
 -16   4   1 63.1821 8.65283   5
 -15  -4   1 130.121 11.7998   4
  15  -4  -1 168.937 13.4075   3
 -15   4   1 134.664 11.6611   5
 -15   4   1 104.914 10.3924   4
 -15   4   1 156.722 12.3147   1
  15   4  -1 115.712 11.6639   5
  15   4  -1 141.852 13.1191   1
  14  -4  -1 76.9065 9.38327   3
 -14  -4   1 56.6159 8.13057   4
 -14   4   1 77.6382 8.45567   4
  14   4  -1 63.7316 8.82344   5
  14   4  -1 64.8588 9.29882   1
 -14   4   1 49.6588 7.47780   1
 -14   4   1 52.7426 7.35511   5
  13  -4  -1 204.129 13.8030   3
 -13  -4   1 211.479 13.4191   4
 -13   4   1 215.926 12.6006   5
  13   4  -1 206.022 14.2812   1
 -13   4   1 210.163 12.6300   4
 -13   4   1 200.002 12.4659   1
  13   4  -1 212.532 14.2754   5
  12  -4  -1 12.8974 5.23175   3
 -12  -4   1 -4.1950 3.87664   4
  12   4  -1 -0.9872 4.80748   1
  12   4  -1 4.32359 4.73676   5
 -12   4   1 -3.0667 3.77382   1
 -12   4   1 3.86666 3.99483   5
 -12   4   1 7.16338 4.17393   4
  11  -4  -1 4.92385 4.67286   3
 -11  -4   1 3.60917 4.09029   4
  11   4  -1 6.14942 4.75386   5
 -11   4   1 1.46510 3.45315   5
  11   4  -1 6.27468 4.88779   1
 -11   4   1 9.06996 3.99833   1
 -11   4   1 3.66242 3.62859   4
 -10  -4   1 89.5512 8.09374   4
  10  -4  -1 103.978 9.06948   3
 -10   4   1 93.5256 7.67142   4
 -10   4   1 87.3401 7.15498   5
  10   4  -1 122.800 10.0151   1
  10   4  -1 108.564 9.04574   5
 -10   4   1 91.2687 7.66863   1
 -10   4   1 104.126 7.51848   5
  -9  -4   1 10.3150 3.75145   4
   9  -4  -1 12.8155 4.62597   3
  -9   4   1 11.8720 3.58643   1
   9   4  -1 4.83889 4.05707   5
  -9   4   1 14.5425 3.64917   4
  -9   4   1 10.2417 3.29501   5
   9   4  -1 6.25074 4.22882   1
  -9   4   1 9.03498 3.29048   5
  -8  -4   1 334.482 14.5173   4
   8  -4  -1 294.845 15.0242   3
  -8   4   1 348.548 13.4052   5
  -8   4   1 329.724 13.8338   4
  -8   4   1 333.339 13.4963   5
   8   4  -1 309.468 14.5858   5
   8   4  -1 323.471 15.3138   1
  -8   4   1 314.667 13.6755   1
  -7  -4   1 66.3909 5.64387   4
   7  -4  -1 54.1613 6.35239   3
  -7   4   1 55.5800 4.98833   1
   7   4  -1 56.2492 6.22668   1
   7   4  -1 55.2208 5.66691   5
  -7   4   1 60.7535 4.66861   5
  -7   4   1 53.7967 4.54362   5
   6  -4  -1 484.453 20.4343   3
  -6  -4   1 501.713 18.8169   4
   6   4  -1 496.091 19.4828   5
  -6   4   1 523.361 18.7036   1
  -6   4   1 531.198 17.9639   5
  -6   4   1 509.014 17.9555   5
   6   4  -1 523.568 20.2131   1
  -5  -4   1 350.123 13.2693   4
   5  -4  -1 363.995 15.9141   3
   5   4  -1 341.370 14.7902   1
  -5   4   1 372.268 13.4171   1
   5   4  -1 361.599 14.3131   5
   4  -4  -1 -0.3882 3.13062   3
   4   4  -1 2.43511 2.76656   1
   4   4  -1 -3.2974 2.06364   5
   4   4  -1 -1.4423 2.15844   5
  -4   4   1 0.66463 1.69606   1
   3  -4  -1 23.2329 4.45244   3
   3   4  -1 26.1665 3.55689   1
   3   4  -1 17.1443 2.75165   5
   3   4  -1 18.9601 2.69638   5
  -2  -4   1 485.614 20.7552   2
   2  -4  -1 475.960 19.0744   3
   2   4  -1 467.684 17.1846   1
   2   4  -1 451.531 16.2575   5
   2   4  -1 472.206 16.2089   5
  -1  -4   1 11.4773 4.46629   2
   1  -4  -1 25.7729 4.52443   3
   1   4  -1 18.4149 2.92944   1
   0  -4  -1 864.658 31.3409   3
   0  -4   1 857.411 33.0155   2
   0  -4   1 838.100 30.6327   3
   0   4  -1 883.274 29.1782   1
   1  -4   1 394.025 18.6676   2
   1  -4   1 420.189 16.6183   3
   1   4   1 424.588 14.6907   1
  -1   4  -1 406.775 15.0049   1
   2  -4   1 624.601 25.1227   2
   2  -4   1 589.939 22.5689   3
   2   4   1 621.979 21.1930   1
  -2   4  -1 589.902 21.0874   1
   3  -4   1 608.278 23.3857   3
   3  -4   1 632.686 25.9840   2
  -3   4  -1 631.792 21.3613   5
  -3   4  -1 640.102 22.2502   1
   3   4   1 648.272 22.4943   1
   3   4   1 623.464 21.7989   5
   3   4   1 636.176 21.6731   5
  -3   4  -1 629.961 21.1919   5
   4  -4   1 267.227 13.9519   2
   4  -4   1 220.796 11.0037   3
  -4   4  -1 222.102 9.33777   5
  -4   4  -1 229.520 9.09576   5
   4   4   1 236.132 9.83769   5
  -4   4  -1 224.814 9.95220   1
   4   4   1 250.605 10.5931   1
   4   4   1 211.969 9.70136   5
  -5  -4  -1 956.192 31.5858   4
   5  -4   1 926.201 33.5809   3
   5  -4   1 918.496 35.6311   2
   5   4   1 934.399 33.1309   1
   5   4   1 922.204 32.5970   5
  -5   4  -1 965.744 32.6870   1
  -5   4  -1 952.757 31.9394   5
  -5   4  -1 945.907 32.1854   5
   6  -4   1 1084.25 40.4889   2
  -6  -4  -1 1083.57 36.9371   4
   6  -4   1 1082.16 38.4733   3
  -6   4  -1 1070.86 37.4181   4
   6   4   1 1074.37 38.1478   1
  -6   4  -1 1133.74 37.6449   1
  -6   4  -1 1088.17 37.1537   5
   6   4   1 1085.76 37.6780   5
  -6   4  -1 1060.62 36.8304   5
   7  -4   1 40.1007 6.69990   2
  -7  -4  -1 38.0073 4.64534   4
   7  -4   1 59.3205 6.15694   3
  -7   4  -1 47.7386 4.95515   5
  -7   4  -1 39.7963 4.83722   1
  -7   4  -1 51.9430 4.95606   5
   7   4   1 45.5040 5.37336   5
   7   4   1 47.0299 5.77487   1
  -7   4  -1 52.9051 5.23554   4
  -7   4  -1 54.2943 5.33814   1
   8  -4   1 37.7958 6.49073   2
   8  -4   1 33.9347 5.37554   3
  -8  -4  -1 36.6990 4.94339   4
   8   4   1 40.2889 5.41780   5
   8   4   1 30.4921 5.30302   1
  -8   4  -1 40.4561 5.15233   4
  -8   4  -1 39.1280 5.00448   1
  -8   4  -1 40.6910 4.96439   5
   9  -4   1 -0.8119 4.47414   2
   9  -4   1 12.3557 4.36143   3
  -9  -4  -1 10.2602 3.81522   4
  -9   4  -1 10.9501 3.91845   1
  -9   4  -1 9.59273 3.94035   4
   9   4   1 9.71862 4.24041   5
   9   4   1 9.44263 4.48585   1
  -9   4  -1 9.34660 3.62234   5
 -10  -4  -1 5.55453 3.93165   4
  10  -4   1 -6.6520 3.53301   3
  10  -4   1 -4.3042 4.26081   2
  10   4   1 3.42147 4.46045   1
 -10   4  -1 4.99469 3.56978   5
 -10   4  -1 1.79761 3.72228   1
 -10   4  -1 13.4604 4.12145   5
 -10   4  -1 0.59739 3.34589   4
  10   4   1 0.87115 4.23625   5
  11  -4   1 97.2949 9.10062   3
 -11  -4  -1 97.3355 8.64463   4
  11  -4   1 106.198 9.91726   2
  11   4   1 75.6365 8.43906   5
 -11   4  -1 108.465 9.11442   4
 -11   4  -1 104.187 9.11688   1
 -11   4  -1 99.5384 8.48233   5
  11   4   1 87.6145 9.16409   1
  12  -4   1 40.1962 7.18182   2
 -12  -4  -1 47.9225 7.05419   4
  12  -4   1 45.7056 7.08822   3
  12   4   1 44.1973 7.34770   5
 -12   4  -1 50.3581 6.76869   4
 -12   4  -1 58.4877 7.35504   1
  12   4   1 46.9957 7.82037   1
 -12   4  -1 45.4986 6.66942   5
  13  -4   1 34.1082 6.82186   3
 -13  -4  -1 46.3049 6.99217   4
  13  -4   1 42.9384 7.35564   2
  13   4   1 27.0065 6.99595   1
 -13   4  -1 35.9657 6.52356   1
 -13   4  -1 27.7391 6.19916   4
 -13   4  -1 28.2144 6.08801   5
  13   4   1 38.9157 7.24836   5
  14  -4   1 205.558 14.2096   3
 -14  -4  -1 199.405 13.9775   4
  14  -4   1 216.507 14.1521   2
 -14   4  -1 216.664 14.2671   4
 -14   4  -1 227.422 14.1350   5
  14   4   1 223.395 15.2938   5
  14   4   1 207.701 15.2437   1
 -14   4  -1 214.127 14.1393   1
  15  -4   1 17.8940 6.04164   2
  15  -4   1 17.6532 6.71680   3
 -15  -4  -1 9.81083 5.74404   4
 -15   4  -1 11.2276 5.86831   4
 -15   4  -1 9.37544 5.67697   5
  15   4   1 22.9028 7.44018   1
 -15   4  -1 15.5677 6.05178   1
  15   4   1 15.1959 7.07560   5
  16  -4   1 25.4869 7.47704   3
 -16  -4  -1 31.1407 7.41649   4
  16   4   1 12.0567 7.44380   1
  16   4   1 21.9517 8.21960   5
 -16   4  -1 19.6596 6.95892   1
 -16   4  -1 24.2329 7.25196   4
 -16   4  -1 32.5138 7.30304   5
 -17  -4  -1 4.38512 5.96318   4
  17  -4   1 -1.2795 6.14645   3
 -17   4  -1 0.21910 5.43487   4
 -17   4  -1 -2.5129 5.35682   5
 -17   4  -1 -1.9339 5.68210   1
  17   4   1 1.80325 6.94933   1
  17   4   1 9.91751 7.34218   5
 -18  -4  -1 7.46859 6.93977   4
  18  -4   1 11.5800 7.55590   3
 -18   4  -1 0.90664 5.98404   5
  18   4   1 1.43736 7.51863   1
  18   4   1 5.14342 7.18154   5
 -18   4  -1 13.2270 7.04940   4
 -18   4  -1 3.98178 6.48999   1
  19  -4   1 20.0241 8.42524   3
 -19  -4  -1 17.2683 7.96656   4
 -19   4  -1 44.7702 9.45755   1
  19   4   1 24.7345 9.27693   1
 -19   4  -1 20.4546 7.77764   4
 -19   4  -1 30.1689 8.59584   5
  19   4   1 22.4447 9.34265   5
 -20  -4  -1 52.8258 10.5597   4
  20  -4   1 64.4395 11.2851   3
 -20   4  -1 55.3147 10.6942   5
 -20   4  -1 67.5314 11.4225   4
 -20   4  -1 56.6419 10.4928   1
  20   4   1 55.8712 11.4105   5
  20   4   1 33.5068 10.6020   1
 -21  -4  -1 30.2020 9.70583   4
  21  -4   1 25.4455 9.28871   3
  21   4   1 28.9696 10.7056   5
  21   4   1 25.3439 10.0784   1
 -21   4  -1 24.1879 8.76871   4
 -21   4  -1 33.7535 9.61544   5
 -21   4  -1 9.87007 7.82963   1
  22  -4   1 56.6295 11.9380   3
 -22  -4  -1 35.6731 10.7775   4
 -22   4  -1 20.7229 9.30159   5
  22   4   1 40.9600 11.5546   1
  22   4   1 38.6190 11.1915   5
 -22   4  -1 17.0465 9.71546   1
 -22   4  -1 35.5354 10.6492   4
 -23  -4  -1 151.133 17.3464   4
 -23   4  -1 129.976 16.2515   1
 -23   4  -1 129.738 15.5436   5
  23   4   1 141.790 17.2809   1
 -23   4  -1 178.240 19.6155   4
 -24  -4  -1 3.96145 9.78501   4
 -24   4  -1 -4.5669 8.16794   5
 -24   4  -1 0.57253 8.51746   1
  24   4   1 18.3434 10.6913   1
 -25  -4  -1 17.7697 11.1487   4
 -25   4  -1 33.2232 11.9879   1
 -25   4  -1 13.4819 9.83577   5
  25   4   1 0.29055 10.9724   1
 -26  -4  -1 12.0362 11.4040   4
  26   4   1 15.8042 11.9021   1
 -26   4  -1 12.9702 11.2106   1
 -26   4  -1 18.1560 10.2311   5
 -27  -4  -1 49.6138 14.0367   4
 -27   4  -1 41.2458 12.9795   1
 -27   4  -1 38.0381 18.0946   5
  27   4   1 39.0257 13.8516   1
 -28  -4  -1 11.8638 12.2066   4
  28   4   1 -8.2767 11.8895   1
 -28   4  -1 24.3399 12.1627   1
 -29  -4  -1 45.0753 14.4010   4
  29   4   1 30.1074 15.9079   1
 -28  -5   1 -4.1492 10.6115   4
 -28   5   1 -4.0061 10.4989   1
 -28   5   1 1.31904 10.2439   5
  28   5  -1 -0.0026 11.6505   1
 -27  -5   1 -2.3935 10.4563   4
  27   5  -1 11.6688 11.8721   1
 -27   5   1 -2.3255 9.78393   1
 -27   5   1 -3.6796 9.29895   5
 -26  -5   1 54.3463 13.5861   4
 -26   5   1 42.0347 12.4630   5
  26   5  -1 26.9739 12.6538   1
 -26   5   1 43.7748 12.0815   1
 -25  -5   1 55.4446 13.1598   4
 -25   5   1 42.5782 12.2225   1
 -25   5   1 50.3432 12.7416   5
  25   5  -1 52.2445 13.8242   1
 -24  -5   1 18.5078 10.3609   4
  24   5  -1 -4.2293 9.98705   5
  24   5  -1 -7.1523 9.23225   1
 -24   5   1 1.95230 8.42975   1
 -24   5   1 -1.9645 8.67667   5
 -23  -5   1 -7.0653 7.94387   4
 -23   5   1 4.18948 8.60125   1
 -23   5   1 -3.1242 8.06694   5
  23   5  -1 9.09982 9.64800   1
  23   5  -1 8.05936 9.83042   5
 -22  -5   1 28.4322 9.86411   4
 -22   5   1 43.7819 10.6423   5
  22   5  -1 20.3419 10.9213   1
  22   5  -1 20.8550 10.7256   5
 -22   5   1 24.7961 9.93838   1
 -21  -5   1 41.9531 10.5460   4
  21   5  -1 65.4598 12.2935   5
 -21   5   1 47.2771 10.2536   1
 -21   5   1 46.8730 10.7011   5
  21   5  -1 36.1606 10.4237   1
 -20  -5   1 23.7674 8.45607   4
  20   5  -1 33.5879 9.96842   5
 -20   5   1 12.9720 7.77574   1
 -20   5   1 13.4045 8.39171   5
  20   5  -1 17.1213 9.30538   1
  19  -5  -1 14.3093 8.74035   3
 -19  -5   1 27.1151 8.14549   4
  19   5  -1 24.4872 9.23724   5
 -19   5   1 21.1796 7.53700   5
  19   5  -1 23.7515 8.85286   1
 -19   5   1 13.2080 7.14100   1
 -18  -5   1 78.3335 10.8046   4
  18  -5  -1 102.003 12.6111   3
  18   5  -1 78.0211 11.8610   5
 -18   5   1 81.3567 10.3922   5
 -18   5   1 81.7359 10.8005   1
  18   5  -1 76.2512 11.4582   1
 -17  -5   1 3.09049 5.87587   4
  17  -5  -1 -2.1980 6.46318   3
  17   5  -1 3.60223 6.85173   5
 -17   5   1 9.36094 6.21686   1
 -17   5   1 10.3540 6.11893   5
  17   5  -1 8.54207 7.06713   1
 -16  -5   1 231.906 15.4526   4
  16  -5  -1 221.092 16.2448   3
  16   5  -1 233.668 17.2815   5
 -16   5   1 202.721 14.6967   5
  16   5  -1 241.894 17.0998   1
 -16   5   1 204.075 14.8644   1
 -15  -5   1 20.8710 6.29023   4
  15  -5  -1 19.8018 6.80873   3
 -15   5   1 14.7303 5.71338   5
  15   5  -1 23.4032 7.38270   1
  15   5  -1 21.9822 7.34168   5
 -15   5   1 16.1665 6.09440   1
 -14  -5   1 95.3601 9.67166   4
  14  -5  -1 78.5510 9.90486   3
 -14   5   1 95.9892 9.52362   5
 -14   5   1 92.3050 9.50589   1
  14   5  -1 107.800 11.1992   5
  14   5  -1 80.9951 10.4380   1
 -13  -5   1 137.392 10.8023   4
  13  -5  -1 120.609 11.7897   3
 -13   5   1 118.077 10.2290   1
  13   5  -1 139.960 12.0638   5
 -13   5   1 141.427 10.5243   5
  13   5  -1 124.025 12.0528   1
 -12  -5   1 192.957 12.0490   4
  12  -5  -1 180.179 12.9130   3
  12   5  -1 192.291 13.8761   1
  12   5  -1 178.267 13.3621   5
 -12   5   1 183.087 11.9084   1
 -12   5   1 175.723 11.4082   5
  11  -5  -1 8.57015 5.08804   3
 -11  -5   1 3.53602 3.97087   4
  11   5  -1 -1.2263 4.86991   5
 -11   5   1 -1.2574 3.25733   5
 -11   5   1 6.82878 4.01821   1
  11   5  -1 0.18758 4.72873   1
 -11   5   1 -0.3725 3.45954   5
 -10  -5   1 175.162 10.5046   4
  10  -5  -1 157.985 11.9173   3
  10   5  -1 172.336 12.1741   1
 -10   5   1 176.723 10.4439   1
 -10   5   1 188.982 10.2500   5
  10   5  -1 185.151 12.2022   5
  -9  -5   1 5.09972 3.49633   4
   9  -5  -1 10.6896 4.86901   3
  -9   5   1 12.7924 3.89863   1
  -9   5   1 15.9942 3.91919   5
   9   5  -1 13.8243 4.88081   1
   9   5  -1 17.6633 4.99071   5
  -8  -5   1 48.8797 4.82527   4
   8  -5  -1 51.5204 6.92227   3
   8   5  -1 47.8656 6.35487   1
   8   5  -1 57.5775 6.45136   5
  -8   5   1 47.8830 4.76311   5
  -8   5   1 46.5286 5.10553   1
  -8   5   1 44.2927 4.72277   5
   7  -5  -1 127.870 9.50226   3
  -7   5   1 131.041 6.93982   5
   7   5  -1 123.640 8.80334   5
   7   5  -1 134.923 9.47029   1
  -7   5   1 124.318 7.55192   1
  -7   5   1 143.067 7.75256   1
  -7   5   1 133.720 7.02425   5
   6  -5  -1 390.488 17.8769   3
  -6   5   1 397.036 14.3939   5
  -6   5   1 401.361 15.2931   1
  -6   5   1 378.894 14.4091   5
   6   5  -1 406.966 17.0646   1
   6   5  -1 407.293 16.4829   5
   5  -5  -1 18.3837 4.86090   3
   5   5  -1 21.8574 3.82106   5
   5   5  -1 27.8642 4.59175   1
   5   5  -1 24.4895 3.88308   5
  -5   5   1 26.0724 3.23968   1
   4  -5  -1 219.658 12.2876   3
   4   5  -1 229.521 11.0418   1
   4   5  -1 208.059 9.96494   5
   4   5  -1 237.075 10.2615   5
  -4   5   1 223.980 9.07544   1
   3  -5  -1 670.725 26.6405   3
   3   5  -1 688.263 24.7497   1
   3   5  -1 700.260 23.9472   5
   3   5  -1 662.331 23.9284   5
   2  -5  -1 114.391 8.85185   3
   2   5  -1 96.8556 5.52829   5
   2   5  -1 107.422 6.75052   1
   2   5  -1 95.2756 5.55935   5
   1  -5  -1 165.882 10.5722   3
   1   5  -1 173.838 7.24842   5
   1   5  -1 174.208 8.40453   1
   1   5  -1 177.749 7.29587   5
   0   5   1 1.17985 1.76441   1
   0   5  -1 -0.6411 2.47395   1
   1  -5   1 708.063 29.9518   2
   1  -5   1 722.143 27.1932   3
  -1   5  -1 726.059 25.1744   1
   1   5   1 720.836 24.8607   1
   2  -5   1 56.2011 8.14897   2
   2  -5   1 62.9096 6.43192   3
  -2   5  -1 64.4963 4.97741   1
  -2   5  -1 64.4020 3.86115   5
   2   5   1 69.2780 5.20680   1
   2   5   1 57.1511 4.05979   5
   2   5   1 63.3997 3.94070   5
   3  -5   1 110.976 8.06164   3
   3  -5   1 110.564 11.2321   2
  -3   5  -1 111.210 5.63509   5
   3   5   1 114.726 6.05244   5
   3   5   1 108.644 6.08387   5
  -3   5  -1 115.621 5.41410   5
  -3   5  -1 119.148 6.64470   1
   3   5   1 105.558 6.89640   1
   4  -5   1 -4.3465 4.69187   2
   4  -5   1 2.09677 3.49908   3
   4   5   1 1.67416 2.87690   1
   4   5   1 -0.7409 2.35888   5
  -4   5  -1 1.96716 2.02845   5
  -4   5  -1 4.87258 2.53905   1
  -4   5  -1 3.91265 2.38133   5
   4   5   1 -3.4103 2.23279   5
   5  -5   1 41.3238 5.61794   3
   5  -5   1 42.1539 7.49192   2
  -5   5  -1 40.2356 4.30107   5
   5   5   1 50.0738 5.02794   5
  -5   5  -1 49.6166 4.18604   5
   5   5   1 50.6727 5.39665   1
   5   5   1 51.1327 5.13781   5
  -5   5  -1 50.6565 4.97215   1
   6  -5   1 67.3182 6.86937   3
   6  -5   1 48.6526 8.10215   2
   6   5   1 57.7218 5.72754   5
  -6   5  -1 57.9188 5.10467   5
  -6   5  -1 67.8811 5.79583   1
   6   5   1 61.1898 6.30681   1
  -6   5  -1 56.0727 4.87048   5
   7  -5   1 2.77013 3.97945   3
   7  -5   1 4.73840 5.32339   2
  -7   5  -1 3.67381 3.31484   1
   7   5   1 9.39154 4.12478   5
   7   5   1 15.1841 4.18901   1
  -7   5  -1 9.43982 3.35531   5
   8  -5   1 2.48939 5.61641   2
  -8  -5  -1 3.88964 2.84707   4
   8  -5   1 10.3759 4.20627   3
   8   5   1 3.23409 3.93787   5
   8   5   1 6.69059 4.13824   1
  -8   5  -1 3.99685 3.30041   1
  -8   5  -1 6.66912 3.54693   1
  -8   5  -1 4.09732 3.22512   5
   9  -5   1 -3.6089 4.10868   3
   9  -5   1 -0.9067 5.09423   2
  -9  -5  -1 -5.0586 2.85614   4
   9   5   1 -3.8101 4.06724   5
   9   5   1 -5.8073 3.92742   1
  -9   5  -1 1.32349 3.47772   5
  -9   5  -1 -1.6728 3.55259   1
  10  -5   1 172.332 11.3536   3
 -10  -5  -1 169.649 10.2496   4
  10  -5   1 183.049 13.4062   2
 -10   5  -1 168.698 10.7946   5
  10   5   1 144.782 11.4123   5
 -10   5  -1 147.578 10.6597   1
  10   5   1 178.677 12.2943   1
  11  -5   1 41.3679 8.15383   2
 -11  -5  -1 55.3745 6.67938   4
  11  -5   1 40.2983 7.06155   3
  11   5   1 44.5279 7.08936   5
 -11   5  -1 55.8060 7.19051   1
 -11   5  -1 51.8981 6.64999   5
 -11   5  -1 39.7222 6.10445   5
  11   5   1 42.3301 7.29629   1
  12  -5   1 237.743 15.8068   2
 -12  -5  -1 240.821 13.2929   4
  12  -5   1 222.990 13.9736   3
  12   5   1 200.877 14.3645   5
 -12   5  -1 230.351 13.8859   1
 -12   5  -1 205.567 13.1001   5
  12   5   1 223.857 14.6369   1
 -13  -5  -1 1.08262 4.50159   4
  13  -5   1 2.11897 5.28399   3
  13   5   1 2.43883 5.52246   5
 -13   5  -1 -6.5200 4.26776   1
  13   5   1 -1.2151 5.43917   1
 -13   5  -1 3.77652 4.50996   5
 -14  -5  -1 -1.8030 4.54179   4
  14   5   1 2.44987 6.20298   5
  14   5   1 -2.5892 5.66232   1
 -14   5  -1 3.53451 5.10610   5
 -14   5  -1 7.11027 5.39479   1
 -15  -5  -1 133.112 11.8367   4
 -15   5  -1 102.250 11.1383   1
  15   5   1 131.723 13.0555   1
  15   5   1 103.053 12.0797   5
 -15   5  -1 118.765 11.2595   5
 -16  -5  -1 43.2357 8.04353   4
 -16   5  -1 55.9965 9.04013   1
  16   5   1 45.8796 9.35608   1
  16   5   1 46.5893 9.83718   5
 -16   5  -1 52.5882 8.74148   5
 -17  -5  -1 13.4814 6.76555   4
  17   5   1 18.5882 8.33656   5
  17   5   1 6.01929 7.59285   1
 -17   5  -1 11.1922 6.49993   5
 -17   5  -1 -1.9702 6.23461   1
 -18  -5  -1 -0.6231 6.18711   4
  18   5   1 2.14808 8.05720   1
 -18   5  -1 6.32171 6.77497   1
  18   5   1 -10.077 7.12834   5
 -18   5  -1 10.0828 6.90124   5
 -19  -5  -1 17.2322 7.43694   4
 -19   5  -1 16.1075 8.05598   5
  19   5   1 21.3443 9.03883   5
  19   5   1 1.93066 7.89602   1
 -19   5  -1 4.93795 7.54989   1
 -20  -5  -1 139.897 14.5516   4
  20   5   1 157.139 16.6912   1
  20   5   1 144.222 16.2621   5
 -20   5  -1 143.058 15.0465   1
 -20   5  -1 152.623 15.7970   5
 -21  -5  -1 0.09657 7.48938   4
 -21   5  -1 10.2741 8.35277   1
 -21   5  -1 -1.4593 7.39142   5
  21   5   1 13.7656 9.23813   1
  21   5   1 1.32584 8.64917   5
 -22  -5  -1 19.2629 9.50363   4
  22   5   1 14.3568 10.2230   5
 -22   5  -1 4.48151 8.61145   5
 -22   5  -1 17.4155 9.61499   1
  22   5   1 13.5635 9.81558   1
 -23  -5  -1 102.538 14.0474   4
 -23   5  -1 95.8730 14.2951   1
  23   5   1 62.8296 13.5224   1
  23   5   1 73.6280 13.9052   5
 -23   5  -1 81.6195 13.6406   5
 -24  -5  -1 9.41700 9.49147   4
 -24   5  -1 -7.6631 8.30868   5
 -24   5  -1 6.56103 9.38631   1
  24   5   1 -4.8703 9.34890   1
 -25  -5  -1 28.4899 11.6187   4
 -25   5  -1 20.2913 11.1543   5
 -25   5  -1 9.34548 10.8795   1
  25   5   1 12.2591 11.0119   1
 -26  -5  -1 14.6161 10.9712   4
 -26   5  -1 20.1572 11.2656   1
  26   5   1 6.05116 11.4642   1
 -26   5  -1 30.4068 12.1678   5
 -27  -5  -1 32.4257 12.8579   4
  27   5   1 16.4330 12.0717   1
 -27   5  -1 33.1994 12.7237   1
 -27   5  -1 9.05184 11.0985   5
 -28   5  -1 14.9304 11.5196   5
 -27   6   1 -14.612 9.17969   5
 -27   6   1 -9.3471 9.59039   1
  26   6  -1 39.3851 14.5872   1
 -26   6   1 46.5761 12.8138   1
 -26   6   1 37.8727 12.6623   5
 -25   6   1 19.3746 10.7904   5
  25   6  -1 20.0369 12.3531   1
 -25   6   1 12.5289 10.4021   1
  25   6  -1 14.0746 12.1799   5
 -24   6   1 -8.1398 8.29474   1
 -24   6   1 -3.7517 8.25518   5
  24   6  -1 5.66344 9.96565   1
  24   6  -1 10.7828 10.3751   5
  23   6  -1 17.0322 10.2407   5
 -23   6   1 16.0350 9.99198   1
  23   6  -1 18.1799 10.8525   1
 -23   6   1 23.7654 10.3967   5
 -22   6   1 18.2115 9.55058   1
  22   6  -1 12.8723 10.0053   5
 -22   6   1 14.8743 8.84532   5
  22   6  -1 21.8147 10.7124   1
 -21   6   1 54.0726 10.9779   1
  21   6  -1 60.3604 12.2584   1
 -21   6   1 84.3092 12.2231   5
  21   6  -1 43.8688 11.6764   5
 -20   6   1 11.8491 7.90926   5
  20   6  -1 17.8118 9.23423   5
  20   6  -1 10.1889 8.86654   1
 -20   6   1 6.74394 7.57245   1
  19   6  -1 57.9973 11.7306   1
  19   6  -1 31.3876 9.97732   5
 -19   6   1 33.7602 8.75106   5
 -19   6   1 40.3028 9.29504   1
 -18   6   1 11.8755 6.89360   5
  18   6  -1 16.3052 8.88100   1
  18   6  -1 3.83640 7.66091   5
 -18   6   1 7.16110 6.75561   1
 -17   6   1 244.655 16.3955   5
  17   6  -1 254.393 20.0449   1
  17   6  -1 247.807 19.0029   5
 -17   6   1 229.513 16.4496   1
 -16   6   1 22.5368 6.46516   5
  16   6  -1 13.3735 7.60664   1
 -16   6   1 10.5484 6.53014   1
  16   6  -1 14.2928 7.51578   5
  15   6  -1 11.5530 7.45121   1
 -15   6   1 16.7363 6.03795   5
  15   6  -1 7.02851 6.82137   5
 -15   6   1 24.3574 6.77173   1
  14   6  -1 -2.5594 6.40752   1
  14   6  -1 15.1162 7.01963   5
 -14   6   1 -2.3139 4.69258   5
 -14   6   1 20.2763 6.28379   1
 -13   6   1 133.486 10.8514   1
  13   6  -1 164.373 13.5865   1
 -13   6   1 128.149 10.7374   5
  13   6  -1 131.726 12.3715   5
 -12   6   1 30.0763 6.07686   1
  12   6  -1 37.8102 7.88070   1
 -12   6   1 37.9574 6.12442   5
  12   6  -1 40.3292 7.69253   5
  11  -6  -1 17.2779 9.85022   3
 -11   6   1 18.1169 4.58782   5
 -11   6   1 30.4384 5.62876   1
  11   6  -1 14.2991 6.17221   1
 -11   6   1 18.2599 4.99057   5
  11   6  -1 6.78562 5.54276   5
  10  -6  -1 153.253 12.8008   3
  10   6  -1 166.652 12.7414   1
 -10   6   1 137.459 9.68977   5
 -10   6   1 150.054 10.1025   1
  10   6  -1 161.155 11.9675   5
   9  -6  -1 945.205 38.2239   3
   9   6  -1 1031.97 38.1765   1
  -9   6   1 985.570 35.4508   5
  -9   6   1 1010.69 35.8643   1
   9   6  -1 1014.78 37.6853   5
   8  -6  -1 31.1824 6.38379   3
   8   6  -1 28.6154 5.77340   5
   8   6  -1 16.9613 5.44827   1
  -8   6   1 24.5473 4.06429   5
  -8   6   1 25.7002 4.40043   1
   7  -6  -1 35.2625 6.64503   3
  -7   6   1 35.2581 4.54509   1
  -7   6   1 35.4851 4.26143   5
   7   6  -1 44.9169 6.37020   1
   7   6  -1 33.4618 5.59971   5
  -7   6   1 40.0579 4.74034   1
   6  -6  -1 10.0048 4.95962   3
   6   6  -1 9.51597 4.37522   1
  -6   6   1 8.16334 2.49933   5
  -6   6   1 12.8193 3.13213   1
   6   6  -1 12.6464 4.38527   5
  -6   6   1 7.82821 2.56582   5
   5  -6  -1 28.2771 6.20123   3
   5   6  -1 17.8813 4.26752   5
   5   6  -1 21.4181 4.60964   1
  -5   6   1 16.6050 3.21897   1
   4  -6  -1 73.9062 8.20013   3
   4   6  -1 63.4579 6.28186   1
  -4   6   1 54.8555 4.34533   1
   4   6  -1 52.7995 5.51923   5
   3  -6  -1 5.18876 4.36054   3
   3   6  -1 -3.3768 2.80389   1
   3   6  -1 1.29611 2.69779   5
  -3   6   1 -0.3977 2.08842   1
   2  -6  -1 -0.5837 4.29258   3
   2   6  -1 2.66229 2.72468   5
   2   6  -1 5.98511 3.12007   1
   2   6  -1 5.12929 2.59510   5
   1   6  -1 5.46227 3.18106   1
   1   6  -1 7.24439 2.57559   5
   1   6  -1 13.4520 2.94859   5
   0   6  -1 -1.2489 2.35168   5
   0   6   1 2.50335 2.31174   1
   0   6  -1 0.29261 2.76208   1
   0   6  -1 1.33520 2.24221   5
  -1   6  -1 113.729 6.89301   1
   1   6   1 101.257 6.50942   1
  -1   6  -1 96.5244 5.57734   5
  -1   6  -1 102.570 5.86343   5
   2  -6   1 163.477 10.7288   3
   2   6   1 168.933 7.76379   5
   2   6   1 160.825 7.90194   5
  -2   6  -1 167.812 7.94171   5
  -2   6  -1 182.585 7.71181   5
   2   6   1 168.192 8.72892   1
  -2   6  -1 171.769 8.67603   1
   3  -6   1 122.795 9.71993   3
   3   6   1 118.335 7.70847   1
  -3   6  -1 116.308 6.48594   5
   3   6   1 102.330 7.52071   5
   3   6   1 120.071 6.96674   5
  -3   6  -1 123.444 7.26958   1
  -3   6  -1 109.491 6.17992   5
   4  -6   1 38.1712 7.11982   3
  -4   6  -1 40.2952 4.03502   5
  -4   6  -1 45.4440 4.88349   1
   4   6   1 45.7413 4.89407   5
  -4   6  -1 42.9407 4.39380   5
   4   6   1 37.1297 5.22499   1
  -5   6  -1 121.928 7.85383   1
   5   6   1 111.046 8.41869   1
  -5   6  -1 103.894 7.09760   5
   5   6   1 112.690 8.05810   5
   6   6   1 61.6604 6.47461   5
  -6   6  -1 64.9535 5.78832   5
  -6   6  -1 57.9231 5.83231   1
   6   6   1 52.7938 6.47516   1
   7   6   1 20.7057 4.89283   5
  -7   6  -1 33.0290 5.01898   1
  -7   6  -1 26.4847 4.58066   5
   7   6   1 35.0616 5.89391   1
  -8   6  -1 12.2850 4.03532   5
   8   6   1 7.08849 4.75328   1
  -8   6  -1 11.7807 4.09305   1
  -8   6  -1 5.43640 3.69971   1
   8   6   1 2.37844 4.50378   5
   9   6   1 53.9190 7.40893   5
  -9   6  -1 54.5495 6.79782   1
  -9   6  -1 52.0193 6.33310   5
   9   6   1 40.3443 7.10972   1
  10   6   1 121.235 10.7967   1
 -10   6  -1 88.3858 8.64561   1
 -10   6  -1 107.283 9.05668   5
  10   6   1 115.991 10.3853   5
  11   6   1 -0.4222 5.20077   5
  11   6   1 -6.9782 4.93731   1
 -11   6  -1 7.50388 4.20782   5
 -11   6  -1 0.41377 4.34007   1
  12   6   1 14.6432 6.53983   1
  12   6   1 27.6978 7.04696   5
 -12   6  -1 15.6971 5.37300   5
 -12   6  -1 20.1484 6.06265   1
 -12   6  -1 24.4386 5.76611   5
  13   6   1 -3.3200 5.97006   5
  13   6   1 5.82107 6.17161   1
 -13   6  -1 6.50602 5.07425   5
 -13   6  -1 1.21723 4.82615   1
 -14   6  -1 8.64418 5.86205   5
  14   6   1 8.58039 7.00556   1
  14   6   1 2.66236 6.48356   5
 -14   6  -1 4.38516 5.66532   1
  15   6   1 263.288 18.8652   5
  15   6   1 304.561 19.8277   1
 -15   6  -1 279.668 17.3692   1
 -15   6  -1 306.256 17.7288   5
  16   6   1 0.33676 7.07256   1
  16   6   1 11.3898 7.46859   5
 -16   6  -1 14.5692 7.15484   1
 -16   6  -1 1.18029 5.87372   5
  17   6   1 11.8533 8.06003   1
 -17   6  -1 12.1787 7.24905   1
  17   6   1 14.5291 8.26567   5
 -17   6  -1 11.3568 7.23885   5
  18   6   1 55.6994 11.3337   1
 -18   6  -1 68.0024 10.9791   1
  18   6   1 81.0473 12.4406   5
 -18   6  -1 66.7375 10.7015   5
 -19   6  -1 140.380 14.7730   1
  19   6   1 125.980 15.7413   1
  19   6   1 124.414 15.9776   5
 -19   6  -1 160.194 15.6375   5
  20   6   1 21.8316 10.3714   5
 -20   6  -1 38.3709 10.1375   1
 -20   6  -1 31.0802 9.55096   5
  20   6   1 12.8347 9.39454   1
 -21   6  -1 15.4958 8.71320   1
  21   6   1 7.21643 9.65200   5
 -21   6  -1 4.15897 8.02041   5
  21   6   1 17.4488 9.86802   1
  22   6   1 18.3332 10.6945   5
 -22   6  -1 19.9744 9.84281   1
 -22   6  -1 -4.5445 7.79921   5
  22   6   1 -1.6093 9.33476   1
 -23   6  -1 16.4006 10.4094   1
 -23   6  -1 14.0199 9.68800   5
  23   6   1 14.7028 10.5203   1
  23   6   1 5.08090 10.5859   5
 -24   6  -1 17.5248 10.5214   1
  24   6   1 40.3877 12.9710   5
  24   6   1 33.8466 12.9888   1
 -24   6  -1 46.4809 12.6478   5
 -25   6  -1 2.42410 9.94964   5
  25   6   1 -8.3344 9.80026   1
 -25   6  -1 11.6847 11.3055   1
 -26   6  -1 -14.438 9.08679   5
 -26   6  -1 -3.6192 10.1238   1
 -25   7   1 31.9039 11.7518   5
  25   7  -1 27.8909 12.5670   5
 -25   7   1 23.8073 11.1340   1
  24   7  -1 -2.3213 10.2431   5
 -24   7   1 -20.714 8.04388   1
 -24   7   1 9.86094 9.78894   5
  24   7  -1 1.50929 9.51261   1
  23   7  -1 6.47810 9.93651   1
 -23   7   1 8.55014 9.81446   1
  23   7  -1 16.1073 10.9002   5
 -23   7   1 -0.3154 8.95151   5
  22   7  -1 99.6928 16.2875   5
 -22   7   1 141.528 16.1274   1
  22   7  -1 133.803 17.1598   1
 -22   7   1 122.783 15.2956   5
  21   7  -1 2.49220 8.98728   5
 -21   7   1 -8.4690 7.70917   1
 -21   7   1 -3.9943 8.31989   5
  21   7  -1 17.0433 10.3632   1
  20   7  -1 -5.3011 8.10419   1
 -20   7   1 -0.0038 7.51863   1
  20   7  -1 9.57853 9.04910   5
 -20   7   1 9.25864 8.24047   5
  19   7  -1 -4.1287 7.78897   5
 -19   7   1 2.70438 7.02391   5
  19   7  -1 -1.3398 8.38522   1
 -19   7   1 -6.8361 6.61733   1
 -18   7   1 -0.8120 6.65290   1
  18   7  -1 -2.4215 8.26506   1
 -18   7   1 0.46822 6.67188   5
  18   7  -1 8.90734 8.30537   5
  17   7  -1 259.086 19.7575   5
 -17   7   1 244.387 17.1955   5
 -17   7   1 250.841 17.4613   1
  17   7  -1 280.016 21.1068   1
  16   7  -1 24.6633 8.41761   5
  16   7  -1 12.3034 8.50714   1
 -16   7   1 22.9495 7.28847   5
 -16   7   1 -3.1398 6.44968   1
 -15   7   1 11.7532 6.18742   1
  15   7  -1 1.37590 7.64594   1
  15   7  -1 6.97809 6.80221   5
 -15   7   1 1.96584 5.60270   5
 -14   7   1 215.330 13.9173   5
  14   7  -1 196.797 16.6738   1
  14   7  -1 178.691 15.3857   5
 -14   7   1 193.836 14.0093   1
 -13   7   1 26.1291 6.37201   1
  13   7  -1 10.6913 6.43632   5
 -13   7   1 21.9153 6.11006   5
  13   7  -1 23.6990 7.99261   1
  12   7  -1 21.8208 7.27190   1
 -12   7   1 27.5934 5.72688   5
 -12   7   1 27.1376 5.97350   1
 -12   7   1 26.2258 5.57254   5
  12   7  -1 20.5486 6.72152   5
 -11   7   1 15.4332 4.98565   1
  11   7  -1 15.5050 6.47297   1
  11   7  -1 10.8223 5.95351   5
 -11   7   1 6.26606 4.16789   5
 -10   7   1 40.4543 5.82944   5
  10   7  -1 45.1806 7.35249   5
  10   7  -1 41.4873 7.48201   1
 -10   7   1 41.1872 5.98020   1
  -9   7   1 74.8395 6.96994   5
   9   7  -1 67.6198 8.29817   5
  -9   7   1 79.3991 7.25350   1
   9   7  -1 77.6405 8.95140   1
   8   7  -1 7.48837 5.16222   5
   8   7  -1 27.3613 6.15306   1
  -8   7   1 25.5163 5.72565   1
  -8   7   1 16.4535 4.02690   5
   7   7  -1 41.6650 6.44083   5
  -7   7   1 41.9849 4.85864   5
   7   7  -1 46.5970 6.92882   1
   6   7  -1 52.8762 6.50181   5
  -6   7   1 42.9254 4.57959   5
   6   7  -1 48.6133 6.79576   1
   5   7  -1 158.188 10.5564   1
  -5   7   1 168.967 8.07195   5
   5   7  -1 172.053 10.5167   5
   4   7  -1 28.3778 4.94519   5
   4   7  -1 33.4145 5.38723   1
   3   7  -1 745.060 27.8519   5
   3   7  -1 764.533 28.3352   1
   2   7  -1 53.0068 5.62695   5
   2   7  -1 56.9095 6.11407   1
   1   7  -1 108.464 7.68597   1
   1   7  -1 92.4819 6.94687   5
   0   7  -1 5.94137 3.45050   1
   0   7  -1 8.03457 3.23403   5
  -1   7  -1 89.7615 6.41179   5
  -1   7  -1 79.7052 6.43678   1
   1   7   1 87.2798 5.90971   5
  -2   7  -1 86.5453 6.60764   1
   2   7   1 74.9762 5.95371   5
  -2   7  -1 79.3156 6.04599   5
   2   7   1 85.2954 6.65220   1
   3   7   1 342.608 15.4460   1
  -3   7  -1 345.926 14.9492   1
  -3   7  -1 365.681 14.6177   5
   3   7   1 353.657 14.9463   5
   4   7   1 -2.4388 3.31454   5
   4   7   1 -3.5917 3.38640   1
  -4   7  -1 -1.7139 2.90149   5
  -4   7  -1 1.17009 3.08140   1
   5   7   1 6.95625 4.02019   5
  -5   7  -1 4.19223 3.42030   5
   5   7   1 10.5137 4.50244   1
  -5   7  -1 8.53797 3.67754   1
   6   7   1 73.6471 7.64624   5
   6   7   1 74.1236 7.92648   1
  -6   7  -1 72.6060 6.66559   5
  -6   7  -1 87.4888 7.35986   1
   7   7   1 68.8028 7.96417   5
  -7   7  -1 84.5515 7.48155   1
   7   7   1 71.0138 8.18098   1
  -7   7  -1 102.442 8.02137   1
  -7   7  -1 76.9604 7.05662   5
  -8   7  -1 6.77731 4.33395   1
   8   7   1 8.71535 5.39131   1
  -8   7  -1 4.81098 3.86746   5
   8   7   1 12.7295 5.37130   5
   9   7   1 18.4795 6.12625   5
   9   7   1 18.2561 6.00897   1
  -9   7  -1 8.89002 4.44761   5
  -9   7  -1 13.8295 4.95883   1
 -10   7  -1 3.04506 4.43633   1
 -10   7  -1 12.1229 4.56947   5
  10   7   1 -2.7537 4.93286   5
  10   7   1 -0.2893 5.22841   1
 -11   7  -1 7.69756 5.17815   1
 -11   7  -1 19.8001 5.51502   5
  11   7   1 2.50301 5.78921   1
  11   7   1 6.44173 5.81654   5
 -12   7  -1 85.1864 9.28747   5
 -12   7  -1 95.1173 9.64301   5
 -12   7  -1 115.373 10.3582   1
  12   7   1 79.0258 10.0600   5
  12   7   1 96.0115 11.3414   1
 -13   7  -1 27.3450 7.08452   1
  13   7   1 56.4205 9.99288   1
  13   7   1 49.8552 8.83346   5
 -13   7  -1 33.2424 7.19474   5
  14   7   1 52.3332 9.84174   1
 -14   7  -1 52.5124 8.79061   1
 -14   7  -1 52.7631 8.37058   5
  14   7   1 41.8175 8.94747   5
  15   7   1 56.2422 10.5851   1
 -15   7  -1 40.7091 8.45515   5
 -15   7  -1 47.2497 8.58367   1
  15   7   1 45.8455 9.56710   5
  16   7   1 23.1583 8.72127   5
  16   7   1 34.9152 9.71601   1
 -16   7  -1 19.7427 8.01025   1
 -16   7  -1 24.4164 7.83582   5
  17   7   1 308.900 22.4016   1
 -17   7  -1 290.557 19.5286   5
  17   7   1 335.155 22.3396   5
 -17   7  -1 337.708 20.2944   1
 -18   7  -1 5.49699 7.35335   5
 -18   7  -1 -1.4982 6.72361   1
  18   7   1 8.47790 8.29245   5
  18   7   1 -13.813 7.54283   1
 -19   7  -1 -7.2249 7.14050   5
  19   7   1 7.51673 8.69352   5
 -19   7  -1 -5.0487 7.46895   1
  19   7   1 -1.7280 8.69972   1
  20   7   1 29.5153 10.7344   1
  20   7   1 44.6282 11.7910   5
 -20   7  -1 45.5535 10.7202   1
 -20   7  -1 37.1960 10.3044   5
  21   7   1 19.1878 10.7246   5
  21   7   1 22.5833 11.2485   1
 -21   7  -1 35.3960 10.5737   1
 -21   7  -1 27.3210 10.5567   5
 -22   7  -1 65.0843 13.2097   1
 -22   7  -1 64.8290 12.9644   5
  22   7   1 52.3196 13.6198   1
  22   7   1 74.1214 13.9480   5
 -23   7  -1 11.5547 10.6267   1
 -23   7  -1 3.55731 9.56023   5
  23   7   1 10.9260 10.9192   1
  23   7   1 23.4703 11.7015   5
 -24   7  -1 15.4484 11.1724   1
  24   7   1 -4.0494 10.2890   5
  24   7   1 8.09427 14.0822   1
 -24   7  -1 19.6604 10.4704   5
 -22   8   1 -3.8967 8.63111   5
  22   8  -1 1.54870 10.0717   1
 -22   8   1 0.98436 8.85719   1
  22   8  -1 2.91536 9.17541   5
 -21   8   1 42.0972 11.1832   1
 -21   8   1 43.5026 10.9881   5
  21   8  -1 34.1316 11.6672   5
  21   8  -1 24.4978 11.1053   1
  20   8  -1 11.5171 9.85273   5
 -20   8   1 2.00068 8.71144   1
  20   8  -1 25.5458 10.9672   1
 -20   8   1 20.3202 9.08068   5
  19   8  -1 1.93041 8.99574   1
 -19   8   1 20.5097 8.53702   1
 -19   8   1 31.4455 9.50922   5
  19   8  -1 27.2505 10.6195   5
  18   8  -1 7.06223 8.34262   5
 -18   8   1 -2.9948 7.25499   1
  18   8  -1 6.70788 9.05508   1
 -18   8   1 12.9237 7.74131   5
  17   8  -1 -3.7198 7.52375   1
 -17   8   1 -4.9140 6.30409   5
 -17   8   1 -4.4016 6.42178   1
  17   8  -1 -2.3829 7.58682   5
 -16   8   1 2.00672 6.17889   5
  16   8  -1 -9.9178 7.31578   1
  16   8  -1 13.6287 7.95840   5
 -15   8   1 19.1701 6.57441   5
  15   8  -1 25.7801 8.50864   5
  15   8  -1 9.80792 8.11597   1
  14   8  -1 13.2932 8.09859   1
  14   8  -1 31.7402 8.19845   5
 -14   8   1 15.2345 6.69025   5
 -13   8   1 59.4900 8.27143   5
  13   8  -1 57.4272 10.1226   1
  13   8  -1 35.2848 8.13730   5
  12   8  -1 20.1452 7.01804   5
 -12   8   1 25.8229 6.45522   5
  12   8  -1 33.8616 8.24268   1
 -11   8   1 -0.2818 4.18823   5
 -11   8   1 -4.3062 4.54879   5
  11   8  -1 -2.7122 5.73800   1
  11   8  -1 -0.7473 5.00823   5
 -10   8   1 318.691 15.8120   5
  10   8  -1 314.256 18.2600   5
  10   8  -1 356.986 19.2773   1
   9   8  -1 20.9377 6.20212   5
   9   8  -1 27.3347 6.79548   1
  -9   8   1 22.3095 4.85811   5
   8   8  -1 321.288 17.7679   1
   8   8  -1 355.204 18.1447   5
  -8   8   1 339.354 15.2461   5
   7   8  -1 115.771 10.4924   1
  -7   8   1 105.848 7.73402   5
   7   8  -1 93.9518 9.55563   5
  -6   8   1 -2.7428 3.03759   5
   6   8  -1 1.21394 4.64175   5
   6   8  -1 -5.8982 4.30190   1
   5   8  -1 -0.2358 4.17637   5
   5   8  -1 3.27175 5.90443   1
  -5   8   1 1.71670 2.99062   5
   4   8  -1 18.7266 5.12013   5
  -3   8   1 88.9736 6.09584   5
   3   8  -1 74.0739 7.44954   5
   2   8  -1 107.992 8.26964   5
  -2   8   1 90.2730 6.38475   5
   1   8  -1 0.72211 3.52951   5
  -1   8   1 -1.1951 2.68498   5
   0   8  -1 0.79614 3.53953   5
   0   8   1 -0.8252 2.84144   5
   1   8   1 98.9983 7.35177   5
  -1   8  -1 105.091 7.81476   5
  -2   8  -1 92.8194 7.52158   5
   2   8   1 101.835 7.50068   5
  -3   8  -1 2.70998 3.67985   5
   3   8   1 2.58043 3.53453   5
  -4   8  -1 62.2046 6.42745   5
   4   8   1 62.7629 6.72609   5
   5   8   1 156.836 10.7135   5
  -5   8  -1 137.266 9.42764   5
  -6   8  -1 54.5902 6.38610   5
   6   8   1 71.3528 9.63367   1
   6   8   1 66.7010 7.67398   5
  -7   8  -1 -0.2566 3.98986   5
   7   8   1 2.42864 4.84030   1
   7   8   1 4.23582 4.55524   5
   8   8   1 374.961 19.1928   1
  -8   8  -1 394.409 17.7126   5
   8   8   1 375.709 19.2619   5
   9   8   1 98.1661 10.3306   1
   9   8   1 91.5015 9.93705   5
  -9   8  -1 100.747 9.12320   5
  10   8   1 -6.4460 5.17689   5
  10   8   1 -7.9004 5.19608   1
 -10   8  -1 4.00549 4.66601   5
  11   8   1 8.28958 5.94178   5
  11   8   1 11.8249 6.70852   1
 -11   8  -1 10.0584 5.30572   5
  12   8   1 43.2191 8.48221   5
 -12   8  -1 49.9131 8.24921   5
  12   8   1 52.1470 9.71711   1
 -12   8  -1 43.4290 7.12314   5
 -13   8  -1 43.2635 8.14659   5
 -13   8  -1 42.0629 11.0132   1
  13   8   1 43.7366 8.71907   5
  13   8   1 44.8392 9.66960   1
  14   8   1 30.3830 8.52515   5
  14   8   1 21.3329 8.72586   1
 -14   8  -1 27.0776 7.37444   5
 -14   8  -1 37.3084 7.94441   1
 -15   8  -1 11.3421 6.94641   1
  15   8   1 16.1796 9.18989   1
 -15   8  -1 12.1866 6.92873   5
  15   8   1 8.62937 7.30420   5
 -16   8  -1 15.4985 7.62398   1
  16   8   1 22.9080 8.77925   5
 -16   8  -1 47.3437 9.76038   5
  16   8   1 48.6638 11.1759   1
 -17   8  -1 -2.4041 7.12095   1
 -17   8  -1 14.0269 8.21926   5
  17   8   1 -21.173 7.60469   1
  17   8   1 2.31381 8.03894   5
 -18   8  -1 6.52367 7.64210   1
 -18   8  -1 10.6524 7.97703   5
  18   8   1 -8.3887 7.54473   5
  18   8   1 6.30428 9.26757   1
 -19   8  -1 4.94333 8.11747   5
  19   8   1 -12.258 8.09149   1
 -19   8  -1 -9.8040 7.17702   1
  19   8   1 -1.9935 8.28181   5
 -20   8  -1 26.3834 10.1413   5
  20   8   1 21.3872 10.2321   5
  20   8   1 20.3847 10.8359   1
 -20   8  -1 15.3639 9.41994   1
  21   8   1 12.3796 10.0470   1
 -21   8  -1 14.9072 9.53542   5
 -21   8  -1 4.50082 8.79169   1
  21   8   1 5.30547 9.73080   5
  19   9  -1 14.2733 10.5541   1
  19   9  -1 2.79055 8.72743   5
 -19   9   1 13.9887 8.58291   5
 -18   9   1 0.79373 7.10769   5
  18   9  -1 0.02337 9.47079   1
  18   9  -1 -1.3582 7.84663   5
 -17   9   1 16.0082 7.91242   5
  17   9  -1 23.4230 10.0651   1
  17   9  -1 1.79806 7.38221   5
  16   9  -1 6.69278 9.13068   1
  16   9  -1 19.5041 8.79358   5
 -16   9   1 19.9442 7.89066   5
  15   9  -1 7.30302 7.45147   5
 -15   9   1 -3.6232 6.27110   5
  15   9  -1 14.0207 9.01536   1
 -14   9   1 0.89047 5.74239   5
  14   9  -1 10.8087 7.34893   5
  14   9  -1 1.63750 7.37711   1
  13   9  -1 -0.5030 7.29590   1
  13   9  -1 8.92994 6.82278   5
 -13   9   1 3.88355 5.66203   5
  12   9  -1 8.13798 7.49470   1
  12   9  -1 10.1389 6.70351   5
 -12   9   1 -0.1264 5.38457   5
 -11   9   1 53.0946 7.26321   5
  11   9  -1 34.5424 8.40526   5
 -11   9   1 46.3317 7.04084   5
  11   9  -1 36.2377 9.06111   1
  10   9  -1 87.1809 10.8794   5
 -10   9   1 109.288 9.36968   5
  -9   9   1 7.16841 4.13168   5
   9   9  -1 -8.5352 4.66705   5
   8   9  -1 83.2819 9.98785   5
  -8   9   1 76.3264 7.61388   5
   7   9  -1 13.7941 5.88576   5
  -7   9   1 14.5264 4.58678   5
   6   9  -1 17.4622 5.98165   5
  -6   9   1 13.9114 4.33870   5
  -5   9   1 0.58500 3.40470   5
   5   9  -1 4.59940 4.58538   5
   4   9  -1 28.0088 6.14493   5
  -4   9   1 30.6075 4.67833   5
   3   9  -1 44.7955 6.84561   5
  -3   9   1 38.7844 5.11302   5
  -2   9   1 31.5192 4.83746   5
   2   9  -1 33.4865 6.02769   5
  -1   9   1 35.8099 5.09946   5
   1   9  -1 34.4699 5.60297   5
   0   9  -1 20.9730 5.30517   5
   0   9   1 21.8169 4.57642   5
   1   9   1 5.58421 3.90303   5
  -1   9  -1 2.35418 3.86733   5
   2   9   1 22.0679 5.27265   5
  -2   9  -1 19.4698 4.81782   5
   3   9   1 18.6819 4.90116   5
  -3   9  -1 11.6867 4.46796   5
  -4   9  -1 35.6115 5.66072   5
   4   9   1 21.8763 5.55635   5
  -5   9  -1 23.9074 5.33077   5
   5   9   1 34.7562 6.40519   5
   6   9   1 1.84653 4.63450   5
  -6   9  -1 -0.1536 4.18741   5
   7   9   1 12.3020 5.74559   5
  -7   9  -1 12.3072 5.06619   5
  -8   9  -1 35.8849 6.20894   5
   8   9   1 22.3296 6.45642   5
  -9   9  -1 71.0274 8.41272   5
   9   9   1 59.4029 8.81071   5
 -10   9  -1 1.07330 4.71153   5
  10   9   1 -4.3137 5.21871   5
 -11   9  -1 -2.9503 4.47031   5
  11   9   1 -2.7837 5.44378   5
 -11   9  -1 2.51722 5.82862   5
 -12   9  -1 -6.3859 5.08397   5
  12   9   1 3.26591 7.11993   1
  12   9   1 1.05689 5.73422   5
  13   9   1 14.3743 8.16706   1
  13   9   1 19.1922 7.50124   5
 -13   9  -1 22.2402 7.16674   5
  14   9   1 22.3402 9.17733   1
  14   9   1 21.0421 7.99400   5
 -14   9  -1 31.7479 8.06390   5
 -15   9  -1 2.04802 6.79118   5
  15   9   1 5.69578 8.44322   1
  15   9   1 5.48988 7.19900   5
 -16   9  -1 20.7023 8.26161   5
  16   9   1 9.81272 9.31762   1
  16   9   1 -3.4791 7.28313   5
 -17   9  -1 103.570 13.2233   5
  17   9   1 126.444 15.6710   1
  17   9   1 77.5019 12.7229   5
 -18   9  -1 4.84377 8.10287   5
  18   9   1 -1.5839 8.18629   5
  18   9   1 8.54010 10.2085   1
 -14  10   1 8.28584 6.72738   5
  14  10  -1 -0.9100 6.53890   5
 -13  10   1 3.92160 6.27667   5
  13  10  -1 -1.7785 6.33797   5
  12  10  -1 40.9170 9.15694   5
 -12  10   1 48.9432 7.98597   5
  11  10  -1 23.9254 7.92658   5
 -11  10   1 43.4064 7.52334   5
  10  10  -1 0.00295 5.93885   5
 -10  10   1 -1.6611 4.83214   5
 -10  10   1 -0.2784 4.36211   5
  -9  10   1 6.33083 4.75984   5
   9  10  -1 2.76454 5.61939   5
   8  10  -1 0.11145 5.46394   5
  -8  10   1 -1.8426 4.10570   5
  -7  10   1 47.5228 6.18208   5
   7  10  -1 33.5461 7.56767   5
   6  10  -1 -1.1156 5.28334   5
  -6  10   1 8.61037 4.35207   5
  -5  10   1 1.50932 3.89883   5
   5  10  -1 6.59083 5.56556   5
  -4  10   1 28.7833 5.15750   5
   4  10  -1 35.2787 7.06175   5
  -3  10   1 -3.1214 3.48465   5
   3  10  -1 5.52801 5.16695   5
   2  10  -1 118.088 10.3725   5
  -2  10   1 108.811 8.70353   5
  -1  10   1 5.18381 4.20841   5
   1  10  -1 5.37878 4.85170   5
   0  10  -1 197.154 12.7112   5
   0  10   1 199.107 11.7500   5
  -1  10  -1 3.92767 4.83252   5
   1  10   1 -1.4542 3.94047   5
   2  10   1 144.566 10.9518   5
  -2  10  -1 144.684 10.6930   5
  -3  10  -1 5.92052 4.54876   5
   3  10   1 2.25765 4.65203   5
  -4  10  -1 13.5195 4.99662   5
   4  10   1 13.7409 5.47500   5
   5  10   1 16.7116 5.87983   5
  -5  10  -1 16.5880 5.17048   5
  -6  10  -1 0.45275 4.41212   5
   6  10   1 5.18960 5.35196   5
   7  10   1 3.31540 5.81221   5
  -7  10  -1 3.74497 4.52401   5
   8  10   1 12.2524 6.06914   5
  -8  10  -1 4.73951 5.31099   5
  -9  10  -1 5.97731 5.22106   5
   9  10   1 7.50634 6.03146   5
  10  10   1 14.2527 7.09414   5
 -10  10  -1 30.3945 6.62599   5
 -10  10  -1 23.3922 7.16702   5
 -11  10  -1 3.21969 5.85863   5
  11  10   1 7.17378 6.76777   5
 -12  10  -1 2.85912 6.23040   5
  12  10   1 21.1935 7.49852   5
 -13  10  -1 30.5868 7.97287   5
  13  10   1 19.8063 8.31551   5
   6  11  -1 5.49588 5.77449   5
  -5  11   1 34.6179 5.90824   5
   5  11  -1 22.1363 7.12327   5
  -4  11   1 62.3683 6.88162   5
   4  11  -1 52.9343 8.45956   5
   3  11  -1 -7.3947 5.02862   5
  -3  11   1 -0.8411 3.99174   5
   2  11  -1 9.27719 5.63287   5
  -2  11   1 8.47412 4.52423   5
   1  11  -1 117.007 10.9603   5
  -1  11   1 125.915 9.81238   5
   0  11   1 16.5594 5.42405   5
   0  11  -1 6.45799 5.44820   5
   1  11   1 51.9525 7.48912   5
  -1  11  -1 46.2745 7.29893   5
  -2  11  -1 34.0176 6.41979   5
   2  11   1 23.9717 6.20896   5
  -3  11  -1 1.99591 4.69347   5
   3  11   1 -5.0854 4.71599   5
  -4  11  -1 15.3387 5.32905   5
   4  11   1 16.9605 5.94511   5
  -5  11  -1 0.09542 4.80818   5
   5  11   1 4.32147 5.63209   5
 -32   0   2 23.6066 14.7534   4
 -32   0   2 -1.8244 12.2407   1
 -31   0   2 -1.7678 12.3076   4
 -31   0   2 -3.3226 11.2860   1
 -30   0   2 14.7290 12.0823   1
 -30   0   2 34.2703 13.9667   4
 -29   0   2 2.55075 10.8919   1
 -29   0   2 12.3039 11.9790   4
 -28   0   2 14.0985 11.1726   1
 -28   0   2 20.9522 12.3113   4
 -27   0   2 12.2087 10.6964   4
 -27   0   2 -8.3339 9.06637   1
 -26   0   2 87.7729 15.0031   4
  26   0  -2 89.4192 14.9235   1
 -26   0   2 88.5136 14.7224   1
  25   0  -2 -3.3738 8.77452   1
 -25   0   2 13.3949 9.24970   4
 -25   0   2 -3.1239 8.00444   1
 -24   0   2 43.7680 11.0697   1
 -24   0   2 57.1355 12.1103   4
  24   0  -2 45.5011 11.4174   1
 -23   0   2 -6.1275 6.82250   4
 -23   0   2 1.67953 7.59471   1
  23   0  -2 -4.3491 8.03371   1
  22   0  -2 -12.542 6.94244   1
 -22   0   2 -7.9911 6.89072   1
 -22   0   2 0.16351 6.71983   4
 -21   0   2 2.59661 6.90026   1
 -21   0   2 1.48910 6.49030   4
  21   0  -2 0.51940 6.99592   1
  20   0  -2 215.593 16.4519   1
 -20   0   2 185.927 15.9992   1
 -20   0   2 143.300 14.5751   4
 -19   0   2 9.23027 6.52789   4
 -19   0   2 2.55775 5.42321   5
 -19   0   2 -11.212 5.24872   1
  19   0  -2 -1.3316 6.33635   1
  18   0  -2 72.8036 9.92443   1
 -18   0   2 50.7028 8.50988   4
 -18   0   2 62.4070 8.62815   5
 -18   0   2 63.3571 9.24274   1
 -17   0   2 5.37293 4.86589   5
 -17   0   2 -1.6245 4.95965   4
  17   0  -2 5.99163 6.02446   1
 -17   0   2 -2.0144 5.02026   1
  16   0  -2 9.63495 5.68449   1
 -16   0   2 0.03987 4.54013   5
 -16   0   2 -1.2028 4.40955   1
 -16   0   2 6.04081 4.93796   4
 -15   0   2 1.08981 3.90506   5
  15   0  -2 7.60322 5.39551   1
 -15   0   2 3.17460 4.55775   1
  15   0  -2 -2.8051 4.11761   5
 -15   0   2 -7.9611 3.98579   4
 -14   0   2 69.8816 8.28491   4
 -14   0   2 69.9316 8.12110   1
  14   0  -2 77.5022 7.61021   5
  14   0  -2 55.3311 7.52146   1
 -14   0   2 62.6685 7.37575   5
  13   0  -2 -2.2530 4.04799   1
 -13   0   2 1.86050 3.60110   5
  13   0  -2 -1.7998 3.80052   5
 -13   0   2 -8.7265 3.54176   4
 -13   0   2 -1.0685 4.02570   1
 -12   0   2 87.4569 8.30965   4
  12   0  -2 86.7742 7.47324   5
  12   0  -2 72.1541 7.67062   1
 -12   0   2 83.6763 7.59309   5
 -12   0   2 88.6027 8.43403   1
 -11   0   2 -5.1805 3.41999   1
  11   0  -2 4.39425 3.61772   5
 -11   0   2 3.02567 3.50613   4
  11   0  -2 6.97134 4.07869   1
 -11   0   2 -4.3345 2.95104   5
 -10   0   2 38.0153 5.40144   1
 -10   0   2 53.6079 5.95162   5
 -10   0   2 36.2214 5.28388   4
  10   0  -2 55.2949 5.91783   1
  -9   0   2 0.19387 2.91306   5
  -9   0   2 3.21161 3.47689   4
  -9   0   2 3.80988 3.56759   1
   9   0  -2 -4.6189 3.31845   1
  -8   0   2 469.446 19.6940   1
   8   0  -2 539.234 20.0923   1
  -8   0   2 532.704 19.8367   5
  -8   0   2 518.577 20.1011   4
  -7   0   2 -3.5115 3.02009   1
  -7   0   2 -1.1856 2.82511   5
  -7   0   2 5.61879 3.34309   4
   7   0  -2 2.06561 3.33414   1
  -6   0   2 108.907 7.19087   4
  -6   0   2 102.900 6.80358   1
   6   0  -2 118.815 7.27598   1
  -5   0   2 3.39762 2.64800   1
   5   0  -2 1.13524 2.88456   1
  -5   0   2 4.13312 2.86992   4
  -4   0   2 143.156 6.89853   1
   4   0  -2 151.549 7.00009   1
  -3   0   2 1.20615 1.78691   1
   1   0   2 1.83160 1.76358   1
  -2   0  -2 17.7466 2.64464   1
   2   0   2 15.8668 2.54285   1
   3   0   2 1.94349 2.55267   1
  -3   0  -2 -1.0665 2.44333   1
   3   0   2 -0.4875 2.51400   4
  -3   0  -2 2.07342 2.53027   4
   4   0   2 1145.24 37.8222   1
   4   0   2 1146.88 37.9523   4
  -4   0  -2 1087.57 37.8777   1
  -4   0  -2 1106.38 37.9928   4
  -5   0  -2 -3.3452 2.82471   1
   5   0   2 -0.7080 2.98239   4
   5   0   2 -2.7785 2.88322   1
  -5   0  -2 -0.3278 3.10146   4
   6   0   2 977.856 32.8911   4
  -6   0  -2 899.172 32.7625   4
   6   0   2 940.420 32.6393   1
  -6   0  -2 903.930 32.7457   1
   7   0   2 8.00364 3.61299   1
  -7   0  -2 0.15000 3.52973   4
  -7   0  -2 1.17688 2.90715   5
   7   0   2 0.65835 3.46980   4
   7   0   2 -2.1405 3.22398   5
  -7   0  -2 -2.3908 3.02243   1
  -8   0  -2 2.49234 3.41408   1
   8   0   2 5.09705 3.86979   4
   8   0   2 5.79743 3.94781   1
  -8   0  -2 15.0526 4.01940   5
   8   0   2 9.63798 3.87870   5
  -8   0  -2 -0.8968 3.28385   4
   9   0   2 -1.7150 3.57277   5
   9   0   2 -7.0983 3.13814   1
  -9   0  -2 0.66333 3.25981   5
  -9   0  -2 1.77980 3.52573   4
  -9   0  -2 0.28084 3.44135   1
   9   0   2 4.28631 3.91875   4
  10   0   2 -1.1638 3.66405   1
 -10   0  -2 -0.7088 3.28213   5
 -10   0  -2 -1.1186 3.44467   1
  10   0   2 -0.8625 3.80774   5
 -10   0  -2 5.03244 3.98538   4
  10   0   2 0.73810 4.06072   4
  11   0   2 -3.7041 3.79480   4
 -11   0  -2 -1.0124 3.62629   4
 -11   0  -2 -0.7617 3.38817   1
  11   0   2 2.79402 4.25436   5
 -11   0  -2 0.67683 3.35673   5
  11   0   2 0.94328 4.25052   1
 -12   0  -2 59.5281 7.33331   4
  12   0   2 62.6780 7.50986   1
 -12   0  -2 62.6812 7.62084   1
  12   0   2 59.1804 7.54326   4
  12   0   2 52.9616 6.72398   5
 -12   0  -2 50.6926 6.40227   5
  13   0   2 4.59697 5.05283   4
  13   0   2 4.91221 4.31690   5
 -13   0  -2 -1.2503 4.06646   1
 -13   0  -2 -6.4393 3.83296   4
 -13   0  -2 -3.7555 3.62552   5
  13   0   2 1.08653 4.62367   1
 -14   0  -2 210.195 13.4683   1
  14   0   2 193.158 12.7676   5
 -14   0  -2 196.283 13.8342   4
 -14   0  -2 208.446 13.0950   5
  14   0   2 198.429 13.6708   1
  15   0   2 0.45904 5.49210   1
 -15   0  -2 -5.4499 4.51427   1
 -15   0  -2 4.43099 4.85894   4
 -15   0  -2 8.61618 5.13583   5
  16   0   2 23.3529 7.41752   1
 -16   0  -2 25.2523 6.98364   1
 -16   0  -2 35.7216 7.27444   5
 -16   0  -2 30.0935 7.28905   4
  17   0   2 0.29238 6.05377   1
 -17   0  -2 3.48142 5.80772   4
 -17   0  -2 8.71174 5.86497   5
 -17   0  -2 4.23604 6.35219   1
 -18   0  -2 48.6606 9.47387   1
 -18   0  -2 33.5404 8.00099   4
  18   0   2 34.6086 8.79815   1
  19   0   2 3.37711 7.13753   1
 -19   0  -2 0.58517 6.46589   1
 -19   0  -2 3.32400 6.22880   4
  20   0   2 277.818 19.9545   1
 -20   0  -2 276.422 20.0441   1
 -20   0  -2 275.001 19.1740   4
 -21   0  -2 -8.5083 6.14702   4
 -21   0  -2 -2.8622 6.67405   1
  21   0   2 -9.9255 7.62773   1
 -22   0  -2 138.743 15.1579   1
  22   0   2 100.589 13.6448   1
 -22   0  -2 90.9798 13.1677   4
 -23   0  -2 15.6729 9.43699   1
  23   0   2 5.90736 9.14254   1
 -23   0  -2 -3.1469 7.90619   4
  24   0   2 165.092 18.1910   1
 -24   0  -2 170.429 18.3444   4
 -24   0  -2 164.010 18.1866   1
 -25   0  -2 3.87748 9.48599   1
  25   0   2 -9.0335 9.63963   1
 -25   0  -2 3.83419 9.77515   4
 -26   0  -2 23.7701 11.4214   1
 -26   0  -2 2.78250 10.1333   4
 -27   0  -2 -12.835 9.50091   4
 -27   0  -2 2.98775 10.4330   1
 -28   0  -2 35.8354 13.4258   4
 -28   0  -2 22.7449 12.2620   1
 -29   0  -2 17.2435 11.4112   1
 -29   0  -2 -1.7633 11.2146   4
 -30   0  -2 96.5667 18.5918   4
 -30   0  -2 59.1768 16.0609   1
  32  -1  -2 -6.8657 12.2139   3
 -32  -1   2 -10.544 11.8504   4
 -32   1   2 3.33688 12.1369   1
 -32   1   2 -0.7401 13.0642   4
  31  -1  -2 -10.866 11.5168   3
 -31  -1   2 6.79773 12.9706   4
 -31   1   2 -3.8318 12.0986   4
 -31   1   2 2.07220 12.1547   1
 -30  -1   2 52.9137 14.6312   4
 -30  -1   2 3.86206 11.6325   1
  30  -1  -2 12.1765 12.5303   3
 -30   1   2 12.3521 12.2014   1
 -30   1   2 26.4510 13.9333   4
 -29  -1   2 -11.439 10.6455   4
 -29  -1   2 3.13887 10.8659   1
 -29   1   2 -5.1137 10.3987   1
 -29   1   2 1.57903 11.1617   4
  29   1  -2 6.67862 12.5936   1
 -28  -1   2 -5.6254 9.78007   4
 -28  -1   2 -12.071 8.81018   1
 -28   1   2 -22.921 8.77653   4
  28   1  -2 -25.955 10.4928   1
 -28   1   2 2.29623 10.0039   1
 -27  -1   2 -5.5917 9.00743   1
 -27  -1   2 14.5002 10.9226   4
 -27   1   2 -15.633 8.46311   4
 -27   1   2 4.71059 9.88406   1
  27   1  -2 -20.977 8.74291   1
 -26  -1   2 -0.1648 8.56523   1
 -26  -1   2 1.73472 8.97912   4
 -26   1   2 -1.8686 9.18596   1
 -26   1   2 -0.3736 9.37035   4
  26   1  -2 10.2473 10.2938   1
 -25  -1   2 5.83358 9.25770   1
 -25  -1   2 6.67236 8.78310   4
 -25   1   2 5.05478 9.18587   1
  25   1  -2 -0.4797 9.23331   1
 -25   1   2 1.92790 8.83335   4
 -24  -1   2 18.9398 9.61011   1
 -24  -1   2 -4.0781 7.39516   4
 -24   1   2 8.04821 8.91970   4
  24   1  -2 -2.4057 9.00467   1
 -24   1   2 15.4565 9.36988   1
 -23  -1   2 7.28982 7.49484   4
 -23  -1   2 0.14709 7.22488   1
  23   1  -2 -6.9507 7.65353   1
 -23   1   2 -5.1464 7.62344   4
 -23   1   2 7.32196 7.84073   1
 -22  -1   2 8.08869 7.87601   1
 -22  -1   2 5.86893 6.98866   4
  22  -1  -2 19.1991 8.50057   1
  22   1  -2 15.2885 8.59244   1
 -22   1   2 46.1039 9.87915   5
 -22   1   2 11.7010 7.89872   4
 -22   1   2 10.1864 7.92922   1
  21  -1  -2 34.3860 8.74381   1
 -21  -1   2 29.4876 8.45039   1
 -21  -1   2 32.0036 8.96002   4
 -21   1   2 20.3416 7.99858   4
  21   1  -2 38.4981 9.41747   1
 -21   1   2 27.9830 8.29222   1
 -21   1   2 37.8056 8.52651   5
 -20  -1   2 136.521 13.6589   1
 -20  -1   2 118.777 13.1249   4
  20  -1  -2 123.017 12.8296   1
 -20   1   2 109.638 12.5734   5
 -20   1   2 139.572 13.6195   4
 -20   1   2 127.545 12.8697   1
  20   1  -2 130.611 13.7141   1
 -19  -1   2 100.373 11.4051   4
  19  -1  -2 127.101 12.2799   1
 -19  -1   2 133.563 13.3538   1
 -19   1   2 109.850 12.0039   1
 -19   1   2 116.664 12.4578   4
 -19   1   2 112.997 12.0715   5
  19   1  -2 122.917 12.6780   1
 -18  -1   2 73.4067 9.94063   1
  18  -1  -2 60.8018 8.86386   1
 -18  -1   2 42.4795 8.03325   4
 -18   1   2 60.5127 9.24049   1
  18   1  -2 61.0571 9.63444   1
 -18   1   2 52.2254 8.83559   4
 -18   1   2 50.6378 8.02063   5
  18   1  -2 54.8685 12.5748   5
 -17  -1   2 2.45594 4.97529   4
 -17  -1   2 6.95833 5.66562   1
  17  -1  -2 1.09484 5.38832   1
  17   1  -2 10.1748 6.37610   1
 -17   1   2 2.95602 5.05124   5
 -17   1   2 1.89076 5.19632   4
  17   1  -2 -1.0085 5.04405   5
 -17   1   2 0.10001 5.10810   1
 -16  -1   2 18.7822 5.99187   1
 -16  -1   2 30.5770 6.55491   5
 -16  -1   2 31.2445 6.84141   4
  16  -1  -2 17.2467 6.04275   1
 -16   1   2 18.1170 5.95691   4
 -16   1   2 24.2729 6.60085   1
  16   1  -2 17.9767 5.74094   5
  16   1  -2 14.9724 6.24729   1
 -16   1   2 25.1747 6.19954   5
  15  -1  -2 18.3623 6.00542   1
 -15  -1   2 18.8742 5.31809   5
 -15  -1   2 16.2400 5.49305   4
 -15  -1   2 24.3435 6.11401   1
  15   1  -2 27.8946 6.04520   5
  15   1  -2 13.3583 5.81916   1
 -15   1   2 28.9039 6.13487   4
 -15   1   2 24.0088 5.55093   5
 -15   1   2 21.8969 6.21285   1
 -14  -1   2 4.21059 4.25741   5
  14  -1  -2 17.2515 5.35492   1
 -14  -1   2 12.1219 4.93914   1
 -14  -1   2 13.1581 5.46511   4
  14   1  -2 7.66673 4.97792   1
 -14   1   2 14.0574 4.98145   4
  14   1  -2 8.13643 5.00118   5
 -14   1   2 8.56976 4.93876   1
 -14   1   2 9.32158 4.41161   5
 -13  -1   2 1095.72 38.8660   4
 -13  -1   2 977.074 37.7550   5
 -13  -1   2 942.436 38.0088   1
  13  -1  -2 1051.94 37.7101   1
 -13   1   2 1058.12 38.1939   4
  13   1  -2 985.620 37.6451   5
 -13   1   2 1004.49 37.9530   1
  13   1  -2 1017.71 38.2793   1
 -13   1   2 1049.00 37.8365   5
  12  -1  -2 3315.44 108.115   1
 -12  -1   2 3264.65 109.016   4
 -12  -1   2 3284.77 109.040   1
  12   1  -2 3271.47 108.285   5
 -12   1   2 3324.66 108.377   5
 -12   1   2 3239.86 108.461   4
  12   1  -2 3180.22 108.564   1
 -12   1   2 3233.90 108.501   1
 -11  -1   2 280.638 14.3266   4
 -11  -1   2 305.206 14.2443   5
  11  -1  -2 313.536 13.9292   1
 -11  -1   2 274.621 14.2266   1
 -11   1   2 292.042 14.0369   1
 -11   1   2 299.174 13.9151   5
  11   1  -2 309.915 14.1678   5
 -11   1   2 271.172 13.8532   4
  11   1  -2 285.949 14.2742   1
  10  -1  -2 199.760 10.9228   1
 -10  -1   2 202.773 11.5884   1
 -10  -1   2 179.775 11.3310   4
 -10  -1   2 213.450 13.3666   5
 -10   1   2 233.145 11.6117   4
  10   1  -2 212.125 11.4609   1
  10   1  -2 215.197 11.1827   5
 -10   1   2 212.036 11.0691   1
 -10   1   2 223.669 11.0708   5
   9  -1  -2 23.0541 4.37193   1
  -9  -1   2 20.6972 4.45204   4
  -9  -1   2 18.2653 4.51014   1
   9   1  -2 13.7159 4.24296   1
  -9   1   2 22.1497 3.91459   5
   9   1  -2 22.9245 4.47474   5
  -9   1   2 18.9507 4.10424   4
  -9   1   2 16.8390 4.09634   1
  -8  -1   2 237.958 11.8191   1
  -8  -1   2 227.576 11.7080   4
   8  -1  -2 261.556 11.2575   1
   8   1  -2 231.624 11.6264   1
   8   1  -2 219.847 11.2537   5
  -8   1   2 250.252 11.3828   1
  -8   1   2 263.103 11.2445   5
  -8   1   2 232.945 11.2710   4
   7  -1  -2 157.256 7.98588   1
  -7  -1   2 121.281 8.25116   4
  -7  -1   2 144.842 8.72559   1
   7   1  -2 132.930 8.06961   5
  -7   1   2 149.065 7.72652   5
  -7   1   2 146.774 8.14573   4
  -7   1   2 138.359 7.94613   1
   7   1  -2 138.835 8.57518   1
  -6  -1   2 64.4668 5.55775   1
   6  -1  -2 71.4696 5.17186   1
  -6  -1   2 65.9175 5.70532   4
   6  -1  -2 81.5755 5.89422   3
   6   1  -2 67.0314 5.69162   1
   6   1  -2 61.1095 5.07275   5
  -6   1   2 74.8237 5.24179   4
  -6   1   2 68.8317 5.13057   5
  -6   1   2 69.7205 5.07258   1
  -5  -1   2 1003.64 33.3129   2
  -5  -1   2 1007.81 34.5038   4
  -5  -1   2 1028.10 34.5282   1
   5  -1  -2 1050.93 34.6033   3
   5   1  -2 989.991 34.1127   5
  -5   1   2 1013.40 33.8013   1
   5   1  -2 969.798 34.2987   1
  -5   1   2 1010.10 33.5888   5
  -4  -1   2 581.641 20.8409   1
  -4  -1   2 585.653 20.1392   2
  -4  -1   2 577.079 20.7782   4
  -4   1   2 607.461 20.0921   1
   4   1  -2 569.530 20.7172   1
  -4   1   2 602.526 19.8807   5
  -3  -1   2 569.066 20.0283   2
  -3  -1   2 588.359 20.3731   4
   3   1  -2 551.002 20.2607   1
  -3   1   2 624.968 19.5048   1
  -2  -1   2 218.990 8.51219   2
   2   1  -2 195.536 8.21510   1
   1   1  -2 8.92785 2.05175   1
   0   1  -2 38.5998 3.06177   1
   1   1   2 166.391 6.62904   1
  -1   1  -2 161.498 7.08049   1
  -2  -1  -2 226.869 9.31571   4
   2  -1   2 230.401 9.29283   4
  -2   1  -2 239.522 9.61985   1
   2   1   2 243.935 9.29920   1
   3  -1   2 931.778 31.1759   4
   3  -1   2 926.068 31.1542   1
  -3  -1  -2 891.883 31.2265   1
  -3  -1  -2 931.708 31.3277   4
  -3   1  -2 917.134 31.4068   1
   3   1   2 986.868 31.4257   4
  -3   1  -2 891.579 31.3558   4
  -3   1  -2 913.519 31.2628   5
   3   1   2 913.886 31.0297   5
   3   1   2 946.470 31.2720   1
   4  -1   2 75.6529 5.19618   4
  -4  -1  -2 73.8790 5.46901   4
  -4  -1  -2 78.5265 5.67466   1
   4  -1   2 74.5885 5.35990   1
  -4   1  -2 80.9394 5.74392   1
   4   1   2 78.8889 6.07359   4
   4   1   2 68.4776 5.09980   5
   4   1   2 85.4917 6.04053   1
  -4   1  -2 74.8604 5.62585   5
  -4   1  -2 79.3261 5.67269   1
  -4   1  -2 82.1869 5.72171   4
   5  -1   2 81.4506 5.81835   4
  -5  -1  -2 79.8019 6.17812   1
  -5  -1  -2 91.6531 6.38820   4
   5  -1   2 87.2020 6.34041   1
   5   1   2 72.0851 5.81497   1
  -5   1  -2 79.0317 6.02447   5
   5   1   2 73.0455 5.69513   4
  -5   1  -2 73.0130 5.80746   1
  -5   1  -2 81.5995 6.06415   5
   5   1   2 85.7032 6.35549   5
  -5   1  -2 85.0863 6.23046   4
   6  -1   2 218.365 10.6931   4
  -6  -1  -2 251.113 11.1690   1
  -6  -1  -2 209.835 10.9220   4
   6  -1   2 236.515 10.6968   1
   6   1   2 205.857 10.7586   4
   6   1   2 218.695 10.9127   1
  -6   1  -2 223.427 10.6590   5
  -6   1  -2 217.260 11.0407   4
  -6   1  -2 234.556 11.0272   1
   6   1   2 240.484 10.8338   5
   7  -1   2 371.071 15.4702   4
  -7  -1  -2 376.714 15.6599   1
   7  -1   2 368.318 15.3544   1
  -7  -1  -2 331.787 15.6425   4
   7   1   2 362.834 15.4318   5
  -7   1  -2 365.520 15.4001   5
   7   1   2 392.554 15.9886   4
  -7   1  -2 374.430 15.6858   1
  -7   1  -2 389.340 15.9004   4
   7   1   2 357.213 15.4716   1
  -8  -1  -2 27.4234 4.78633   4
  -8  -1  -2 14.7744 4.09884   1
   8  -1   2 24.4781 4.52882   1
   8  -1   2 20.1968 4.42165   4
   8   1   2 32.0818 5.10473   4
  -8   1  -2 19.3727 4.20997   5
   8   1   2 22.7687 4.65085   1
  -8   1  -2 25.0304 4.79856   4
  -8   1  -2 19.7669 4.40069   1
   8   1   2 31.9953 4.90746   5
   9  -1   2 6.77179 3.91160   4
  -9  -1  -2 0.55029 3.62505   1
   9  -1   2 -1.9583 3.51543   1
  -9  -1  -2 3.17145 3.92703   4
  -9   1  -2 0.28969 3.27391   1
   9   1   2 -1.8995 3.65833   1
   9   1   2 -4.7143 3.61939   4
   9   1   2 5.53425 3.86382   5
  -9   1  -2 3.07602 3.50045   4
  -9   1  -2 1.02655 3.23652   5
  10  -1   2 7.99122 4.06043   1
 -10  -1  -2 1.49286 3.91161   4
  10  -1   2 2.56511 3.96970   4
 -10  -1  -2 8.54276 4.18653   1
 -10  -1  -2 7.64071 3.76103   5
  10  -1   2 11.0332 3.14188   2
  10   1   2 4.16505 4.20846   5
 -10   1  -2 7.42927 4.04237   1
  10   1   2 4.46391 4.26911   4
 -10   1  -2 7.98147 4.02187   4
 -10   1  -2 6.51244 3.76623   5
  10   1   2 8.90094 4.36598   1
  11  -1   2 41.5609 6.05839   1
  11  -1   2 35.3909 4.29827   2
 -11  -1  -2 41.4633 6.45066   1
 -11  -1  -2 33.4570 5.23201   5
 -11  -1  -2 45.7618 6.57665   4
  11  -1   2 26.8996 5.65127   4
 -11   1  -2 42.1616 6.03727   1
 -11   1  -2 39.8173 6.05479   5
  11   1   2 34.3761 5.82335   5
 -11   1  -2 39.6226 6.00377   4
  11   1   2 40.6134 6.35801   1
  11   1   2 32.7289 5.89262   4
  12  -1   2 105.517 9.10961   1
 -12  -1  -2 121.430 9.78207   5
 -12  -1  -2 97.5909 9.51274   4
  12  -1   2 97.4316 8.94343   4
  12  -1   2 117.034 6.90156   2
 -12  -1  -2 97.3431 9.49978   1
 -12   1  -2 90.2730 8.67615   4
  12   1   2 101.107 9.42078   1
 -12   1  -2 94.9513 9.01971   5
 -12   1  -2 109.149 9.74250   1
  12   1   2 104.774 9.82902   4
  12   1   2 114.342 9.59905   5
 -13  -1  -2 136.840 11.1144   4
  13  -1   2 106.925 9.68853   1
  13  -1   2 116.298 7.21422   2
 -13  -1  -2 118.704 10.8031   1
 -13  -1  -2 121.563 10.3158   5
  13   1   2 115.432 10.0384   5
  13   1   2 107.276 10.2550   1
 -13   1  -2 90.7936 9.18163   4
 -13   1  -2 119.021 10.7373   1
  13   1   2 113.455 10.6368   4
 -13   1  -2 104.840 9.83650   5
 -14  -1  -2 3.79375 4.91174   1
  14  -1   2 4.46627 3.18309   2
 -14  -1  -2 -2.8278 4.46818   4
  14  -1   2 8.87524 5.02909   1
 -14   1  -2 8.45709 4.77911   5
  14   1   2 -2.5471 5.21353   1
 -14   1  -2 15.9489 5.47008   4
  14   1   2 5.99795 5.39821   5
 -14   1  -2 9.82454 5.00687   1
  15  -1   2 12.9271 5.94343   1
 -15  -1  -2 -0.8306 4.86421   4
 -15  -1  -2 -4.0544 4.55619   1
 -15   1  -2 2.62287 5.33090   4
 -15   1  -2 0.74587 4.41383   5
  15   1   2 -4.0110 4.70189   5
  15   1   2 -1.5476 5.29214   1
 -15   1  -2 -2.7200 4.52709   1
 -16  -1  -2 6.78202 5.72433   1
 -16  -1  -2 7.19276 5.33301   4
  16  -1   2 -2.4074 5.50264   1
  16   1   2 -5.6539 5.29417   5
 -16   1  -2 4.34325 5.62544   1
  16   1   2 -0.0849 6.00401   1
 -16   1  -2 1.85242 5.49379   4
 -16   1  -2 -2.0941 4.70527   5
  17  -1   2 10.5179 7.23880   1
 -17  -1  -2 14.9223 6.74897   1
 -17  -1  -2 15.8910 6.57521   4
  17   1   2 26.3201 7.67484   1
 -17   1  -2 21.1446 7.09354   4
 -17   1  -2 19.0240 6.94718   1
  17   1   2 13.7582 8.20468   5
 -17   1  -2 14.5864 6.38381   5
 -18  -1  -2 7.51979 6.11849   4
  18  -1   2 6.63088 7.29526   1
 -18  -1  -2 15.5626 6.97862   1
  18   1   2 26.4647 8.36875   1
 -18   1  -2 21.1296 7.15690   5
 -18   1  -2 14.9315 7.17872   1
 -18   1  -2 13.0027 6.64734   4
 -19  -1  -2 81.1362 11.2693   4
  19  -1   2 80.3450 11.1777   1
 -19  -1  -2 96.5677 11.9523   1
 -19   1  -2 58.3817 9.81159   4
 -19   1  -2 97.9791 12.0015   1
  19   1   2 81.5078 11.7754   1
 -19   1  -2 70.2085 10.5339   5
  20  -1   2 147.300 14.7922   1
 -20  -1  -2 194.774 17.3336   4
 -20  -1  -2 159.974 16.1114   1
 -20   1  -2 152.404 15.2616   1
 -20   1  -2 186.923 23.5018   5
  20   1   2 170.884 16.2828   1
 -20   1  -2 149.730 15.0925   4
  21  -1   2 65.5766 11.7198   1
 -21  -1  -2 65.9243 11.4256   1
 -21  -1  -2 84.1709 12.5205   4
  21   1   2 50.4537 11.3200   1
 -21   1  -2 68.7234 11.4591   4
 -21   1  -2 64.0595 11.5689   1
  22  -1   2 52.2186 13.4142   1
 -22  -1  -2 49.2060 11.3503   1
 -22  -1  -2 47.0838 10.6090   4
 -22   1  -2 33.1828 10.0438   4
  22   1   2 37.8812 11.0445   1
 -22   1  -2 46.4490 11.1723   1
 -23  -1  -2 10.8760 8.64889   4
 -23  -1  -2 6.20214 8.52251   1
  23   1   2 14.7813 10.3821   1
 -23   1  -2 -0.6155 8.01621   4
 -23   1  -2 3.44628 8.47792   1
 -24  -1  -2 377.596 25.4106   1
 -24  -1  -2 373.766 25.7552   4
 -24   1  -2 360.285 25.5029   1
 -24   1  -2 383.156 26.2328   4
  24   1   2 359.036 26.3658   1
 -25  -1  -2 342.819 25.9693   1
 -25  -1  -2 376.380 26.8332   4
 -25   1  -2 358.521 26.8048   4
 -25   1  -2 387.596 26.4665   1
  25   1   2 310.577 25.5422   1
 -26  -1  -2 111.356 16.3736   1
 -26  -1  -2 98.1685 16.0199   4
 -26   1  -2 106.764 16.6637   1
 -26   1  -2 87.3211 16.2791   4
  26   1   2 109.265 16.7671   1
 -27  -1  -2 30.8702 12.6039   1
 -27  -1  -2 33.3640 12.9003   4
 -27   1  -2 14.7421 11.8946   4
  27   1   2 24.0922 12.7931   1
 -27   1  -2 20.2060 11.5160   1
 -28  -1  -2 -7.3404 11.0788   4
 -28  -1  -2 -4.5450 13.7924   1
 -28   1  -2 4.49019 10.6767   1
 -28   1  -2 8.61139 12.1222   4
  28   1   2 -3.3208 11.7218   1
 -29  -1  -2 -13.389 11.5825   4
 -29   1  -2 15.3466 12.5019   1
  29   1   2 -3.9607 17.1139   1
 -29   1  -2 20.5286 13.2859   4
 -30  -1  -2 118.658 20.1427   4
 -30   1  -2 69.0515 16.8185   1
 -30   1  -2 90.9668 17.8952   4
 -32  -2   2 17.9775 14.4755   4
 -32   2   2 24.7861 14.1306   4
 -32   2   2 30.5296 22.5393   1
  32   2  -2 22.7838 13.8207   1
  31  -2  -2 15.3508 13.8343   3
 -31  -2   2 23.2682 14.2044   4
  31   2  -2 15.5113 14.4928   1
 -31   2   2 2.06190 11.4115   1
 -31   2   2 13.1009 13.1351   4
 -30  -2   2 55.9993 15.8427   4
  30  -2  -2 34.1346 14.4673   3
 -30   2   2 51.5874 14.2463   1
  30   2  -2 55.2753 16.3221   1
 -30   2   2 59.9117 15.1267   4
 -29  -2   2 85.9991 17.3780   4
  29  -2  -2 43.8297 14.1372   3
  29   2  -2 21.8879 13.2947   1
 -29   2   2 49.5761 13.9159   4
 -29   2   2 36.9774 12.7838   1
  28  -2  -2 16.6910 12.4166   3
 -28  -2   2 -1.7313 10.9580   4
  28   2  -2 20.0393 12.5507   1
 -28   2   2 20.9701 11.8555   4
 -28   2   2 21.0101 11.8024   1
  27  -2  -2 -16.707 8.74981   3
 -27  -2   2 -6.2312 9.67840   4
  27   2  -2 1.62872 10.7266   1
 -27   2   2 13.2484 10.0934   1
 -27   2   2 -21.154 7.93728   4
 -26  -2   2 46.1124 12.4890   4
 -26  -2   2 22.5875 11.7058   1
  26  -2  -2 49.2595 12.4553   3
 -26   2   2 5.25838 9.90712   4
 -26   2   2 9.97235 9.71905   1
  26   2  -2 2.96410 10.0066   1
 -25  -2   2 -6.0774 8.68802   1
 -25  -2   2 12.3292 10.1739   4
  25  -2  -2 -0.6446 9.60192   3
 -25   2   2 5.95853 9.75924   5
 -25   2   2 -0.7054 8.40372   1
  25   2  -2 3.91037 10.0634   1
 -25   2   2 5.89744 9.54593   4
  24  -2  -2 -2.9574 8.67196   3
 -24  -2   2 7.34831 8.93756   4
 -24  -2   2 -4.5765 7.99541   1
 -24   2   2 0.28124 8.12219   1
 -24   2   2 -11.239 7.38901   4
  24   2  -2 -4.3100 8.79857   1
 -24   2   2 -6.4026 7.28053   5
 -23  -2   2 80.8175 12.3103   1
 -23  -2   2 54.3214 11.1711   4
  23  -2  -2 43.3628 11.5046   3
  23   2  -2 76.2429 12.9941   1
 -23   2   2 69.7432 11.8563   1
 -23   2   2 52.9898 10.5328   5
 -23   2   2 76.9681 12.2152   4
 -22  -2   2 58.9229 10.9593   1
 -22  -2   2 90.5575 12.6174   4
  22  -2  -2 47.4204 11.2013   3
 -22   2   2 70.9094 11.4049   4
 -22   2   2 72.6770 11.3212   1
 -22   2   2 66.3335 10.9125   5
  22   2  -2 50.1739 11.1407   1
 -21  -2   2 4.12619 6.93235   1
 -21  -2   2 -13.559 6.32566   4
  21  -2  -2 9.80808 7.61962   3
  21   2  -2 -0.1059 8.02984   1
 -21   2   2 1.08533 6.23385   4
 -21   2   2 11.2509 7.55667   1
 -21   2   2 0.96253 6.18079   5
  20  -2  -2 15.3550 7.75552   3
 -20  -2   2 9.08210 7.34112   4
 -20  -2   2 -2.5281 5.84895   1
 -20   2   2 5.72789 6.69156   4
 -20   2   2 -0.0422 5.93305   5
  20   2  -2 16.6368 11.6835   5
  20   2  -2 10.9827 7.83690   1
 -20   2   2 5.76729 6.49952   1
 -19  -2   2 88.6279 11.5171   1
 -19  -2   2 73.1701 10.7605   4
  19   2  -2 91.8392 11.9997   1
 -19   2   2 73.1886 10.3729   1
 -19   2   2 80.0385 10.7273   5
  19   2  -2 81.7026 10.4993   5
 -19   2   2 80.4652 10.4062   4
 -18  -2   2 4.96827 5.36543   4
 -18  -2   2 4.13446 5.59745   1
 -18   2   2 10.7663 6.16489   1
  18   2  -2 -6.2368 5.59815   5
 -18   2   2 -2.3185 4.75821   5
 -18   2   2 -0.5658 5.64303   4
  18   2  -2 0.96288 6.84069   1
  17  -2  -2 353.887 18.3923   1
 -17  -2   2 353.066 19.6800   4
 -17  -2   2 314.619 19.1404   1
 -17   2   2 348.523 18.6599   5
  17   2  -2 342.790 19.6817   1
 -17   2   2 390.437 19.7813   1
  17   2  -2 337.495 19.0890   5
 -17   2   2 385.828 19.5830   4
 -16  -2   2 3.42947 4.78495   4
 -16  -2   2 4.55464 4.97140   1
  16  -2  -2 -2.3972 4.46821   1
  16  -2  -2 6.07335 5.27878   3
  16   2  -2 7.96205 5.79268   5
  16   2  -2 -5.4103 5.36694   1
 -16   2   2 -3.4563 4.35593   4
 -16   2   2 -7.1682 4.13536   5
 -16   2   2 -2.5925 4.70709   1
 -15  -2   2 9.25662 4.93237   1
  15  -2  -2 6.77265 4.69023   1
  15  -2  -2 6.70564 5.13252   3
 -15  -2   2 6.37838 4.63013   4
  15   2  -2 1.54287 5.34163   1
 -15   2   2 7.34372 4.63136   4
 -15   2   2 -1.7091 4.07026   5
 -15   2   2 11.2974 5.11867   1
  15   2  -2 0.46571 4.81909   5
 -14  -2   2 -0.4732 4.29817   1
  14  -2  -2 -0.5493 4.23269   3
 -14  -2   2 -3.8327 4.00194   4
  14  -2  -2 -2.1061 3.93723   1
  14   2  -2 -5.8599 4.22256   1
  14   2  -2 4.81841 4.81773   5
 -14   2   2 -0.1548 3.89374   5
 -14   2   2 5.86776 4.13531   1
 -14   2   2 -3.9001 3.76227   4
 -13  -2   2 828.078 32.4222   1
 -13  -2   2 796.759 32.4746   4
  13  -2  -2 833.593 32.4429   3
  13  -2  -2 870.284 31.1928   1
  13   2  -2 826.119 31.9965   5
 -13   2   2 811.278 31.8310   4
  13   2  -2 832.167 32.6059   1
 -13   2   2 820.154 31.8363   1
 -13   2   2 822.710 31.5812   5
 -12  -2   2 0.38396 3.68743   4
  12  -2  -2 6.29361 4.39657   3
 -12  -2   2 3.55717 4.10735   1
  12  -2  -2 5.14555 3.82282   1
 -12   2   2 19.8794 4.49099   4
  12   2  -2 6.39528 4.46469   1
  12   2  -2 5.45496 4.47161   5
 -12   2   2 7.49683 3.70160   5
 -12   2   2 5.76600 3.89936   1
 -11  -2   2 199.454 11.9463   4
 -11  -2   2 214.398 11.9455   1
  11  -2  -2 211.012 10.8263   1
  11  -2  -2 211.444 11.8114   3
  11   2  -2 205.826 11.7172   5
 -11   2   2 210.390 11.1262   5
 -11   2   2 226.627 11.5395   4
  11   2  -2 218.344 12.1519   1
 -11   2   2 194.964 11.1663   1
  10  -2  -2 271.094 12.4208   1
  10  -2  -2 255.562 13.2736   3
 -10  -2   2 256.374 13.6425   4
 -10  -2   2 283.994 13.7891   1
  10   2  -2 278.368 13.6241   1
 -10   2   2 260.579 12.4219   5
 -10   2   2 289.047 13.0680   1
 -10   2   2 278.065 12.9596   4
  10   2  -2 283.897 13.4414   5
   9  -2  -2 107.047 8.39049   3
   9  -2  -2 108.254 6.99588   1
  -9  -2   2 105.686 8.10661   1
  -9  -2   2 103.571 8.05641   4
  -9   2   2 98.7680 7.25616   1
  -9   2   2 92.9307 6.81363   5
   9   2  -2 97.4373 7.96002   1
  -9   2   2 95.0796 7.11002   4
   9   2  -2 93.7495 7.51379   5
  -8  -2   2 438.321 19.0493   4
   8  -2  -2 479.306 19.4216   3
   8  -2  -2 515.792 18.8323   1
  -8  -2   2 465.859 19.1375   1
  -8   2   2 462.620 17.9550   5
  -8   2   2 489.267 18.3748   4
   8   2  -2 485.353 19.0133   5
   8   2  -2 470.103 19.2222   1
  -8   2   2 495.997 18.4888   1
  -7  -2   2 1259.66 44.1132   4
  -7  -2   2 1325.66 44.2473   1
   7  -2  -2 1304.17 44.3974   3
   7   2  -2 1260.18 44.0790   1
   7   2  -2 1250.03 43.7132   5
  -7   2   2 1312.98 43.2706   4
  -7   2   2 1284.06 42.8698   5
  -7   2   2 1266.93 43.1625   1
  -6  -2   2 206.430 10.0638   2
  -6  -2   2 241.605 10.6355   1
   6  -2  -2 208.727 10.7039   3
  -6  -2   2 212.898 10.6618   4
   6   2  -2 211.748 10.1628   5
  -6   2   2 223.810 8.97111   5
  -6   2   2 228.471 9.52079   1
  -6   2   2 229.825 9.03303   5
   6   2  -2 207.920 10.4910   1
  -5  -2   2 75.8311 5.81773   1
  -5  -2   2 80.0606 6.10507   2
   5  -2  -2 85.3488 6.46391   3
  -5  -2   2 89.5968 6.37791   4
  -5   2   2 83.2771 4.29640   5
   5   2  -2 81.4547 6.01121   1
  -5   2   2 76.9985 4.84942   1
   5   2  -2 80.8850 5.89142   5
  -4  -2   2 137.180 7.55148   4
  -4  -2   2 151.608 8.36767   2
   4  -2  -2 162.041 8.44614   3
   4   2  -2 154.947 7.28050   5
   4   2  -2 146.554 7.75034   1
  -4   2   2 154.292 6.27586   1
  -3  -2   2 94.3678 5.58200   4
   3  -2  -2 98.0603 6.71205   3
  -3  -2   2 97.2095 7.14021   2
   3   2  -2 93.1627 5.20449   5
   3   2  -2 82.3829 5.90848   1
  -2  -2   2 64.8855 5.64563   2
   2  -2  -2 58.3884 5.09749   3
  -2  -2   2 54.8361 3.82943   4
   2   2  -2 51.3134 4.09280   1
   2   2  -2 53.4377 3.79710   5
   1  -2  -2 395.969 15.7175   3
  -1  -2   2 416.628 14.3680   4
  -1  -2   2 426.526 16.4801   2
   1   2  -2 407.445 14.7831   1
   1   2  -2 421.552 14.3039   5
   0  -2  -2 217.377 10.0207   3
   0  -2   2 220.680 8.51211   4
   0  -2   2 222.361 10.5735   2
   0   2  -2 208.533 8.70679   1
  -1  -2  -2 797.086 28.2869   3
   1  -2   2 791.884 26.7354   4
   1  -2   2 830.643 28.9009   2
   1   2   2 799.261 26.6352   1
  -1   2  -2 821.837 27.3210   1
  -1   2  -2 820.009 26.9292   5
   2  -2   2 300.726 12.7567   2
   2  -2   2 277.081 10.6172   4
  -2  -2  -2 286.447 10.5504   4
  -2   2  -2 282.683 11.1881   1
   2   2   2 280.408 10.7829   1
   2   2   2 283.877 10.3087   5
  -2   2  -2 286.713 10.8484   5
   3  -2   2 76.3952 6.15783   2
  -3  -2  -2 65.1723 4.96861   4
   3  -2   2 63.1870 4.68760   4
   3   2   2 70.6086 5.27423   1
   3   2   2 66.4445 4.67264   5
  -3   2  -2 71.4772 5.01955   1
  -3   2  -2 75.2344 4.91894   5
   4  -2   2 -2.6440 3.34018   2
  -4  -2  -2 10.1034 2.87736   4
   4  -2   2 5.26256 2.64574   4
  -4   2  -2 9.71565 3.06032   1
  -4   2  -2 7.93912 2.67569   5
   4   2   2 2.73532 2.85904   4
  -4   2  -2 3.38475 2.91483   4
   4   2   2 5.55769 2.55063   5
   4   2   2 4.34931 2.91912   1
  -5  -2  -2 44.5822 4.43492   1
   5  -2   2 30.6068 3.99597   3
   5  -2   2 35.2572 3.92317   1
   5  -2   2 39.9833 4.94941   2
  -5  -2  -2 39.3277 4.40932   4
   5  -2   2 30.6845 3.81971   4
   5   2   2 25.4414 4.16185   1
   5   2   2 34.5155 4.06470   5
  -5   2  -2 34.0933 4.15700   4
  -5   2  -2 31.7045 4.00004   5
  -5   2  -2 30.3344 4.13298   1
   5   2   2 38.2500 4.52394   4
  -6  -2  -2 258.982 11.9067   1
   6  -2   2 260.845 11.2899   1
   6  -2   2 248.252 11.4341   4
   6  -2   2 259.870 11.5976   3
   6  -2   2 259.392 12.1653   2
  -6  -2  -2 282.022 12.2063   4
  -6   2  -2 278.830 11.8139   5
  -6   2  -2 269.761 12.0606   1
  -6   2  -2 275.111 12.0209   1
  -6   2  -2 249.445 11.8820   4
   6   2   2 256.823 12.0092   1
   6   2   2 264.240 12.1448   4
   6   2   2 253.467 11.8273   5
   7  -2   2 536.026 20.3262   2
  -7  -2  -2 525.381 20.5861   4
   7  -2   2 499.213 19.6831   1
  -7  -2  -2 532.726 20.4932   1
   7  -2   2 517.172 19.9543   4
   7   2   2 541.762 20.6843   4
  -7   2  -2 490.371 20.0401   5
  -7   2  -2 518.824 20.1273   5
   7   2   2 507.971 20.5469   1
  -7   2  -2 540.597 20.5612   4
   7   2   2 521.977 20.3346   5
  -7   2  -2 535.807 20.4469   1
  -8  -2  -2 4.06661 3.39312   4
  -8  -2  -2 -2.1560 3.09342   1
   8  -2   2 -1.7230 3.15685   2
   8  -2   2 2.34463 3.07718   4
   8  -2   2 -1.1662 2.97064   1
  -8   2  -2 -1.7915 2.68973   5
  -8   2  -2 -3.9170 2.92752   1
   8   2   2 -3.9023 3.40350   4
   8   2   2 -3.0201 3.31630   5
   8   2   2 -2.1113 3.51877   1
  -8   2  -2 5.80575 3.66881   4
   9  -2   2 68.3112 6.51372   1
  -9  -2  -2 74.3111 7.19682   1
   9  -2   2 79.2747 6.94979   4
  -9  -2  -2 74.9196 7.07406   4
   9  -2   2 91.9515 7.04206   2
  -9   2  -2 74.2328 7.20444   1
  -9   2  -2 87.2524 7.17526   5
   9   2   2 74.0025 7.18735   5
   9   2   2 80.7456 7.63227   1
  -9   2  -2 84.2708 7.34500   4
   9   2   2 71.1544 7.13943   4
 -10  -2  -2 37.0665 5.56849   4
  10  -2   2 29.9434 5.14957   4
 -10  -2  -2 34.8135 5.66022   1
  10  -2   2 38.3016 5.10111   2
  10  -2   2 21.4354 4.87254   1
  10   2   2 30.0130 5.77433   1
 -10   2  -2 36.8832 5.74084   4
  10   2   2 25.3364 5.40947   5
  10   2   2 30.5312 5.74614   4
 -10   2  -2 34.0195 5.47492   1
 -10   2  -2 37.1050 5.50027   5
  11  -2   2 92.9547 7.34023   2
 -11  -2  -2 93.6512 8.74066   1
 -11  -2  -2 113.040 9.67675   4
  11  -2   2 85.7218 7.74395   1
 -11   2  -2 78.5917 8.10269   1
 -11   2  -2 95.4498 8.61272   4
  11   2   2 70.5826 8.05188   4
  11   2   2 71.9664 8.30526   1
  11   2   2 78.0107 8.01830   5
 -11   2  -2 73.5332 7.71283   5
  12  -2   2 20.2436 4.39230   2
 -12  -2  -2 12.3697 4.70706   4
 -12  -2  -2 6.62462 4.70148   1
  12  -2   2 16.7825 4.99421   1
  12   2   2 32.3287 6.50609   4
 -12   2  -2 16.6970 4.71426   5
 -12   2  -2 14.6777 5.02016   4
 -12   2  -2 26.4367 5.41238   1
  12   2   2 22.3528 5.69728   5
  12   2   2 12.9965 5.40475   1
  13  -2   2 18.2888 5.22226   1
  13  -2   2 15.1112 4.28311   2
 -13  -2  -2 7.01855 4.59606   4
 -13  -2  -2 24.6973 6.09609   1
 -13   2  -2 18.6129 5.30018   5
  13   2   2 3.31662 5.38587   1
  13   2   2 16.0186 5.63303   5
 -13   2  -2 9.10014 5.03997   1
 -13   2  -2 8.36178 4.96318   4
  13   2   2 23.6018 6.27471   4
 -14  -2  -2 -1.1044 4.48814   4
  14  -2   2 5.85576 4.04633   2
 -14  -2  -2 3.13210 5.10362   1
  14  -2   2 -0.0458 4.80284   1
 -14   2  -2 5.21837 4.65937   5
 -14   2  -2 10.0689 5.09869   4
  14   2   2 8.80349 5.71915   1
  14   2   2 4.84854 5.13146   5
 -14   2  -2 11.6598 5.48298   1
  15  -2   2 12.3389 5.90453   1
 -15  -2  -2 26.6014 6.59556   1
  15  -2   2 20.1439 6.88434   2
 -15  -2  -2 15.2125 5.99868   4
  15   2   2 28.8711 7.18296   5
 -15   2  -2 22.6834 6.47609   1
 -15   2  -2 10.3836 5.53090   4
 -15   2  -2 8.59860 5.01010   5
  15   2   2 19.8649 6.96756   1
  16  -2   2 -3.2925 5.48173   1
 -16  -2  -2 -6.5794 4.98706   4
 -16  -2  -2 -2.2641 5.05649   1
 -16   2  -2 0.00522 5.32789   5
  16   2   2 6.57569 6.05183   5
 -16   2  -2 3.42232 5.36552   4
  16   2   2 2.42055 6.20549   1
 -16   2  -2 -5.6666 4.72174   1
 -17  -2  -2 4.19539 5.76588   4
 -17  -2  -2 18.1590 6.88316   1
  17  -2   2 4.83321 6.37043   1
  17   2   2 7.50006 6.70534   1
 -17   2  -2 1.09758 5.70827   1
  17   2   2 0.99315 6.57255   5
 -17   2  -2 11.8449 6.48878   4
 -17   2  -2 3.68597 5.58581   5
 -18  -2  -2 139.232 14.0965   4
 -18  -2  -2 176.318 15.1699   1
  18   2   2 149.078 14.6321   5
 -18   2  -2 143.682 13.9809   1
  18   2   2 137.347 13.8775   1
 -18   2  -2 168.684 14.7628   5
 -18   2  -2 160.451 14.8796   4
 -19  -2  -2 25.0510 7.72042   4
 -19  -2  -2 22.8071 8.10048   1
 -19   2  -2 17.6660 7.90154   4
 -19   2  -2 38.9086 8.96054   5
 -19   2  -2 19.2810 7.72803   1
  19   2   2 42.4500 13.2667   5
  19   2   2 36.3083 9.84911   1
 -20  -2  -2 213.424 17.8746   4
 -20  -2  -2 222.664 18.8242   1
 -20   2  -2 200.437 17.7100   1
  20   2   2 228.663 18.8556   1
 -20   2  -2 211.804 17.6147   5
 -20   2  -2 250.622 19.6970   4
 -21  -2  -2 75.0704 12.0265   4
 -21  -2  -2 93.7363 13.1299   1
 -21   2  -2 72.3804 12.2973   4
 -21   2  -2 91.1333 12.7970   1
 -21   2  -2 94.0187 12.6795   5
  21   2   2 100.543 13.6284   1
 -22  -2  -2 0.04326 7.61571   1
 -22  -2  -2 -2.5626 7.50890   4
 -22   2  -2 7.48548 8.77028   1
 -22   2  -2 -8.3583 7.02400   5
  22   2   2 0.53606 9.20364   1
 -22   2  -2 -7.9650 7.44787   4
 -23  -2  -2 18.5770 9.92896   4
 -23  -2  -2 6.88308 13.6042   1
  23   2   2 22.4577 11.0460   1
 -23   2  -2 3.63700 8.93894   4
 -23   2  -2 -13.915 8.11261   1
 -24  -2  -2 -10.902 8.59723   4
 -24   2  -2 -10.997 8.01790   1
  24   2   2 -3.8422 9.36959   1
 -24   2  -2 13.3157 9.37097   4
 -25  -2  -2 14.2709 11.0686   4
  25   2   2 -9.0605 9.94307   1
 -25   2  -2 18.5781 10.5679   1
 -25   2  -2 16.1452 10.4331   4
 -26  -2  -2 57.8871 14.2076   4
  26  -2   2 67.4815 14.4276   3
 -26   2  -2 82.6361 15.0911   1
 -26   2  -2 70.2399 14.2522   4
  26   2   2 34.7303 13.2718   1
  27  -2   2 67.1284 14.7573   3
 -27  -2  -2 64.0281 15.3098   4
 -27   2  -2 37.3036 13.0117   4
 -27   2  -2 41.3304 12.7146   1
  27   2   2 52.1214 14.4372   1
 -28  -2  -2 20.8483 12.6533   4
  28  -2   2 0.58093 11.7439   3
 -28   2  -2 6.98481 11.1838   1
 -28   2  -2 -10.561 10.7996   4
  28   2   2 15.1084 13.1398   1
 -29  -2  -2 66.5536 17.1012   4
  29  -2   2 65.1858 15.7784   3
 -29   2  -2 96.3026 17.3369   1
  29   2   2 74.9764 16.5600   1
 -29   2  -2 67.4756 16.2085   4
 -30  -2  -2 6.45186 13.1364   4
  30  -2   2 9.20506 12.9554   3
 -30   2  -2 41.5293 14.3958   1
 -30   2  -2 52.3905 15.6592   4
  30   2   2 19.5259 14.0511   1
 -31  -3   2 73.2318 16.9120   4
  31  -3  -2 62.4610 16.0692   3
  31   3  -2 50.5949 15.8143   1
 -31   3   2 37.6770 14.2854   4
 -31   3   2 34.8539 14.3143   1
 -30  -3   2 21.9591 13.0431   4
  30  -3  -2 -1.1175 11.3567   3
 -30   3   2 0.29861 11.3303   4
  30   3  -2 -10.680 11.9597   1
 -30   3   2 2.28338 11.3590   1
 -29  -3   2 -22.864 10.2967   4
  29  -3  -2 16.4196 11.7801   3
  29   3  -2 12.0013 13.2574   1
 -29   3   2 -2.5239 10.6279   4
 -29   3   2 -3.7080 10.3955   1
 -28  -3   2 -1.2099 10.6967   4
  28  -3  -2 17.1507 11.6900   3
 -28   3   2 25.4899 11.7982   4
 -28   3   2 7.38911 10.4484   1
  28   3  -2 8.24906 11.9845   1
  27  -3  -2 14.6018 10.8823   3
 -27  -3   2 4.95209 10.7733   4
 -27   3   2 2.17768 9.80498   5
 -27   3   2 4.65281 10.7999   4
  27   3  -2 -22.458 9.97716   1
 -27   3   2 9.82207 10.9011   1
  26  -3  -2 -21.468 8.19715   3
 -26  -3   2 22.6716 10.9149   4
 -26   3   2 -4.2036 9.42793   4
 -26   3   2 0.19490 9.06050   1
  26   3  -2 -2.9019 10.3999   1
 -26   3   2 -2.0231 8.46620   5
 -25  -3   2 -3.5545 9.17914   4
  25  -3  -2 2.98923 9.41955   3
 -25   3   2 -3.9035 8.03314   1
 -25   3   2 -3.3790 7.48243   5
  25   3  -2 5.02133 10.8284   1
 -25   3   2 6.76526 9.14052   4
  24  -3  -2 133.290 16.2523   3
 -24  -3   2 173.656 18.4881   4
 -24   3   2 161.287 16.7670   5
 -24   3   2 171.743 17.4643   4
 -24   3   2 179.937 17.7057   1
  24   3  -2 165.285 18.4072   1
 -23  -3   2 3.81354 8.33408   4
  23  -3  -2 6.10316 8.94637   3
 -23   3   2 13.3329 8.49725   4
 -23   3   2 0.36927 8.17222   1
  23   3  -2 16.0876 9.69393   1
 -23   3   2 0.50336 7.72566   5
 -22  -3   2 665.175 32.0335   4
  22  -3  -2 628.367 31.2215   3
 -22   3   2 609.688 30.2143   5
 -22   3   2 641.693 30.8361   4
 -22   3   2 544.140 29.6754   1
  22   3  -2 540.872 30.5433   1
  21  -3  -2 147.076 15.0070   3
 -21  -3   2 148.501 15.8211   4
  21   3  -2 146.141 15.5872   5
 -21   3   2 132.765 13.9693   4
  21   3  -2 168.591 16.6480   1
 -21   3   2 145.982 15.0398   1
 -21   3   2 182.645 16.1937   5
 -20  -3   2 114.447 13.8146   4
  20  -3  -2 130.754 13.7013   3
 -20   3   2 84.8490 12.1692   4
 -20   3   2 120.892 13.0302   1
  20   3  -2 105.811 13.2592   1
 -20   3   2 127.795 13.2234   5
  20   3  -2 129.923 13.6680   5
 -19  -3   2 238.496 17.7632   4
 -19  -3   2 225.585 17.0448   1
  19  -3  -2 226.791 17.1808   3
 -19   3   2 233.929 16.9525   4
 -19   3   2 276.221 17.6632   1
 -19   3   2 227.112 16.6186   5
  19   3  -2 236.175 18.1934   1
  19   3  -2 252.341 17.9482   5
 -18  -3   2 92.3103 11.1764   1
  18  -3  -2 102.086 11.6716   3
 -18  -3   2 94.3635 11.7724   4
 -18   3   2 113.242 11.5752   1
  18   3  -2 113.346 12.1042   5
 -18   3   2 112.985 11.6084   5
 -18   3   2 123.327 12.0920   4
  18   3  -2 72.1497 10.8054   1
 -17  -3   2 179.205 14.4547   4
 -17  -3   2 188.338 14.0999   1
  17  -3  -2 202.451 14.9169   3
 -17   3   2 196.178 14.0895   4
  17   3  -2 161.853 14.0445   5
 -17   3   2 186.136 13.7539   5
  17   3  -2 151.259 14.0395   1
 -17   3   2 159.912 13.3532   1
 -16  -3   2 18.3744 6.22308   1
 -16  -3   2 22.7632 6.76397   4
  16  -3  -2 15.9047 6.51873   3
 -16   3   2 20.3424 6.11871   4
  16   3  -2 20.5599 7.06032   5
  16   3  -2 17.9113 6.87451   1
 -16   3   2 21.4075 6.12052   5
 -16   3   2 15.6100 5.76483   1
 -15  -3   2 81.9824 9.23036   4
 -15  -3   2 96.8032 9.95353   1
  15  -3  -2 78.6990 9.29892   3
 -15   3   2 79.0936 8.72512   4
 -15   3   2 71.3023 8.67176   1
  15   3  -2 63.2269 8.99514   1
  15   3  -2 78.0076 9.28483   5
 -15   3   2 68.2955 8.17402   5
  14  -3  -2 30.4332 6.51295   3
 -14  -3   2 18.3012 5.32362   1
 -14  -3   2 17.4668 5.74869   4
 -14   3   2 25.5849 5.38515   5
  14   3  -2 19.8762 6.40603   1
 -14   3   2 19.9762 5.35330   1
  14   3  -2 20.0963 5.95062   5
 -14   3   2 19.0667 5.27517   4
  13  -3  -2 3.91402 4.80781   3
 -13  -3   2 10.8757 4.78953   4
 -13  -3   2 11.1483 4.73499   1
  13   3  -2 21.8197 5.58844   5
  13   3  -2 2.53048 5.14294   1
 -13   3   2 18.9844 4.67994   4
 -13   3   2 9.75934 4.11272   5
 -13   3   2 18.2079 4.75478   1
 -12  -3   2 5.33541 4.10565   1
  12  -3  -2 2.45054 4.39734   3
 -12  -3   2 2.32527 3.95883   4
 -12   3   2 12.2666 4.00671   4
  12   3  -2 0.30950 4.38718   1
  12   3  -2 1.54654 4.43537   5
 -12   3   2 1.74105 3.76931   1
 -12   3   2 0.71967 3.34141   5
 -11  -3   2 197.640 11.5950   1
  11  -3  -2 185.004 11.7326   3
 -11  -3   2 208.255 12.0618   4
  11   3  -2 208.427 11.8838   5
 -11   3   2 197.994 11.1035   1
 -11   3   2 186.954 10.4883   5
 -11   3   2 194.226 10.8292   4
  11   3  -2 192.890 12.0950   1
 -10  -3   2 5.22336 3.89240   1
 -10  -3   2 6.93354 3.95422   4
  10  -3  -2 12.9538 4.35744   3
 -10   3   2 10.6838 3.56536   4
  10   3  -2 8.57742 4.57980   1
 -10   3   2 6.05148 3.40758   1
  10   3  -2 17.9789 4.55769   5
 -10   3   2 11.3370 3.34315   5
  -9  -3   2 860.574 32.2615   1
   9  -3  -2 859.461 32.6912   3
  -9  -3   2 928.822 32.8219   4
   9   3  -2 823.095 32.4079   1
  -9   3   2 884.227 31.0318   5
   9   3  -2 923.119 32.4295   5
  -9   3   2 881.392 31.3330   4
  -9   3   2 872.782 31.3500   1
   8  -3  -2 144.181 9.25953   3
  -8  -3   2 132.648 8.74389   4
  -8  -3   2 129.975 8.48113   1
  -8   3   2 139.618 7.23746   5
  -8   3   2 133.262 7.45651   4
  -8   3   2 126.997 7.57394   1
  -8   3   2 132.371 7.17693   5
   8   3  -2 133.919 9.18708   1
   8   3  -2 132.732 8.67192   5
  -7  -3   2 1198.91 40.2842   1
  -7  -3   2 1140.02 40.2938   4
   7  -3  -2 1155.23 40.9439   3
  -7   3   2 1161.16 39.1629   1
   7   3  -2 1156.81 40.5069   1
   7   3  -2 1155.32 40.1512   5
  -7   3   2 1129.97 38.9838   5
  -7   3   2 1172.79 38.7615   5
   6  -3  -2 104.008 7.91935   3
  -6  -3   2 103.394 6.97278   4
  -6  -3   2 104.845 8.00082   2
   6   3  -2 101.511 6.99255   5
  -6   3   2 112.630 5.27241   5
  -6   3   2 98.1988 5.09187   5
  -6   3   2 108.200 5.93592   1
   6   3  -2 102.831 7.34654   1
  -5  -3   2 570.181 22.6006   2
  -5  -3   2 584.311 21.0580   4
   5  -3  -2 569.555 22.2100   3
   5   3  -2 570.634 20.9454   5
   5   3  -2 567.616 21.3912   1
  -5   3   2 591.663 19.8458   1
  -5   3   2 580.193 19.8186   1
  -4  -3   2 253.028 13.1081   2
   4  -3  -2 302.974 13.0556   3
  -4  -3   2 287.848 11.3565   4
  -4   3   2 288.066 10.0331   1
   4   3  -2 290.408 11.4371   5
   4   3  -2 268.393 11.8845   1
  -3  -3   2 71.5042 6.92161   2
  -3  -3   2 59.8880 4.23459   4
   3  -3  -2 74.5705 6.21658   3
   3   3  -2 65.4849 4.95769   1
   3   3  -2 58.2368 4.45165   5
  -2  -3   2 69.7390 6.96489   2
   2  -3  -2 77.8936 6.53309   3
  -2  -3   2 76.7132 3.89849   4
   2   3  -2 79.9152 4.40725   5
   2   3  -2 72.6953 5.34072   1
  -1  -3   2 991.229 35.8286   2
   1  -3  -2 994.389 34.9982   3
   1   3  -2 996.894 33.3872   1
   1   3  -2 1017.05 32.6855   5
   1   3  -2 975.570 32.5796   5
   0  -3   2 11.9794 2.83980   3
   0  -3   2 12.0994 4.37170   2
   0  -3  -2 17.3381 3.93656   3
   0   3  -2 11.7902 1.88268   5
   0   3  -2 16.4528 2.04402   5
   0   3  -2 13.5529 2.66333   1
   1  -3   2 253.735 10.8184   3
   1  -3   2 281.760 13.4312   2
  -1  -3  -2 280.394 12.4977   3
  -1   3  -2 258.514 9.91431   5
   1   3   2 275.133 9.80841   1
  -1   3  -2 270.607 10.7499   1
  -1   3  -2 270.576 9.72406   5
   2  -3   2 57.3130 4.51013   3
   2  -3   2 45.8744 2.83253   4
   2  -3   2 47.7446 6.14082   2
  -2   3  -2 46.9820 4.10259   1
   2   3   2 48.0775 3.14476   5
   2   3   2 46.5057 3.70992   1
  -2   3  -2 52.3095 3.69885   5
   2   3   2 47.2989 3.07647   5
  -2   3  -2 49.6165 3.71509   5
  -3  -3  -2 46.4059 3.32642   4
   3  -3   2 44.7882 6.15138   2
   3  -3   2 47.0895 3.39143   4
   3  -3   2 51.8307 4.54326   3
   3   3   2 45.6215 4.09979   1
  -3   3  -2 50.4386 4.44845   1
   3   3   2 48.3946 3.63987   5
  -3   3  -2 42.9439 3.83462   5
  -4  -3  -2 389.260 14.9551   4
   4  -3   2 417.487 15.6584   3
   4  -3   2 393.631 14.4698   4
   4  -3   2 416.626 17.6174   2
  -4   3  -2 402.823 15.5825   4
   4   3   2 386.903 14.9396   5
  -4   3  -2 394.194 15.2281   5
   4   3   2 408.127 15.5252   1
   4   3   2 410.422 15.6342   4
  -4   3  -2 404.151 15.5625   1
   5  -3   2 715.076 26.8990   2
  -5  -3  -2 694.289 24.6968   4
   5  -3   2 681.024 24.8876   3
   5   3   2 665.576 24.5850   5
  -5   3  -2 672.108 24.6668   5
  -5   3  -2 712.290 25.1013   1
   5   3   2 724.024 25.2450   1
   5   3   2 663.546 25.0493   4
  -5   3  -2 713.460 25.1193   4
   6  -3   2 104.601 8.49545   2
   6  -3   2 97.4114 7.05671   3
  -6  -3  -2 115.243 7.89335   1
  -6  -3  -2 108.387 7.09841   4
   6   3   2 106.160 7.58398   4
  -6   3  -2 101.878 6.84265   5
   6   3   2 99.3149 7.10932   5
  -6   3  -2 120.706 7.39508   4
  -6   3  -2 99.2799 7.15997   1
   6   3   2 103.747 7.55310   1
  -7  -3  -2 127.298 8.09150   1
   7  -3   2 120.022 7.97126   3
   7  -3   2 109.587 9.05817   2
  -7  -3  -2 138.917 8.45101   4
  -7   3  -2 132.732 8.32794   4
  -7   3  -2 134.546 8.38326   1
   7   3   2 130.449 8.37635   5
  -7   3  -2 121.011 7.99042   5
  -7   3  -2 124.993 8.20637   1
   7   3   2 147.427 9.11314   4
   7   3   2 144.466 9.04370   1
   8  -3   2 6.27671 3.18132   1
  -8  -3  -2 2.47635 3.22601   4
   8  -3   2 13.1422 4.40089   2
  -8  -3  -2 5.93479 3.44358   1
   8  -3   2 2.85513 3.53599   3
   8   3   2 13.1017 4.42034   1
  -8   3  -2 11.7884 3.88760   1
   8   3   2 3.59887 3.68711   5
  -8   3  -2 3.75887 3.25759   5
   8   3   2 7.81463 3.91715   4
  -8   3  -2 11.5543 3.78689   4
  -9  -3  -2 490.983 20.1650   4
  -9  -3  -2 475.166 19.8167   1
   9  -3   2 449.331 19.4749   3
   9  -3   2 464.508 18.7809   1
   9  -3   2 490.664 20.4495   2
  -9   3  -2 503.592 19.8342   5
   9   3   2 491.334 20.5614   4
  -9   3  -2 459.062 19.8099   1
  -9   3  -2 476.632 19.6968   5
   9   3   2 469.783 20.4065   1
  -9   3  -2 474.848 19.9942   4
   9   3   2 475.282 19.9901   5
  10  -3   2 3.38975 3.85332   3
 -10  -3  -2 9.15487 4.06619   4
  10  -3   2 6.27081 3.68859   1
  10  -3   2 8.65757 4.53571   2
 -10  -3  -2 5.64884 3.94739   1
 -10   3  -2 4.17598 3.71094   1
 -10   3  -2 10.0608 3.94325   5
  10   3   2 0.87534 4.43891   4
 -10   3  -2 11.5970 4.21474   4
  10   3   2 4.27108 4.38607   1
  10   3   2 4.45194 4.31612   5
  11  -3   2 97.4548 8.71142   3
  11  -3   2 106.639 11.7797   1
 -11  -3  -2 106.353 9.14562   4
 -11  -3  -2 110.218 9.29204   1
  11  -3   2 99.7731 8.63859   2
 -11   3  -2 96.4964 8.43878   5
  11   3   2 110.602 9.59138   1
  11   3   2 88.3501 9.05369   4
  11   3   2 93.0018 9.05435   5
 -11   3  -2 104.189 9.17606   4
 -11   3  -2 90.9985 8.62688   1
 -12  -3  -2 53.8204 7.31474   4
  12  -3   2 45.9415 6.59460   2
  12  -3   2 67.1576 7.76544   3
 -12  -3  -2 59.3353 7.46045   1
  12   3   2 40.8237 7.31725   1
  12   3   2 67.9332 8.02791   5
 -12   3  -2 65.1687 7.80646   1
 -12   3  -2 63.0059 7.53859   5
 -12   3  -2 61.3393 7.59497   4
 -13  -3  -2 3.03957 4.54829   4
  13  -3   2 4.82309 4.86857   3
 -13  -3  -2 6.69641 4.75281   1
  13  -3   2 1.23894 4.35372   2
 -13   3  -2 3.63023 4.52225   5
  13   3   2 -2.3154 5.30797   1
 -13   3  -2 4.48049 4.61367   4
  13   3   2 4.55441 5.25983   5
 -13   3  -2 -0.7122 4.52616   1
 -14  -3  -2 102.725 10.5848   1
  14  -3   2 111.850 9.50001   2
  14  -3   2 120.859 10.9803   3
 -14  -3  -2 108.681 10.8689   4
 -14   3  -2 113.151 10.8820   5
  14   3   2 103.444 10.6819   5
  14   3   2 125.393 11.7636   1
 -14   3  -2 102.811 10.5768   4
 -14   3  -2 119.355 10.9950   1
 -15  -3  -2 36.2309 7.51182   4
  15  -3   2 36.2166 6.56132   2
 -15  -3  -2 34.6053 7.31541   1
  15  -3   2 43.1536 7.71201   3
  15   3   2 51.1284 8.54425   5
 -15   3  -2 44.6237 7.72556   4
  15   3   2 43.0865 8.38569   1
 -15   3  -2 33.1266 7.30817   1
 -15   3  -2 34.6599 7.13921   5
  16  -3   2 35.8260 7.72845   3
 -16  -3  -2 28.9623 7.73773   4
 -16   3  -2 31.4152 7.83204   1
  16   3   2 25.5299 7.51318   5
  16   3   2 39.6427 8.82502   1
 -16   3  -2 42.4078 8.34562   5
 -16   3  -2 28.2346 7.29279   4
  17  -3   2 190.586 15.0899   3
 -17  -3  -2 155.769 14.0048   4
 -17   3  -2 189.026 15.1964   5
 -17   3  -2 164.036 14.5697   4
  17   3   2 142.867 14.3284   1
 -17   3  -2 155.126 14.1752   1
  17   3   2 175.323 15.0361   5
 -18  -3  -2 110.736 12.3577   4
  18  -3   2 84.5224 11.4052   3
  18   3   2 85.7934 12.1767   5
 -18   3  -2 85.1347 11.3331   4
 -18   3  -2 120.570 12.7122   5
 -18   3  -2 96.8980 11.7857   1
  18   3   2 100.115 13.0509   1
  19  -3   2 21.7078 8.33365   3
 -19  -3  -2 25.3022 8.41041   4
  19   3   2 8.13579 7.74967   5
 -19   3  -2 8.38318 7.40420   5
 -19   3  -2 28.4333 8.33336   1
  19   3   2 25.3592 9.15651   1
 -19   3  -2 30.1491 8.67611   4
  20  -3   2 224.402 18.2081   3
 -20  -3  -2 230.461 18.7857   4
 -20   3  -2 203.670 18.4745   4
 -20   3  -2 217.727 18.0792   5
  20   3   2 255.483 20.2208   1
  20   3   2 205.785 17.9725   5
 -20   3  -2 197.797 17.2330   1
 -21  -3  -2 53.8496 11.4088   4
  21  -3   2 47.8548 10.5855   3
 -21   3  -2 72.3666 11.4170   5
 -21   3  -2 57.8346 11.3333   4
 -21   3  -2 44.0391 10.5526   1
  21   3   2 66.3776 12.4172   1
 -22  -3  -2 32.7106 10.8665   4
  22  -3   2 28.2619 9.68813   3
  22   3   2 35.0956 11.2563   1
 -22   3  -2 42.1982 10.4624   4
 -22   3  -2 29.6850 10.2173   1
 -22   3  -2 31.8703 9.84986   5
  23  -3   2 -12.350 7.76564   3
 -23  -3  -2 8.65419 9.58193   4
  23   3   2 6.50203 9.52666   1
 -23   3  -2 11.2549 9.16269   1
 -23   3  -2 7.43252 9.06640   4
 -23   3  -2 11.8657 8.86490   5
 -24  -3  -2 5.59015 10.1708   4
  24  -3   2 15.5223 9.96371   3
 -24   3  -2 -1.8265 9.21156   1
 -24   3  -2 2.75723 9.03240   4
  24   3   2 -1.5794 10.1294   1
 -24   3  -2 -5.0456 8.17885   5
  25  -3   2 29.6390 11.2027   3
 -25  -3  -2 33.2227 12.1946   4
 -25   3  -2 15.8617 10.7451   1
  25   3   2 22.9089 11.7510   1
 -25   3  -2 15.6881 11.1344   4
 -26  -3  -2 52.1732 14.3791   4
  26  -3   2 38.6651 12.1279   3
 -26   3  -2 53.4108 13.1376   4
  26   3   2 40.7539 13.5507   1
 -26   3  -2 51.3910 13.3508   1
 -27  -3  -2 38.0401 13.6833   4
 -27   3  -2 14.0760 11.3427   1
 -27   3  -2 29.8627 12.0812   4
  27   3   2 24.8391 13.0359   1
 -28  -3  -2 140.270 19.8724   4
 -28   3  -2 98.9468 16.7868   1
 -28   3  -2 69.3126 16.1844   4
  28   3   2 108.027 17.9579   1
 -29  -3  -2 13.7021 12.3064   4
  29   3   2 10.5524 13.7317   1
 -29   3  -2 13.4117 11.8187   1
 -29   3  -2 -1.5928 11.3805   4
 -30  -4   2 29.0616 13.3597   4
  30   4  -2 38.0160 15.2380   1
 -30   4   2 9.12372 12.0564   1
 -29  -4   2 9.22118 12.4383   4
 -29   4   2 24.9946 12.8941   1
  29   4  -2 24.5268 13.6228   1
 -28  -4   2 7.67663 11.3189   4
  28  -4  -2 28.8396 13.7633   3
  28   4  -2 31.4860 14.2453   1
 -28   4   2 0.69446 10.1741   1
 -28   4   2 -3.0062 9.66773   5
  27  -4  -2 52.8553 13.4558   3
 -27  -4   2 77.8548 15.2642   4
 -27   4   2 46.5628 12.3209   5
 -27   4   2 43.9704 12.8010   1
  27   4  -2 53.9725 14.2902   1
 -26  -4   2 5.81101 10.2986   4
  26  -4  -2 6.67013 10.2374   3
  26   4  -2 -4.9369 10.2620   1
 -26   4   2 -5.9262 8.60467   5
 -26   4   2 12.6150 9.76861   1
  25  -4  -2 13.3362 10.3019   3
 -25  -4   2 15.3898 10.7776   4
 -25   4   2 6.21447 8.76184   5
 -25   4   2 11.6668 9.24691   1
  25   4  -2 5.17723 10.9472   1
 -24  -4   2 15.5084 9.79259   4
  24  -4  -2 10.5685 9.35516   3
 -24   4   2 12.3010 9.12791   1
 -24   4   2 6.33346 8.10164   5
  24   4  -2 5.83684 10.2754   1
  23  -4  -2 53.1174 11.8188   3
 -23  -4   2 43.7286 11.1467   4
 -23   4   2 53.8557 11.2595   5
 -23   4   2 19.9494 9.50585   1
  23   4  -2 44.1109 13.2096   5
  23   4  -2 44.5778 11.7952   1
 -22  -4   2 8.27212 8.65447   4
  22  -4  -2 -3.2989 7.95709   3
  22   4  -2 -13.828 7.55281   5
 -22   4   2 15.4395 8.38925   5
  22   4  -2 0.14357 8.41852   1
 -22   4   2 3.64953 8.06359   1
 -21  -4   2 3.24512 7.48659   4
  21  -4  -2 21.1724 8.84623   3
  21   4  -2 -0.6644 7.84113   1
  21   4  -2 7.43798 8.47690   5
 -21   4   2 3.24897 7.02411   1
 -21   4   2 0.74046 6.67042   5
  20  -4  -2 41.2218 9.91374   3
 -20  -4   2 35.2097 8.96426   4
  20   4  -2 28.3501 9.71029   1
  20   4  -2 36.2475 9.30156   5
 -20   4   2 40.0854 9.23440   1
 -20   4   2 36.3552 11.0483   4
 -20   4   2 27.4687 8.36940   5
  19  -4  -2 335.302 20.9045   3
 -19  -4   2 369.763 21.4483   4
  19   4  -2 334.727 21.1664   1
 -19   4   2 333.352 20.0504   4
 -19   4   2 349.203 20.1834   5
  19   4  -2 345.719 21.5882   5
 -19   4   2 341.851 20.1191   1
 -18  -4   2 19.6653 7.39346   4
  18  -4  -2 24.5555 8.12969   3
  18   4  -2 22.9378 8.14602   1
 -18   4   2 29.6339 7.52283   5
 -18   4   2 16.8708 6.61259   4
 -18   4   2 11.6818 6.60819   1
  18   4  -2 25.3465 8.28190   5
 -17  -4   2 -5.2144 5.41010   4
  17  -4  -2 -1.0756 6.03379   3
 -17   4   2 -0.4425 5.22161   5
 -17   4   2 -2.7462 4.99948   1
  17   4  -2 5.86429 6.77017   5
  17   4  -2 6.38040 6.57125   1
 -17   4   2 -1.1694 5.29209   4
  16  -4  -2 6.05383 6.25477   3
 -16  -4   2 8.58297 5.89396   4
 -16   4   2 17.1205 6.07596   1
  16   4  -2 18.0097 7.09738   5
 -16   4   2 23.6107 6.40918   4
  16   4  -2 16.2557 7.13463   1
 -16   4   2 17.9951 5.81012   5
 -15  -4   2 35.5642 7.25773   4
  15  -4  -2 32.7828 7.31228   3
 -15   4   2 22.4183 5.96855   5
  15   4  -2 23.8959 7.06525   5
  15   4  -2 27.6880 7.52397   1
 -15   4   2 26.3405 6.18012   1
 -15   4   2 31.9432 6.50748   4
  14  -4  -2 104.723 10.7026   3
 -14  -4   2 93.5150 9.74860   4
 -14   4   2 85.8636 8.64998   5
  14   4  -2 107.338 10.4361   5
  14   4  -2 77.8206 9.76890   1
 -14   4   2 75.2517 8.39470   4
 -14   4   2 100.971 9.36995   1
  13  -4  -2 165.930 13.0361   3
 -13  -4   2 176.902 12.3914   4
  13   4  -2 178.585 13.1933   1
 -13   4   2 165.318 11.1197   5
 -13   4   2 160.070 10.9464   4
  13   4  -2 173.673 12.7815   5
 -13   4   2 167.505 11.6149   1
 -12  -4   2 -1.4407 3.97807   4
  12  -4  -2 -1.4788 4.43066   3
 -12   4   2 1.66613 3.52588   5
  12   4  -2 -5.6582 3.94259   5
  12   4  -2 -1.4771 4.63899   1
 -12   4   2 -3.9402 3.18685   4
 -12   4   2 -0.0236 3.65935   1
  11  -4  -2 173.854 11.6910   3
 -11  -4   2 143.114 10.6060   4
 -11   4   2 171.176 10.1835   1
  11   4  -2 153.887 11.6136   1
  11   4  -2 179.716 11.6447   5
 -11   4   2 158.373 9.83673   4
 -11   4   2 163.658 9.68015   5
  10  -4  -2 33.0945 6.10075   3
 -10  -4   2 46.2618 5.96315   4
  10   4  -2 44.7296 6.81262   1
 -10   4   2 46.9379 5.27775   4
 -10   4   2 43.4409 5.38075   1
 -10   4   2 35.3655 4.65724   5
  10   4  -2 52.3979 6.65960   5
   9  -4  -2 31.7577 5.65774   3
  -9  -4   2 26.3982 4.82204   4
  -9   4   2 30.9596 4.40552   1
  -9   4   2 23.0900 3.58320   5
   9   4  -2 37.0868 5.81193   1
  -9   4   2 29.1817 4.03415   5
  -9   4   2 27.0533 4.16069   4
   9   4  -2 21.8841 4.92455   5
  -8  -4   2 251.592 12.3626   4
   8  -4  -2 247.799 13.3493   3
  -8   4   2 245.631 11.3919   1
   8   4  -2 268.472 13.3091   1
  -8   4   2 262.444 11.0255   5
  -8   4   2 278.075 11.0527   5
  -8   4   2 264.244 12.2066   4
   8   4  -2 262.873 12.8698   5
   7  -4  -2 637.386 26.0366   3
  -7  -4   2 666.379 24.6172   4
   7   4  -2 696.930 25.2053   5
  -7   4   2 687.237 23.1716   5
  -7   4   2 678.951 23.7567   1
  -7   4   2 652.241 23.0858   5
   7   4  -2 660.768 25.4817   1
  -6  -4   2 7.55035 2.77168   4
   6  -4  -2 0.30885 3.67583   3
   6   4  -2 9.87370 3.55612   1
  -6   4   2 6.57327 2.27418   1
   6   4  -2 8.49777 3.32234   5
  -6   4   2 6.57286 2.32044   1
   5  -4  -2 89.9379 7.78792   3
  -5  -4   2 95.0098 5.64060   4
  -5   4   2 111.661 5.20083   1
   5   4  -2 97.2980 7.22194   1
   5   4  -2 99.1363 6.69007   5
   4  -4  -2 436.040 18.7001   3
  -4  -4   2 448.682 15.4919   4
  -4  -4   2 449.620 20.0946   2
   4   4  -2 475.833 17.7201   1
   4   4  -2 468.324 17.0206   5
   4   4  -2 437.802 16.9362   5
   3  -4  -2 94.9628 7.72222   3
  -3  -4   2 113.606 9.63689   2
   3   4  -2 80.9831 5.33814   5
   3   4  -2 88.1157 5.42260   5
   3   4  -2 84.4860 6.13915   1
  -2  -4   2 21.2375 5.32931   2
   2  -4  -2 22.6790 4.63107   3
   2   4  -2 21.4129 2.78572   5
   2   4  -2 23.3989 2.92532   5
   2   4  -2 24.5914 3.40234   1
  -1  -4   2 8.22015 4.50380   2
   1  -4  -2 3.76263 3.70160   3
   1   4  -2 5.68668 2.53968   1
   1   4  -2 0.35070 1.73742   5
   1   4  -2 4.30864 1.81866   5
   0  -4   2 96.0469 8.95223   2
   0  -4  -2 92.0134 7.50532   3
   0  -4   2 85.0936 6.30178   3
   0   4  -2 88.8071 4.68697   5
   0   4  -2 86.3787 4.54895   5
   0   4  -2 81.6683 5.58654   1
   1  -4   2 798.864 31.2434   2
   1  -4   2 772.143 28.3274   3
  -1   4  -2 792.422 26.8956   5
  -1   4  -2 813.864 26.7251   5
  -1   4  -2 801.670 27.7029   1
   1   4   2 821.485 26.8296   1
   2  -4   2 92.6297 6.49571   3
   2  -4   2 98.6964 9.07909   2
  -2   4  -2 101.672 5.31963   5
  -2   4  -2 99.7580 4.91726   5
  -2   4  -2 88.6431 5.93561   1
   2   4   2 87.2365 4.40986   5
   2   4   2 103.609 5.56811   1
   3  -4   2 39.4049 6.29464   2
   3  -4   2 50.9991 5.09339   3
   3   4   2 49.7497 4.44633   1
  -3   4  -2 53.3888 4.21701   5
  -3   4  -2 51.7929 4.67046   1
   3   4   2 42.8495 3.69361   5
   3   4   2 44.1197 3.63196   5
  -3   4  -2 48.3457 3.70911   5
   4  -4   2 958.878 34.5099   3
   4  -4   2 1006.93 37.4846   2
  -4   4  -2 994.266 33.4373   5
   4   4   2 972.518 33.7801   5
   4   4   2 1002.80 34.3149   4
  -4   4  -2 998.387 33.8701   5
   4   4   2 973.489 33.6114   5
  -4   4  -2 981.784 34.1476   1
   4   4   2 1004.47 34.2687   1
   5  -4   2 34.6787 4.50401   3
  -5  -4  -2 27.4312 3.11608   4
   5  -4   2 15.0466 5.27663   2
  -5   4  -2 27.5611 3.49102   5
   5   4   2 28.5695 3.91446   5
  -5   4  -2 23.1781 3.69585   5
  -5   4  -2 19.8697 3.95601   1
   5   4   2 26.9296 4.24050   1
   5   4   2 27.2918 4.41990   4
  -5   4  -2 30.8348 4.18697   4
  -6  -4  -2 76.8496 5.87060   4
   6  -4   2 89.1084 8.96190   2
   6  -4   2 86.7746 7.07821   3
  -6   4  -2 84.4029 6.39721   5
   6   4   2 91.3466 7.36229   1
  -6   4  -2 93.6963 6.86538   4
  -6   4  -2 74.3471 6.37140   1
   6   4   2 79.4733 6.52764   5
   6   4   2 86.6208 7.11624   4
  -7  -4  -2 3.23730 2.96369   4
   7  -4   2 7.64730 4.96193   2
   7  -4   2 10.2125 3.83053   3
   7   4   2 6.89439 3.86361   4
   7   4   2 -0.8408 3.16713   5
  -7   4  -2 5.19934 3.15819   4
  -7   4  -2 5.94967 3.48921   1
  -7   4  -2 1.90830 2.94218   5
   7   4   2 4.98203 3.58384   1
   8  -4   2 1210.96 42.9863   3
   8  -4   2 1233.75 44.9013   2
  -8  -4  -2 1222.31 42.6524   4
   8   4   2 1276.30 43.7948   1
   8   4   2 1236.13 43.1857   5
  -8   4  -2 1190.30 42.8966   1
  -8   4  -2 1192.49 42.8349   1
  -8   4  -2 1201.73 42.7844   5
  -8   4  -2 1192.20 42.8186   4
  -9  -4  -2 434.735 18.4432   4
   9  -4   2 442.473 20.5058   2
   9  -4   2 435.892 18.7567   3
  -9   4  -2 429.731 18.7244   4
   9   4   2 438.528 19.6950   1
  -9   4  -2 424.243 18.6873   1
  -9   4  -2 444.877 18.6642   5
   9   4   2 422.989 18.9347   5
 -10  -4  -2 77.3412 7.62586   4
  10  -4   2 62.4807 8.12726   2
  10  -4   2 86.8460 8.23383   3
 -10   4  -2 75.0430 7.36132   5
 -10   4  -2 79.3404 7.67430   5
 -10   4  -2 79.6882 7.93223   1
  10   4   2 86.0560 8.72169   1
  10   4   2 76.3599 8.12903   5
 -10   4  -2 78.5434 7.78949   4
 -11  -4  -2 35.1566 5.96226   4
  11  -4   2 43.3968 7.25124   2
  11  -4   2 38.3211 6.25106   3
  11   4   2 37.5461 6.94623   1
 -11   4  -2 34.1757 6.13894   1
 -11   4  -2 38.7112 6.17861   4
 -11   4  -2 46.1676 6.35707   5
 -11   4  -2 38.0982 6.28084   5
  11   4   2 43.6304 7.05315   5
  12  -4   2 69.7940 8.77248   2
 -12  -4  -2 85.7825 8.70052   4
  12  -4   2 90.5114 9.09162   3
 -12   4  -2 91.0654 9.23610   4
  12   4   2 89.1909 9.79799   1
 -12   4  -2 87.3507 9.00108   1
 -12   4  -2 111.844 9.67492   5
  12   4   2 91.9921 9.64860   5
 -13  -4  -2 11.1411 5.17121   4
  13  -4   2 14.6495 5.53434   3
  13  -4   2 12.2363 5.65073   2
 -13   4  -2 5.69578 5.19287   1
  13   4   2 15.7927 6.25880   1
  13   4   2 2.26221 5.77363   5
 -13   4  -2 9.83112 5.37744   4
 -13   4  -2 9.65739 5.05945   5
  14  -4   2 196.420 13.8093   3
 -14  -4  -2 194.588 13.8119   4
  14  -4   2 206.415 13.8571   2
 -14   4  -2 203.476 14.1205   1
  14   4   2 203.520 14.9187   5
 -14   4  -2 193.525 13.8300   5
 -14   4  -2 202.461 13.8673   4
  14   4   2 195.694 14.9809   1
 -15  -4  -2 2.83959 5.51788   4
  15  -4   2 12.7491 6.50449   3
  15  -4   2 17.7535 6.37423   2
  15   4   2 -0.2102 6.11527   1
 -15   4  -2 6.37775 5.52809   1
 -15   4  -2 7.85823 5.81409   4
  15   4   2 12.9583 6.85764   5
 -15   4  -2 1.31520 5.27979   5
  16  -4   2 53.4285 9.24453   3
 -16  -4  -2 61.8584 9.19101   4
  16  -4   2 40.4887 8.78861   2
  16   4   2 46.7753 9.35932   1
  16   4   2 61.3182 10.1675   5
 -16   4  -2 55.6741 8.48841   4
 -16   4  -2 73.4722 9.89289   5
 -16   4  -2 56.7688 9.18147   1
  17  -4   2 4.32416 6.23529   3
 -17  -4  -2 -2.3384 5.39961   4
 -17   4  -2 8.68958 6.94329   1
  17   4   2 -0.4879 7.11661   5
 -17   4  -2 13.5457 6.60880   4
  17   4   2 2.67233 7.36012   1
 -17   4  -2 5.14862 6.31280   5
  18  -4   2 67.2911 10.4519   3
 -18  -4  -2 47.4488 9.50127   4
 -18   4  -2 53.6332 9.54685   4
  18   4   2 53.8899 10.2304   1
 -18   4  -2 54.2191 9.52210   5
  18   4   2 49.0659 10.7323   5
 -18   4  -2 47.7744 9.32641   1
  19  -4   2 -3.8953 6.59021   3
 -19  -4  -2 -4.3157 6.37256   4
 -19   4  -2 -1.5752 6.63605   4
 -19   4  -2 -5.1634 6.25187   1
  19   4   2 8.04126 7.94162   1
 -19   4  -2 3.01519 7.13994   5
  19   4   2 2.56560 7.69836   5
  20  -4   2 -12.474 8.39421   3
 -20  -4  -2 -1.9613 7.26071   4
 -20   4  -2 -8.5307 6.50746   1
  20   4   2 -2.2069 7.99747   1
  20   4   2 1.95605 8.01748   5
 -20   4  -2 3.09221 7.64864   5
 -20   4  -2 8.37288 7.56243   4
 -21  -4  -2 -0.6469 7.84787   4
  21   4   2 -0.4403 8.46769   5
 -21   4  -2 9.00786 8.10866   4
  21   4   2 4.51874 8.98800   1
 -21   4  -2 14.0104 8.23460   5
 -21   4  -2 18.2555 8.67754   1
 -22  -4  -2 4.54007 8.50548   4
  22   4   2 6.05883 9.40444   1
 -22   4  -2 -2.3783 8.22828   1
 -22   4  -2 -11.792 6.89403   4
 -22   4  -2 1.78909 8.63197   5
  22   4   2 -4.0801 9.52328   5
 -23  -4  -2 41.9195 11.6889   4
  23   4   2 53.8460 13.0533   1
 -23   4  -2 34.3093 11.1468   5
 -23   4  -2 39.9241 11.0302   4
 -23   4  -2 44.8567 11.8594   1
 -24  -4  -2 1.46258 9.17855   4
 -24   4  -2 10.4016 10.3048   4
 -24   4  -2 -2.0739 9.07332   1
  24   4   2 1.28243 10.4718   1
 -24   4  -2 7.23282 9.07760   5
 -25  -4  -2 77.6869 14.6076   4
 -25   4  -2 56.2465 13.6343   5
 -25   4  -2 53.1751 13.3980   1
  25   4   2 30.0258 11.7614   1
 -26  -4  -2 16.5261 11.8418   4
 -26   4  -2 -7.7248 10.4434   1
 -26   4  -2 12.5643 10.7848   5
  26   4   2 -0.9786 11.2337   1
 -27  -4  -2 8.08243 11.5402   4
 -27   4  -2 -4.4327 9.86791   1
  27   4   2 10.1623 11.1160   1
 -28  -4  -2 138.816 19.8356   4
 -28   4  -2 103.289 16.7212   1
  28   4   2 99.1182 18.1336   1
 -29  -5   2 13.7973 12.9521   4
 -29   5   2 14.5599 11.3670   5
 -28  -5   2 10.2274 11.4384   4
 -28   5   2 22.9069 11.3733   1
 -28   5   2 -2.3535 9.98381   5
  28   5  -2 -8.4909 10.8367   1
 -27  -5   2 18.8209 12.1481   4
 -27   5   2 28.7856 11.8493   1
 -27   5   2 17.3808 10.7257   5
  27   5  -2 19.7675 12.1676   1
 -26  -5   2 10.9154 10.5589   4
 -26   5   2 -4.4926 9.36091   5
 -26   5   2 -1.1117 9.74286   1
  26   5  -2 9.50272 11.1525   1
 -25  -5   2 6.69704 9.76329   4
  25   5  -2 19.2039 11.9310   1
 -25   5   2 7.50283 9.36177   5
 -25   5   2 11.6747 10.0923   1
 -24  -5   2 -1.0983 8.71926   4
 -24   5   2 10.0154 9.38095   5
  24   5  -2 6.70398 10.3759   1
 -24   5   2 14.8905 9.35903   1
  24   5  -2 14.9661 10.7169   5
 -23  -5   2 50.5686 11.9786   4
 -23   5   2 98.2025 14.1014   1
 -23   5   2 93.4121 13.8269   5
  23   5  -2 47.5098 12.8668   1
  23   5  -2 97.7437 15.1757   5
  22  -5  -2 40.4608 12.4664   3
 -22  -5   2 25.2818 9.55821   4
  22   5  -2 7.37372 9.85977   1
  22   5  -2 30.3957 10.7434   5
 -22   5   2 12.8121 8.64689   1
 -22   5   2 21.7605 9.24626   5
 -21  -5   2 7.11965 7.69821   4
  21  -5  -2 -7.6580 7.20102   3
  21   5  -2 13.7505 9.25039   1
  21   5  -2 -10.467 7.64171   5
 -21   5   2 -4.8205 6.80615   5
 -21   5   2 2.41180 7.48210   1
  20  -5  -2 74.6533 12.1046   3
 -20  -5   2 53.5745 10.0759   4
  20   5  -2 45.6610 10.9025   5
 -20   5   2 52.8208 9.99830   1
 -20   5   2 78.9809 11.1979   5
  20   5  -2 56.7892 11.9175   1
  19  -5  -2 29.7462 9.60378   3
 -19  -5   2 41.6940 8.85516   4
 -19   5   2 41.0627 8.84240   1
 -19   5   2 24.9162 7.88674   5
  19   5  -2 33.2494 9.75827   5
  19   5  -2 32.8233 9.96371   1
 -18  -5   2 170.412 14.9945   4
  18  -5  -2 171.930 15.9192   3
  18   5  -2 181.958 16.5184   5
 -18   5   2 171.524 14.2437   5
 -18   5   2 169.929 14.2771   1
  18   5  -2 170.375 15.8497   1
  17  -5  -2 83.2970 11.3038   3
 -17  -5   2 102.473 11.2429   4
 -17   5   2 63.3608 9.13740   5
  17   5  -2 88.1500 11.8678   5
 -17   5   2 91.9227 10.8312   1
  17   5  -2 94.7028 12.0587   1
 -16  -5   2 58.5335 8.60497   4
  16  -5  -2 100.122 11.3865   3
  16   5  -2 68.4908 10.5356   1
 -16   5   2 58.5035 8.37432   5
  16   5  -2 71.4356 10.4427   5
 -16   5   2 55.8778 8.40121   1
  15  -5  -2 82.8056 10.4607   3
 -15  -5   2 75.9337 9.01229   4
  15   5  -2 66.0925 9.86931   1
 -15   5   2 65.2095 8.69103   1
 -15   5   2 93.4598 9.43600   5
  15   5  -2 74.1440 10.1577   5
  14  -5  -2 450.687 22.7825   3
 -14  -5   2 469.018 22.0433   4
  14   5  -2 475.779 23.4466   5
  14   5  -2 488.148 23.6603   1
 -14   5   2 476.423 21.1928   5
 -14   5   2 468.028 21.5807   1
  13  -5  -2 20.1921 6.44039   3
 -13  -5   2 13.6872 5.28424   4
  13   5  -2 12.6646 6.21807   1
 -13   5   2 17.6583 5.12328   5
 -13   5   2 12.5026 5.14849   1
  13   5  -2 24.7822 6.59507   5
  12  -5  -2 296.388 16.9017   3
 -12  -5   2 299.688 15.6960   4
 -12   5   2 316.903 15.3883   1
 -12   5   2 311.421 15.0939   5
  12   5  -2 352.142 18.1588   1
  12   5  -2 324.588 17.1505   5
 -11  -5   2 11.9324 4.57063   4
  11  -5  -2 7.24570 5.29345   3
  11   5  -2 10.6615 5.17575   5
 -11   5   2 3.67865 3.71824   5
 -11   5   2 6.98581 4.03271   1
  11   5  -2 10.2660 5.16778   1
 -10  -5   2 852.638 31.5568   4
  10  -5  -2 853.999 33.7462   3
 -10   5   2 864.271 31.2130   1
 -10   5   2 855.174 30.8139   5
  10   5  -2 843.279 33.3079   1
  10   5  -2 851.590 32.9497   5
  -9  -5   2 10.9281 3.73323   4
   9  -5  -2 16.9610 5.37919   3
   9   5  -2 28.4065 5.49116   5
  -9   5   2 15.2521 3.50688   5
  -9   5   2 8.32972 3.38166   1
   9   5  -2 5.08361 4.81664   1
   8  -5  -2 113.479 9.87858   3
  -8  -5   2 117.977 7.24640   4
  -8   5   2 115.165 7.45369   1
   8   5  -2 132.526 9.33765   5
   8   5  -2 120.061 9.52613   1
  -8   5   2 109.219 6.69571   5
  -8   5   2 117.219 6.68080   5
   7  -5  -2 185.936 11.6398   3
  -7  -5   2 186.503 8.60100   4
   7   5  -2 171.847 10.4083   5
   7   5  -2 183.867 11.1846   1
  -7   5   2 185.209 8.04851   5
  -7   5   2 184.483 7.99386   5
  -7   5   2 186.478 8.81068   1
   6  -5  -2 24.1771 5.39357   3
   6   5  -2 19.4521 4.41593   1
   6   5  -2 16.4608 4.02393   5
  -6   5   2 21.2304 3.05569   1
   5  -5  -2 99.6291 8.99304   3
  -5   5   2 97.8568 5.35101   1
   5   5  -2 107.822 7.23240   5
   5   5  -2 101.744 7.84892   1
   5   5  -2 106.842 7.08648   5
   4  -5  -2 5.94533 4.14257   3
   4   5  -2 -1.4204 2.40178   5
   4   5  -2 5.02364 3.28736   1
   4   5  -2 -1.3527 2.62924   5
   3  -5  -2 56.0628 6.95389   3
   3   5  -2 65.9860 5.78382   1
   3   5  -2 77.4767 5.53155   5
   3   5  -2 61.0981 5.12776   5
   2  -5  -2 22.4348 5.30291   3
  -2  -5   2 11.9210 5.44915   2
   2   5  -2 22.8788 3.13401   5
   2   5  -2 23.0153 3.62019   1
   2   5  -2 18.8392 3.02816   5
   1  -5  -2 196.654 11.3850   3
  -1  -5   2 176.214 12.7186   2
   1   5  -2 179.117 7.91784   5
   1   5  -2 173.498 8.94898   1
   1   5  -2 175.813 8.12119   5
   0  -5   2 163.959 12.2757   2
   0  -5  -2 168.787 10.6565   3
   0   5  -2 161.037 8.12589   1
   0   5   2 146.131 6.62879   1
   0   5  -2 153.767 7.27075   5
   0   5  -2 150.982 6.98852   5
   1  -5   2 80.4986 9.15935   2
   1  -5   2 73.4517 6.56214   3
  -1   5  -2 64.5775 4.57514   5
  -1   5  -2 69.0531 4.82347   5
  -1   5  -2 81.8944 5.74543   1
   1   5   2 68.6779 4.82546   1
   2  -5   2 5.13626 5.01008   2
   2  -5   2 3.50828 3.25983   3
   2   5   2 3.04694 2.34733   1
  -2   5  -2 4.26987 2.29784   5
   2   5   2 2.49926 1.79885   5
  -2   5  -2 3.66595 2.01328   5
  -2   5  -2 4.10838 2.71137   1
   3  -5   2 47.9313 7.78855   2
   3  -5   2 69.0976 6.37799   3
   3   5   2 65.8804 4.77137   5
  -3   5  -2 68.5859 5.21990   5
  -3   5  -2 61.8137 4.60315   5
   3   5   2 75.3996 5.56461   1
   3   5   2 66.2311 4.75974   5
  -3   5  -2 64.1078 5.40859   1
   4  -5   2 29.2432 6.97545   2
   4  -5   2 34.2137 4.98205   3
   4   5   2 32.5363 4.39749   1
  -4   5  -2 31.4432 4.21378   1
  -4   5  -2 27.0652 3.89285   5
  -4   5  -2 37.4718 3.72876   5
   4   5   2 23.3488 3.63891   5
   5  -5   2 -3.2559 3.08233   3
   5  -5   2 -1.9971 4.80748   2
  -5   5  -2 0.67000 2.23966   5
  -5   5  -2 2.81612 2.72489   5
   5   5   2 -1.2531 2.78095   5
  -5   5  -2 -2.9481 2.67990   1
   5   5   2 -0.3391 3.00997   1
   6  -5   2 120.993 8.60688   3
   6  -5   2 120.011 11.2636   2
  -6   5  -2 114.104 7.67628   5
  -6   5  -2 121.281 8.11557   1
   6   5   2 112.656 8.52270   1
   6   5   2 119.599 8.19528   5
   7  -5   2 3.50895 5.36551   2
   7  -5   2 8.44311 4.10444   3
   7   5   2 10.1819 4.23787   1
   7   5   2 1.51478 3.56549   5
  -7   5  -2 11.2662 3.75262   5
  -7   5  -2 4.88754 3.50578   1
   8  -5   2 -4.6023 5.20184   2
  -8  -5  -2 0.05511 3.13093   4
   8  -5   2 3.53114 3.89231   3
   8   5   2 2.52052 3.98592   1
  -8   5  -2 2.55811 3.64440   1
   8   5   2 -2.7062 3.51986   5
  -8   5  -2 -0.1749 3.37148   5
  -8   5  -2 2.74076 3.63063   1
  -9  -5  -2 71.4689 6.36312   4
   9  -5   2 76.8979 8.14435   3
   9  -5   2 61.3949 9.10356   2
   9   5   2 65.6154 7.66530   1
  -9   5  -2 66.3199 7.09095   1
  -9   5  -2 81.1805 7.65047   5
   9   5   2 70.0382 7.82560   5
  10  -5   2 483.309 23.8436   2
 -10  -5  -2 485.429 20.3049   4
 -10   5  -2 473.400 21.2658   1
  10   5   2 506.493 22.4627   1
  10   5   2 515.742 22.1628   5
 -10   5  -2 497.129 21.2605   5
 -11  -5  -2 29.2965 5.47071   4
  11  -5   2 10.2419 6.84658   2
 -11   5  -2 33.6657 6.24675   1
  11   5   2 23.9472 6.47185   5
  11   5   2 28.0942 6.68029   1
 -11   5  -2 10.9326 4.88637   5
 -11   5  -2 16.2225 5.18182   5
  12  -5   2 15.1091 6.71237   2
 -12  -5  -2 11.0449 4.80170   4
 -12   5  -2 -0.5448 4.24023   5
  12   5   2 5.89004 5.72180   5
  12   5   2 6.90126 5.82270   1
 -12   5  -2 -2.2912 4.45400   1
  13  -5   2 190.058 14.8223   2
 -13  -5  -2 176.538 12.6568   4
 -13   5  -2 183.195 13.3792   1
  13   5   2 173.437 14.3854   1
 -13   5  -2 186.570 13.1413   5
  13   5   2 195.148 14.4280   5
  14  -5   2 89.8320 11.1428   2
 -14  -5  -2 81.9379 9.45289   4
  14   5   2 86.9034 10.7570   5
  14   5   2 86.2312 10.9746   1
 -14   5  -2 98.0202 10.5910   5
 -14   5  -2 115.058 11.1956   1
 -15  -5  -2 559.322 26.4303   4
  15   5   2 641.533 28.7804   5
 -15   5  -2 594.524 27.1149   5
  15   5   2 602.848 28.5457   1
 -15   5  -2 586.139 27.0484   1
 -16  -5  -2 14.8311 6.55249   4
  16   5   2 18.8559 8.45865   1
 -16   5  -2 16.0083 6.88431   1
  16   5   2 26.7731 8.44587   5
 -16   5  -2 23.8174 7.39870   5
 -17  -5  -2 252.999 17.2676   4
 -17   5  -2 252.186 17.6487   5
  17   5   2 266.944 19.3016   1
  17   5   2 247.142 19.1475   5
 -17   5  -2 235.297 17.4969   1
 -18  -5  -2 21.7656 7.57941   4
 -18   5  -2 19.8413 8.02054   1
  18   5   2 32.7245 9.64314   1
  18   5   2 24.2228 9.16470   5
 -18   5  -2 17.5743 8.04480   5
 -19  -5  -2 99.8943 12.4498   4
  19   5   2 77.8818 13.1723   1
 -19   5  -2 86.1217 12.1741   5
  19   5   2 93.3761 13.5891   5
 -19   5  -2 77.4130 11.8540   1
 -20  -5  -2 9.14081 7.87006   4
  20   5   2 -6.4028 8.18154   5
 -20   5  -2 6.96722 8.16161   1
  20   5   2 5.72414 8.78587   1
 -20   5  -2 11.6169 8.23888   5
 -21  -5  -2 113.144 14.0951   4
  21   5   2 132.731 16.3527   5
  21   5   2 80.0383 13.7027   1
 -21   5  -2 124.938 15.3498   5
 -21   5  -2 81.9491 13.2388   1
 -22  -5  -2 43.5922 10.9044   4
  22   5   2 46.7374 12.6850   5
 -22   5  -2 35.8624 10.6898   5
  22   5   2 17.1899 10.7973   1
 -22   5  -2 31.1732 10.2064   1
 -23  -5  -2 20.4756 10.1687   4
  23   5   2 27.2853 11.2388   1
  23   5   2 28.3455 11.6208   5
 -23   5  -2 34.8085 11.6225   1
 -23   5  -2 21.6747 10.7069   5
 -24  -5  -2 66.0693 13.4584   4
 -24   5  -2 55.8140 13.3501   1
  24   5   2 63.8211 13.9330   1
 -24   5  -2 52.1615 12.6912   5
 -25  -5  -2 42.9831 12.5031   4
  25   5   2 69.9260 15.0633   1
 -25   5  -2 16.8956 11.6148   1
 -25   5  -2 50.2665 12.7246   5
 -26  -5  -2 8.52551 10.8239   4
  26   5   2 22.3023 12.5797   1
 -26   5  -2 -6.1733 10.6790   1
 -26   5  -2 0.21401 9.98803   5
 -27  -5  -2 5.32387 11.7060   4
 -27   5  -2 -1.9105 10.6708   1
  27   5   2 -12.813 11.0379   1
 -27   5  -2 26.1062 12.4950   5
  27   6  -2 -4.8131 10.8234   1
 -27   6   2 -11.701 9.15973   1
 -27   6   2 -1.9756 9.47013   5
  26   6  -2 13.5093 11.6864   1
 -26   6   2 12.5945 10.5133   1
 -26   6   2 19.7812 10.9948   5
 -25   6   2 57.8618 12.8458   5
  25   6  -2 42.1628 13.1248   5
  25   6  -2 24.2250 11.7586   1
 -25   6   2 31.0043 11.5083   1
 -24   6   2 11.9155 9.47713   5
 -24   6   2 2.33061 9.01309   1
  24   6  -2 21.5853 11.3664   1
  24   6  -2 18.5890 11.1018   5
  23   6  -2 -12.609 8.26737   1
  23   6  -2 -2.1045 9.24445   5
 -23   6   2 -1.4014 8.54291   1
 -23   6   2 -5.3738 8.15602   5
 -22   6   2 56.5036 11.5888   1
 -22   6   2 84.8632 12.8710   5
  22   6  -2 24.2887 11.4158   1
  22   6  -2 69.1854 13.0404   5
 -21   6   2 15.0202 8.33055   5
  21   6  -2 14.0842 9.20921   1
  21   6  -2 8.33007 8.90227   5
 -21   6   2 18.8172 8.57688   1
 -20   6   2 -4.1071 6.82223   1
  20   6  -2 0.23261 8.16042   5
 -20   6   2 10.1875 7.72891   5
  20   6  -2 -7.4453 8.23496   1
  19   6  -2 -6.5247 7.89556   1
  19   6  -2 3.38796 8.30300   5
 -19   6   2 4.71953 6.80034   1
 -19   6   2 -3.6589 6.42268   5
  18   6  -2 141.566 15.3232   1
 -18   6   2 203.846 15.0490   1
 -18   6   2 147.032 13.6265   5
  18   6  -2 128.762 14.8990   5
  17   6  -2 44.6579 9.68078   5
 -17   6   2 24.0864 7.04601   5
 -17   6   2 30.1981 7.79871   1
  17   6  -2 55.0176 10.6093   1
 -16   6   2 -0.8869 5.36083   1
  16   6  -2 16.2731 7.66030   5
 -16   6   2 4.83192 5.35594   5
  16   6  -2 13.7197 7.89410   1
 -15   6   2 61.4070 8.36126   5
  15   6  -2 58.3057 10.1125   1
 -15   6   2 59.6383 8.50625   1
  15   6  -2 65.8414 9.79781   5
  14  -6  -2 227.166 22.2489   3
  14   6  -2 218.127 16.4271   1
 -14   6   2 202.738 13.7102   1
 -14   6   2 207.225 13.3068   5
  14   6  -2 206.924 15.7756   5
  13  -6  -2 46.9521 8.33328   3
 -13   6   2 34.2829 6.32131   1
  13   6  -2 44.1644 8.55043   1
 -13   6   2 40.6554 6.37450   5
  13   6  -2 35.1013 7.71502   5
  12  -6  -2 6.72633 6.27252   3
  12   6  -2 -1.5100 5.33581   5
  12   6  -2 -3.4842 5.38595   1
 -12   6   2 0.97514 4.17402   1
 -12   6   2 -5.6764 3.87177   5
  11  -6  -2 1.19744 5.35232   3
  11   6  -2 5.94149 5.41976   5
 -11   6   2 4.81752 4.15062   1
 -11   6   2 5.81509 3.84468   5
  11   6  -2 1.68602 5.51937   1
 -11   6   2 1.80787 3.55669   5
  10  -6  -2 106.935 10.6027   3
 -10   6   2 103.245 7.95976   5
  10   6  -2 98.8703 9.67158   5
  10   6  -2 93.5712 9.97645   1
 -10   6   2 106.211 8.29216   1
   9  -6  -2 104.973 10.2685   3
   9   6  -2 80.4430 9.12716   1
  -9   6   2 84.2275 6.57786   5
   9   6  -2 85.5478 8.80783   5
  -9   6   2 94.6544 7.22187   1
   8  -6  -2 422.379 20.8288   3
  -8   6   2 433.564 17.5354   1
   8   6  -2 486.969 20.4702   1
  -8   6   2 429.441 16.9648   5
   8   6  -2 467.444 20.0133   5
   7  -6  -2 4.13162 5.10670   3
  -7   6   2 7.28859 3.05996   1
   7   6  -2 10.1605 4.50555   1
  -7   6   2 6.01408 2.44716   5
  -7   6   2 2.87941 2.42631   5
   7   6  -2 12.0531 4.52369   5
   6  -6  -2 198.658 13.1797   3
   6   6  -2 209.593 11.9602   1
   6   6  -2 213.992 11.5812   5
  -6   6   2 207.378 9.20088   1
   5  -6  -2 10.4962 5.53976   3
  -5   6   2 12.1473 2.57381   1
   5   6  -2 10.4841 3.89120   5
   5   6  -2 12.7820 4.34762   1
   4  -6  -2 262.175 15.1563   3
   4   6  -2 304.856 13.7634   1
   4   6  -2 280.479 12.9582   5
   3  -6  -2 143.521 11.3653   3
   3   6  -2 118.040 7.74064   5
   3   6  -2 129.304 8.47043   1
   2  -6  -2 172.715 11.7833   3
   2   6  -2 173.105 8.83058   5
   2   6  -2 160.898 9.45823   1
   1   6  -2 99.2105 7.25149   1
   1   6  -2 96.7133 6.47564   5
   1   6  -2 96.3193 6.62996   5
   0   6  -2 122.100 6.96979   5
   0   6  -2 133.884 7.37934   5
   0   6   2 129.217 6.56486   1
   0   6  -2 122.707 7.93640   1
  -1   6  -2 21.0117 3.48459   5
   1   6   2 21.9791 3.38999   1
  -1   6  -2 23.0786 3.71142   5
  -1   6  -2 19.6347 3.72439   1
   2  -6   2 216.515 15.4859   2
   2   6   2 209.603 9.73607   1
  -2   6  -2 185.348 9.48416   5
  -2   6  -2 219.258 10.2009   1
   2   6   2 194.482 8.63737   5
   2   6   2 195.242 8.70048   5
   3  -6   2 395.125 21.0915   2
   3   6   2 325.969 17.1683   5
  -3   6  -2 399.752 15.1839   5
   3   6   2 364.970 14.5730   5
  -3   6  -2 391.639 15.4787   1
   3   6   2 357.177 15.2998   1
   4  -6   2 15.4916 6.78508   2
   4   6   2 10.0782 3.43276   5
   4   6   2 4.80011 3.69699   1
  -4   6  -2 6.53137 3.28817   1
  -4   6  -2 6.63892 3.30172   5
   5  -6   2 11.7939 6.52429   2
   5   6   2 2.78343 3.76492   1
   5   6   2 2.02446 3.28613   5
  -5   6  -2 1.10853 3.25459   5
  -5   6  -2 6.04779 3.72226   1
   6  -6   2 95.7598 11.6926   2
  -6   6  -2 79.9943 7.12575   1
   6   6   2 95.2861 7.79516   5
   6   6   2 76.7524 7.49964   1
  -6   6  -2 90.7341 7.28785   5
   7  -6   2 26.4633 7.78937   2
   7   6   2 36.9320 5.86588   1
  -7   6  -2 37.4411 5.54364   1
   7   6   2 33.9496 5.76420   5
  -7   6  -2 35.2052 5.21416   5
   8  -6   2 6.72367 6.45658   2
   8   6   2 -1.9725 4.30020   5
  -8   6  -2 1.35680 3.99904   1
  -8   6  -2 6.00167 3.87516   5
   8   6   2 6.42280 4.73839   1
  -8   6  -2 5.07260 3.96137   1
   9  -6   2 24.8135 8.36162   2
   9   6   2 38.1105 6.57849   5
  -9   6  -2 25.2982 5.14423   5
  -9   6  -2 31.0900 5.61819   1
   9   6   2 19.3272 5.98054   1
  10  -6   2 19.3775 7.73038   2
  10   6   2 13.7263 5.60728   1
 -10   6  -2 16.2761 5.29971   1
 -10   6  -2 11.6046 5.19910   5
  10   6   2 14.5869 5.56594   5
 -11   6  -2 3.29369 4.77689   1
 -11   6  -2 7.14150 4.71070   5
  11   6   2 7.08113 5.75995   1
  11   6   2 1.31652 5.54075   5
 -12   6  -2 5.30080 4.81957   5
  12   6   2 9.14860 6.00383   1
 -12   6  -2 8.61972 5.55019   1
 -12   6  -2 -1.2936 4.13896   5
  12   6   2 0.22079 5.51656   5
  13   6   2 6.81035 6.14715   5
 -13   6  -2 15.6560 5.91873   5
 -13   6  -2 16.0238 6.26609   1
  13   6   2 7.89176 6.39409   1
  14   6   2 1.69159 6.25002   5
  14   6   2 7.23059 7.01678   1
 -14   6  -2 8.62874 5.53950   5
 -14   6  -2 -0.7036 5.41742   1
  15   6   2 14.5414 7.92816   1
 -15   6  -2 37.6070 7.92148   5
 -15   6  -2 9.89042 6.60192   1
  15   6   2 18.0964 7.86679   5
  16   6   2 64.8128 11.2147   5
 -16   6  -2 73.2375 10.3947   1
 -16   6  -2 74.5362 10.4572   5
  16   6   2 77.2681 11.5407   1
  17   6   2 -0.6334 7.69607   5
  17   6   2 -2.5430 7.53699   1
 -17   6  -2 1.30775 6.41574   5
 -17   6  -2 -5.3379 6.22498   1
 -18   6  -2 122.700 13.7373   1
  18   6   2 110.414 14.3837   1
  18   6   2 110.134 14.1349   5
 -18   6  -2 153.721 14.8375   5
  19   6   2 2.77799 8.45798   1
 -19   6  -2 5.14681 7.62672   5
 -19   6  -2 -5.3118 6.84969   1
  19   6   2 -5.1275 7.89689   5
  20   6   2 37.6588 10.9927   5
 -20   6  -2 36.6124 10.2085   5
  20   6   2 37.3143 10.6774   1
 -20   6  -2 45.4649 10.9802   1
  21   6   2 7.34377 9.10688   1
  21   6   2 -9.3138 8.76951   5
 -21   6  -2 2.30421 8.65689   5
 -21   6  -2 14.1493 9.01009   1
 -22   6  -2 64.1939 12.5145   1
  22   6   2 35.4804 12.0476   5
 -22   6  -2 57.9979 12.3468   5
  22   6   2 52.2134 12.9316   1
 -23   6  -2 -3.7181 8.69764   5
 -23   6  -2 0.81149 9.62278   1
  23   6   2 2.69640 9.61937   5
  23   6   2 24.1473 11.1969   1
  24   6   2 -12.633 9.08139   1
  24   6   2 7.16605 11.3561   5
 -24   6  -2 -5.4404 9.86976   1
 -24   6  -2 -14.884 7.84751   5
 -25   6  -2 27.8010 11.3954   5
 -25   6  -2 34.4784 12.9772   1
  25   6   2 21.6798 12.7302   1
  25   7  -2 9.00986 11.2031   5
 -25   7   2 1.54734 9.78625   5
  25   7  -2 15.9448 11.6007   1
 -25   7   2 7.41364 9.85007   1
  24   7  -2 3.26089 10.5169   1
  24   7  -2 12.4092 10.6930   5
 -24   7   2 10.4653 9.23042   1
 -24   7   2 -7.8877 8.68463   5
 -23   7   2 9.41886 9.36962   5
  23   7  -2 17.8119 11.2399   5
 -23   7   2 6.99723 9.27326   1
  23   7  -2 18.2281 11.1545   1
  22   7  -2 16.3284 10.6225   5
 -22   7   2 -4.7665 7.63134   5
 -22   7   2 2.43129 8.51532   1
  22   7  -2 13.3985 10.1460   1
 -21   7   2 26.2787 9.41031   5
  21   7  -2 31.2210 11.3047   5
  21   7  -2 45.3832 11.6162   1
 -21   7   2 28.6275 9.99200   1
 -20   7   2 10.1293 7.76988   5
 -20   7   2 3.82293 7.43766   1
  20   7  -2 2.04696 8.70277   1
  20   7  -2 3.68413 8.72807   5
  19   7  -2 3.20056 8.35836   5
 -19   7   2 19.3461 7.94287   5
 -19   7   2 -2.7872 6.79198   1
  19   7  -2 11.3490 9.10430   1
  18   7  -2 4.06152 8.11242   1
 -18   7   2 -1.3100 5.98331   5
  18   7  -2 0.87988 7.51800   5
 -18   7   2 13.7500 7.28780   1
 -17   7   2 -4.1096 5.59623   5
  17   7  -2 3.71161 7.82700   1
 -17   7   2 -1.6848 6.44453   1
  17   7  -2 3.99511 7.18570   5
 -16   7   2 551.402 25.4093   5
  16   7  -2 556.291 28.1275   5
 -16   7   2 565.280 25.7066   1
  16   7  -2 520.297 28.3352   1
  15   7  -2 3.04162 7.29103   1
 -15   7   2 -1.4653 5.27932   1
  15   7  -2 -3.8661 5.86803   5
 -15   7   2 -8.5459 4.69525   5
  14   7  -2 107.355 12.4252   1
  14   7  -2 90.5784 11.4243   5
 -14   7   2 110.990 10.5957   1
 -14   7   2 123.403 10.8085   5
  13   7  -2 18.5158 7.18862   1
 -13   7   2 19.9747 5.88855   1
 -13   7   2 17.0736 5.32917   5
  13   7  -2 11.3470 6.44548   5
  12   7  -2 -0.4796 5.50643   5
  12   7  -2 2.91621 5.70534   1
 -12   7   2 12.0535 5.02696   1
 -12   7   2 4.61020 4.36843   5
 -11   7   2 -2.9498 4.08506   5
  11   7  -2 4.67308 5.49671   1
 -11   7   2 1.72951 3.85175   5
 -11   7   2 4.89457 4.15098   1
  11   7  -2 -1.9840 4.96512   5
  10   7  -2 6.70843 4.92504   5
 -10   7   2 8.89840 4.23736   1
 -10   7   2 3.95743 3.65091   5
  10   7  -2 7.22293 5.47743   1
  -9   7   2 3.53802 3.49990   5
   9   7  -2 3.00029 4.57842   5
   9   7  -2 3.13872 5.17411   1
  -8   7   2 5.29116 3.19779   5
   8   7  -2 3.74181 4.74332   5
   8   7  -2 11.8210 5.36076   1
   7   7  -2 59.6373 7.49015   1
   7   7  -2 64.6662 7.39433   5
  -7   7   2 66.6211 5.21846   5
   6   7  -2 -0.5007 4.03821   5
   6   7  -2 -3.4474 4.05599   1
   5  -7  -2 59.7556 9.29581   3
   5   7  -2 89.1109 8.23322   1
   5   7  -2 81.3481 7.61505   5
   4  -7  -2 55.9632 8.37766   3
   4   7  -2 40.6240 5.84277   5
   4   7  -2 33.5191 5.76835   1
   3  -7  -2 56.0463 8.78769   3
   3   7  -2 48.6625 5.80865   5
   3   7  -2 46.0336 6.02148   1
   2   7  -2 43.8285 5.33770   5
   2   7  -2 52.1286 6.00151   1
   1   7  -2 9.58984 4.17786   1
   1   7  -2 14.6842 4.14461   5
   0   7  -2 28.4705 4.77017   1
   0   7  -2 35.0882 5.09104   5
   1   7   2 347.847 13.7078   5
  -1   7  -2 375.385 15.3368   5
  -1   7  -2 361.727 15.4554   1
   2   7   2 6.73522 3.67220   1
  -2   7  -2 3.78642 3.57099   1
   2   7   2 4.87352 2.83310   5
  -2   7  -2 0.92135 3.29786   5
   3   7   2 6.55147 3.82980   1
   3   7   2 5.64753 3.45542   5
  -3   7  -2 4.57421 3.54067   5
  -3   7  -2 11.0328 3.78208   1
  -4   7  -2 130.067 8.89847   1
   4   7   2 128.474 9.28013   1
  -4   7  -2 147.508 8.88237   5
   4   7   2 123.119 8.63180   5
   5   7   2 42.3401 6.15632   1
   5   7   2 38.7540 5.73445   5
  -5   7  -2 46.9938 5.94154   1
  -5   7  -2 41.3463 5.44029   5
   6   7   2 6.67694 4.29810   5
   6   7   2 5.60837 4.41428   1
  -6   7  -2 2.96139 3.85152   1
  -6   7  -2 11.6574 4.26868   5
  -7   7  -2 18.5002 4.90778   1
   7   7   2 11.0951 5.12283   5
  -7   7  -2 15.1170 4.49610   5
   7   7   2 23.5260 5.70802   1
  -8   7  -2 15.8187 4.79084   5
   8   7   2 16.0755 5.54062   5
  -8   7  -2 10.4715 4.80616   1
  -8   7  -2 14.4903 4.84140   1
   8   7   2 12.9784 5.28699   1
  -9   7  -2 95.7866 9.03479   1
   9   7   2 90.0593 9.70955   1
   9   7   2 79.0594 8.81870   5
  -9   7  -2 104.232 9.24055   5
 -10   7  -2 4.08916 4.55831   1
 -10   7  -2 -3.9528 3.98509   5
  10   7   2 1.39990 5.32187   1
  10   7   2 6.26190 5.60483   5
  11   7   2 7.81410 6.29996   1
 -11   7  -2 1.91100 4.88605   1
 -11   7  -2 5.56353 4.75026   5
  11   7   2 5.86854 6.00298   5
 -12   7  -2 199.304 13.6726   5
  12   7   2 215.997 15.5401   1
 -12   7  -2 196.553 13.5312   5
 -12   7  -2 186.186 13.6404   1
  12   7   2 167.563 14.4669   5
  13   7   2 12.7089 7.05462   5
 -13   7  -2 -2.5178 5.29174   1
  13   7   2 5.88463 6.71274   1
 -13   7  -2 7.31589 5.94565   5
  14   7   2 18.5600 7.90429   5
  14   7   2 2.69767 7.01960   1
 -14   7  -2 8.92479 6.43687   5
 -14   7  -2 21.8271 7.28807   1
  15   7   2 185.832 16.8560   1
 -15   7  -2 186.774 15.5825   5
  15   7   2 175.448 15.9183   5
 -15   7  -2 225.147 16.0330   1
 -16   7  -2 11.5761 7.05044   5
 -16   7  -2 5.41729 6.95742   1
  16   7   2 14.6411 8.07808   5
  16   7   2 6.26800 8.19372   1
  17   7   2 16.8583 9.31555   1
 -17   7  -2 12.9156 7.81363   5
 -17   7  -2 10.3671 7.58494   1
  17   7   2 6.41164 8.09626   5
  18   7   2 40.3082 11.1701   1
  18   7   2 53.8810 11.5154   5
 -18   7  -2 41.0695 10.2938   5
 -18   7  -2 40.9522 9.92406   1
 -19   7  -2 -0.3733 7.33209   1
  19   7   2 6.52225 9.03928   5
 -19   7  -2 -0.2447 7.54618   5
  19   7   2 -14.811 7.41565   1
  20   7   2 8.13021 9.32195   5
 -20   7  -2 13.0675 9.24827   5
 -20   7  -2 -3.1096 7.87192   1
  20   7   2 -17.254 7.77020   1
 -21   7  -2 12.3073 9.27672   1
  21   7   2 14.7477 10.1752   5
  21   7   2 5.75432 10.1984   1
 -21   7  -2 18.8551 9.98893   5
  22   7   2 12.9061 11.3658   1
  22   7   2 13.1113 11.1715   5
 -22   7  -2 30.3738 11.1429   5
 -22   7  -2 28.3017 10.8274   1
 -23   7  -2 85.8965 14.7746   1
 -23   7  -2 62.1862 13.3982   5
  23   7   2 44.8707 13.5258   1
  23   7   2 65.0605 14.2308   5
  23   8  -2 24.6354 11.5411   5
 -23   8   2 6.87559 9.41796   5
 -23   8   2 31.9330 11.3919   1
 -22   8   2 -5.9938 8.28380   5
 -22   8   2 8.18771 9.21098   1
  22   8  -2 0.38369 9.73411   1
  22   8  -2 7.52189 9.88488   5
 -21   8   2 13.5065 9.30609   5
 -21   8   2 40.4647 10.4983   1
  21   8  -2 33.1338 11.4927   1
  21   8  -2 29.5653 10.8857   5
 -20   8   2 14.6681 8.76661   5
  20   8  -2 -2.0618 8.92694   1
 -20   8   2 4.77959 8.64634   1
  20   8  -2 14.5682 9.64729   5
  19   8  -2 55.8656 12.4231   1
 -19   8   2 40.2133 10.0586   5
 -19   8   2 53.6658 10.4421   1
  19   8  -2 41.3639 11.2538   5
 -18   8   2 15.1211 9.76480   1
 -18   8   2 1.65524 6.65298   5
  18   8  -2 1.89969 8.50107   1
  18   8  -2 -12.244 6.88338   5
  17   8  -2 -1.4099 7.40700   5
 -17   8   2 -4.9100 6.47225   5
  17   8  -2 9.33495 9.15914   1
  16   8  -2 -8.2526 6.63313   5
  16   8  -2 -3.0881 7.89496   1
 -16   8   2 6.00650 6.58123   5
 -15   8   2 42.6567 8.04614   5
  15   8  -2 23.1991 9.04332   1
  15   8  -2 50.6976 9.85483   5
  14   8  -2 1.46457 6.32613   5
  14   8  -2 -6.5376 6.57854   1
 -14   8   2 -7.7967 5.05358   5
  13   8  -2 9.75587 7.38098   1
  13   8  -2 18.1359 7.34247   5
 -13   8   2 11.6301 5.24342   5
  12   8  -2 4.33331 6.81672   1
 -12   8   2 1.87155 4.82495   5
  12   8  -2 2.18435 5.82172   5
 -11   8   2 77.3090 8.05786   5
  11   8  -2 97.3272 11.0876   5
  11   8  -2 90.7226 11.0482   1
 -11   8   2 89.8245 8.10809   5
  10   8  -2 10.5925 6.48764   1
 -10   8   2 10.2977 4.29419   5
  10   8  -2 -2.1699 5.40399   5
  -9   8   2 25.9410 4.78669   5
   9   8  -2 17.5848 6.24955   5
   9   8  -2 23.8625 6.81379   1
   8   8  -2 5.07560 5.46156   1
   8   8  -2 8.38047 5.39827   5
  -8   8   2 2.84425 3.59552   5
   7   8  -2 175.992 12.8836   1
   7   8  -2 193.117 12.8913   5
  -7   8   2 166.547 9.19124   5
   6   8  -2 121.979 10.4765   5
  -6   8   2 121.769 7.28268   5
   6   8  -2 144.879 11.2191   1
   5   8  -2 563.723 23.7310   1
   5   8  -2 543.388 23.6108   5
   4   8  -2 170.753 11.4157   5
   3   8  -2 120.679 9.67101   5
   2   8  -2 9.42253 4.36816   5
   1   8  -2 29.1104 5.30490   5
   0   8   2 16.1236 3.27024   5
   0   8  -2 17.0310 4.69461   5
  -1   8  -2 137.912 9.34253   5
   1   8   2 126.423 7.90636   5
   2   8   2 52.8463 5.40995   5
  -2   8  -2 47.8849 6.02279   5
   3   8   2 131.865 8.91899   5
  -3   8  -2 140.479 9.48398   5
   4   8   2 -3.6599 3.56556   5
  -4   8  -2 5.01511 3.95423   5
   5   8   2 79.7800 7.79020   5
  -5   8  -2 73.2286 7.45346   5
  -6   8  -2 134.090 9.86572   5
   6   8   2 135.812 10.6090   5
  -7   8  -2 8.27425 4.72540   5
   7   8   2 11.3408 5.17436   5
   7   8   2 7.35557 5.09324   1
  -8   8  -2 175.043 11.6531   5
   8   8   2 141.461 11.7602   5
   8   8   2 161.179 12.6988   1
  -9   8  -2 17.6304 5.53830   5
   9   8   2 12.0055 6.05309   5
   9   8   2 22.5846 7.07916   1
  10   8   2 31.7100 7.40734   5
  10   8   2 51.2569 8.81621   1
 -10   8  -2 41.4132 7.17411   5
 -11   8  -2 -0.5158 7.12212   1
  11   8   2 0.74644 6.63090   1
 -11   8  -2 7.76539 4.89431   5
  11   8   2 3.68868 5.57959   5
 -12   8  -2 -5.6336 5.52709   5
 -12   8  -2 4.04649 6.00042   1
 -12   8  -2 1.41442 5.05025   5
  12   8   2 10.4274 6.37899   5
  12   8   2 12.3551 7.34378   1
  13   8   2 71.4280 11.4661   1
 -13   8  -2 56.8701 9.03320   5
  13   8   2 50.1981 9.34934   5
 -13   8  -2 73.7682 9.89630   1
  14   8   2 17.3115 7.67863   5
  14   8   2 16.6230 8.95059   1
 -14   8  -2 17.6145 7.55717   5
 -14   8  -2 19.0873 7.14884   1
 -15   8  -2 -0.9221 6.36076   1
  15   8   2 -2.0180 7.95359   1
 -15   8  -2 7.04944 6.74447   5
  15   8   2 8.62001 7.62731   5
 -16   8  -2 2.24932 7.19508   1
  16   8   2 -1.4967 6.92533   5
  16   8   2 -8.0241 7.80887   1
 -16   8  -2 -2.8508 6.80635   5
 -17   8  -2 24.9080 8.46185   1
  17   8   2 11.3751 9.52367   1
 -17   8  -2 14.1011 8.16387   5
  17   8   2 13.3513 8.48526   5
 -18   8  -2 8.52503 8.08640   5
 -18   8  -2 0.70566 7.61323   1
  18   8   2 -9.5332 6.97639   5
  18   8   2 1.25829 9.10596   1
  19   8   2 23.4208 10.1964   5
 -19   8  -2 36.3494 10.2988   1
 -19   8  -2 13.4764 9.34982   5
  19   8   2 30.7333 11.6385   1
 -20   8  -2 0.14836 8.12336   1
  20   8   2 -10.970 8.88475   1
  20   8   2 2.02075 9.30980   5
 -20   8  -2 4.50412 9.13624   5
  21   8   2 1.29720 10.3910   1
 -21   8  -2 34.4889 11.7360   5
 -21   8  -2 10.8543 9.65973   1
  21   8   2 14.1267 10.4856   5
 -19   9   2 23.5267 8.79272   5
  19   9  -2 2.85067 9.05882   5
  19   9  -2 49.1861 12.6253   1
 -18   9   2 107.808 12.7021   5
  18   9  -2 63.6586 13.1080   1
  18   9  -2 57.8239 12.1076   5
  17   9  -2 9.62218 8.02206   5
  17   9  -2 13.4824 9.03338   1
 -17   9   2 -3.8330 6.66686   5
  16   9  -2 13.9324 8.06369   5
 -16   9   2 16.6992 7.29367   5
  16   9  -2 14.3505 9.33182   1
 -15   9   2 33.5037 7.89147   5
  15   9  -2 18.0433 8.17995   5
  15   9  -2 21.6080 9.67713   1
  14   9  -2 -0.8400 7.70352   1
 -14   9   2 0.12928 5.49435   5
  14   9  -2 -1.3011 6.50314   5
 -13   9   2 58.2830 8.13397   5
  13   9  -2 53.5782 9.70229   5
  13   9  -2 85.7935 12.5638   1
 -12   9   2 3.31077 5.18577   5
  12   9  -2 -0.0388 5.70542   5
  12   9  -2 -1.1476 7.14023   1
 -11   9   2 1.17243 4.66335   5
  11   9  -2 6.61487 6.89802   1
  11   9  -2 1.66951 6.12721   5
  10   9  -2 -2.1118 10.0298   1
 -10   9   2 3.48646 4.08021   5
  10   9  -2 2.22418 5.72484   5
  -9   9   2 217.561 12.2573   5
   9   9  -2 245.277 16.1048   5
  -8   9   2 201.035 11.0492   5
   8   9  -2 191.782 14.3663   5
   7   9  -2 82.3353 9.69010   5
  -7   9   2 96.6532 7.44288   5
   6   9  -2 2.39287 4.83474   5
  -6   9   2 9.01270 3.57379   5
   5   9  -2 75.6093 8.81062   5
  -5   9   2 69.0251 6.03958   5
   4   9  -2 -0.7695 4.46190   5
   3   9  -2 27.6070 6.31464   5
   2   9  -2 1.93658 4.36061   5
   1   9  -2 26.7025 5.79585   5
  -1   9   2 31.7249 4.53680   5
   0   9   2 2.57859 3.33396   5
   0   9  -2 -2.9380 4.10990   5
   1   9   2 5.29613 3.71164   5
  -1   9  -2 5.38175 4.38752   5
   2   9   2 8.59014 4.10157   5
  -2   9  -2 3.44065 4.18349   5
   3   9   2 68.9193 7.33028   5
  -3   9  -2 83.4644 8.08252   5
   4   9   2 6.36166 4.47500   5
  -4   9  -2 6.10862 4.77031   5
  -5   9  -2 -1.4788 4.23056   5
   5   9   2 3.43757 4.44782   5
   6   9   2 -0.5693 4.14379   5
  -6   9  -2 -5.5375 4.10783   5
   7   9   2 76.8576 8.81719   5
  -7   9  -2 87.3231 9.03773   5
  -8   9  -2 -0.5756 4.49918   5
   8   9   2 6.82060 5.27571   5
  -9   9  -2 37.0191 6.72184   5
   9   9   2 35.3169 7.27118   5
  10   9   2 2.21517 5.80333   5
 -10   9  -2 7.49581 5.39722   5
 -11   9  -2 84.1706 9.53709   5
  11   9   2 60.8985 9.66537   5
 -11   9  -2 96.4877 10.5342   5
  12   9   2 -6.2748 6.72953   1
  12   9   2 2.82352 5.86021   5
 -12   9  -2 -1.1914 5.70193   5
  13   9   2 14.4645 8.55935   1
  13   9   2 13.1394 7.46725   5
 -13   9  -2 11.0271 7.03431   5
 -14   9  -2 -2.9070 6.24000   5
  14   9   2 -4.2096 8.30060   1
  14   9   2 10.7661 7.27194   5
 -15   9  -2 -1.3459 6.53223   5
  15   9   2 7.76892 8.02498   1
  15   9   2 9.14041 7.28356   5
  16   9   2 44.7449 10.9650   1
  16   9   2 20.4092 8.78605   5
 -16   9  -2 15.5166 8.35632   5
 -17   9  -2 -2.7525 7.16654   5
  17   9   2 2.83709 9.30559   1
  17   9   2 1.39421 7.85301   5
 -18   9  -2 5.56739 9.08414   5
  15  10  -2 19.6182 8.35357   5
 -15  10   2 39.8032 8.56425   5
  14  10  -2 5.50371 7.25514   5
 -14  10   2 5.05121 6.05720   5
  13  10  -2 47.8086 9.85894   5
 -13  10   2 48.2438 8.12215   5
  12  10  -2 4.82684 6.62077   5
 -12  10   2 6.42595 5.73949   5
  11  10  -2 40.1393 9.11151   5
 -11  10   2 36.5061 6.82434   5
 -10  10   2 -1.5349 4.71184   5
  10  10  -2 -9.4005 5.68504   5
  -9  10   2 44.0789 6.16499   5
   9  10  -2 38.0222 8.84104   5
   8  10  -2 3.52897 5.97104   5
  -8  10   2 14.3155 4.32825   5
  -7  10   2 4.74412 4.14437   5
   7  10  -2 -5.2115 5.06108   5
  -6  10   2 121.497 8.41948   5
   6  10  -2 114.601 11.5671   5
   5  10  -2 50.1995 8.53263   5
   4  10  -2 35.5806 7.34537   5
   3  10  -2 52.8423 7.94323   5
   2  10  -2 -4.0115 4.89406   5
  -1  10   2 98.2556 7.92812   5
   1  10  -2 87.3020 9.29424   5
   0  10   2 1.69012 4.04960   5
   0  10  -2 6.23504 5.07739   5
  -1  10  -2 6.38558 4.84934   5
   1  10   2 17.6151 4.92678   5
  -2  10  -2 32.9811 6.33227   5
   2  10   2 21.2264 5.34215   5
   3  10   2 26.7773 5.57958   5
  -3  10  -2 13.9500 5.28066   5
  -4  10  -2 12.5582 5.26855   5
   4  10   2 22.8698 5.86412   5
   5  10   2 26.9352 6.28971   5
  -5  10  -2 24.3127 5.87065   5
   6  10   2 4.05428 5.28852   5
  -6  10  -2 0.97505 4.83283   5
  -7  10  -2 -1.6380 4.33922   5
   7  10   2 -0.8558 5.00327   5
  -8  10  -2 -1.0668 5.10253   5
   8  10   2 6.76912 5.97321   5
  -9  10  -2 11.9824 5.64306   5
   9  10   2 2.83573 5.97095   5
  10  10   2 11.4229 6.84043   5
 -10  10  -2 4.21688 6.20636   5
 -10  10  -2 13.9532 5.70085   5
 -11  10  -2 31.6363 7.72198   5
  11  10   2 38.1831 8.70404   5
 -11  10  -2 30.4033 7.26784   5
  12  10   2 6.50713 7.16882   5
 -12  10  -2 -5.2126 6.37307   5
 -13  10  -2 35.1188 8.42445   5
  13  10   2 53.4738 10.4139   5
   6  11  -2 38.8739 8.21559   5
  -5  11   2 26.1296 5.03799   5
   5  11  -2 23.9672 7.06247   5
   4  11  -2 21.1566 6.82451   5
  -4  11   2 12.5818 4.52530   5
   3  11  -2 -1.3581 5.01558   5
  -2  11   2 -1.0386 4.12586   5
   2  11  -2 6.18205 5.64118   5
  -1  11   2 7.06832 4.40545   5
   1  11  -2 7.45844 5.53553   5
   0  11   2 16.3717 5.32757   5
   0  11  -2 7.91458 5.49167   5
  -1  11  -2 5.63269 5.20230   5
   1  11   2 4.53161 4.87312   5
   2  11   2 12.6458 5.40697   5
  -2  11  -2 0.56678 4.72508   5
  -3  11  -2 51.2066 7.59508   5
   3  11   2 45.8092 7.37128   5
  -4  11  -2 12.7626 5.60742   5
   4  11   2 12.2960 5.40567   5
 -33   0   3 103.340 19.5562   1
 -33   0   3 84.9962 18.5326   4
 -32   0   3 -6.0866 11.9813   1
 -32   0   3 4.57019 12.4665   4
 -31   0   3 4.74937 12.5944   4
 -31   0   3 -3.5306 11.1200   1
 -30   0   3 2.85043 11.4367   4
 -30   0   3 -5.6102 10.6469   1
 -29   0   3 24.6756 11.5305   1
 -29   0   3 15.3534 12.2546   4
 -28   0   3 -3.6048 9.33979   1
 -28   0   3 -4.1530 9.59420   4
 -27   0   3 17.8107 10.1951   1
 -27   0   3 2.81626 9.53506   4
 -26   0   3 0.75467 9.03485   4
  26   0  -3 -16.555 9.06134   1
 -26   0   3 -0.0117 8.44906   1
  25   0  -3 0.47105 9.51728   1
 -25   0   3 -4.6818 8.35007   4
 -25   0   3 8.30917 8.82631   1
  24   0  -3 -8.5273 8.11574   1
 -24   0   3 4.79585 8.58731   1
 -24   0   3 5.40018 7.86298   4
 -23   0   3 18.8338 8.59989   1
 -23   0   3 42.4063 9.88514   4
  23   0  -3 24.0610 9.69715   1
 -22   0   3 4.79471 7.37798   1
  22   0  -3 16.1480 8.33570   1
 -22   0   3 -9.9834 6.11498   4
 -21   0   3 -4.3564 6.18923   4
  21   0  -3 -18.683 6.23487   1
 -21   0   3 8.44350 7.31222   1
 -20   0   3 -0.9442 5.45110   5
  20   0  -3 -0.1036 6.38702   1
 -20   0   3 -5.1074 5.72285   1
 -20   0   3 0.52225 6.24067   4
 -19   0   3 238.331 16.7705   4
 -19   0   3 219.087 16.5339   1
  19   0  -3 234.812 16.4802   1
 -19   0   3 233.204 15.8722   5
 -18   0   3 -5.2784 4.85904   4
 -18   0   3 -4.8575 5.05882   1
 -18   0   3 -1.2569 4.45179   5
  18   0  -3 2.69817 6.21087   1
 -17   0   3 139.554 13.0500   1
 -17   0   3 157.882 13.7269   4
 -17   0   3 162.833 13.0743   5
  17   0  -3 148.173 12.3429   1
 -16   0   3 -2.4632 4.02586   5
  16   0  -3 -6.9699 4.72493   1
 -16   0   3 2.62134 4.81833   1
 -16   0   3 -8.9110 4.29679   4
 -15   0   3 152.993 12.1102   1
  15   0  -3 151.721 11.1175   1
 -15   0   3 132.862 10.8577   5
  15   0  -3 142.802 10.4044   5
 -15   0   3 124.817 11.2449   4
  14   0  -3 -2.5135 4.25808   1
 -14   0   3 -1.7698 4.00958   4
 -14   0   3 -4.6855 4.02363   1
  14   0  -3 3.36316 4.02342   5
 -14   0   3 5.04322 4.13258   5
 -13   0   3 7331.36 232.153   4
  13   0  -3 7188.38 231.602   1
 -13   0   3 7368.88 231.838   5
 -13   0   3 6805.27 231.770   1
  13   0  -3 7040.01 231.023   5
  12   0  -3 1.89763 3.75150   5
 -12   0   3 -1.9685 3.62889   4
 -12   0   3 0.36301 3.80397   1
 -12   0   3 -0.0720 3.34023   5
  12   0  -3 2.37075 4.05818   1
 -11   0   3 281.312 14.0342   1
  11   0  -3 298.190 13.8059   1
 -11   0   3 275.826 13.5735   5
 -11   0   3 259.956 13.8437   4
  11   0  -3 296.586 16.1430   5
 -10   0   3 0.19091 3.24526   5
 -10   0   3 -2.3649 3.27310   4
  10   0  -3 0.92507 3.66061   1
 -10   0   3 6.17674 3.66053   1
  -9   0   3 894.255 31.8759   4
   9   0  -3 842.160 31.4578   1
  -9   0   3 868.692 31.6696   1
  -9   0   3 904.385 31.6037   5
  -8   0   3 -0.2393 3.02595   5
   8   0  -3 5.71040 3.63850   1
  -8   0   3 -2.9371 3.12718   4
  -8   0   3 0.52668 3.28202   1
   7   0  -3 25.5115 4.27494   1
  -7   0   3 17.8013 3.79112   1
  -7   0   3 30.2201 4.28325   5
  -7   0   3 17.7115 3.92901   4
  -6   0   3 -0.1757 2.62017   4
   6   0  -3 1.31949 3.35128   1
  -6   0   3 0.71419 3.04508   1
  -5   0   3 80.9653 5.61902   4
  -5   0   3 65.7389 5.07124   1
   5   0  -3 86.0671 5.86520   1
   4   0  -3 1.99292 2.55833   1
  -4   0   3 -1.2638 2.34738   1
  -3   0   3 95.0623 5.28329   1
   3   0  -3 103.605 5.71017   1
  -2   0   3 1.52009 1.82511   1
  -1   0   3 611.410 20.9752   1
   0   0   3 1.36353 1.88025   1
  -1   0  -3 -0.0293 2.47723   4
  -1   0  -3 4.25884 2.18422   1
   1   0   3 -0.3879 2.13843   1
  -2   0  -3 -3.7564 2.26430   1
  -2   0  -3 0.88573 2.57467   4
  -2   0  -3 -1.4027 2.45399   1
   2   0   3 -0.0672 2.46129   4
   2   0   3 -0.3549 2.49622   1
  -3   0  -3 546.846 20.0797   4
   3   0   3 550.633 19.9551   4
   3   0   3 561.709 19.9164   1
   4   0   3 6.19920 3.38411   1
  -4   0  -3 -0.6204 3.03633   4
  -4   0  -3 1.06438 2.96632   1
   4   0   3 2.46382 2.93208   4
  -5   0  -3 263.458 11.8266   1
   5   0   3 246.987 11.5510   4
   5   0   3 256.027 11.7448   1
  -5   0  -3 258.866 11.8124   4
   6   0   3 -0.6599 3.22522   1
  -6   0  -3 -0.6934 2.95107   5
  -6   0  -3 -3.5196 3.36068   4
   6   0   3 0.67991 3.26681   4
  -6   0  -3 -4.4682 2.91771   1
   6   0   3 2.11527 3.43455   5
  -7   0  -3 10.3250 3.61791   4
   7   0   3 7.64805 3.68242   4
  -7   0  -3 10.4023 3.85986   1
   7   0   3 1.15157 3.53803   1
   7   0   3 11.5651 3.86941   5
  -7   0  -3 4.97497 3.42442   5
   8   0   3 -0.5787 3.74777   4
  -8   0  -3 -5.1176 3.29854   4
   8   0   3 5.96233 3.91697   1
   8   0   3 -0.4847 3.51910   5
  -8   0  -3 -0.4549 3.28440   1
  -8   0  -3 -0.3806 2.98262   5
   9   0   3 167.331 10.1078   5
   9   0   3 155.462 10.3097   1
   9   0   3 159.944 10.2439   4
  -9   0  -3 159.834 10.5030   4
  -9   0  -3 156.847 10.0749   1
  -9   0  -3 159.487 9.88926   5
 -10   0  -3 1.17221 3.68580   1
  10   0   3 -1.7616 3.90604   1
 -10   0  -3 -5.3965 3.22963   5
  10   0   3 -2.7497 3.93356   4
  10   0   3 2.21867 3.95761   5
 -10   0  -3 -1.0183 3.47511   4
 -11   0  -3 327.968 16.6328   1
  11   0   3 350.238 16.4925   5
  11   0   3 376.269 16.9450   1
 -11   0  -3 303.835 16.6440   4
 -11   0  -3 354.318 16.4675   5
  11   0   3 344.455 17.1696   4
  12   0   3 -6.0085 3.96236   5
 -12   0  -3 -2.8481 4.00273   4
 -12   0  -3 0.11127 3.51212   5
 -12   0  -3 0.80926 3.96613   1
  12   0   3 -0.8151 4.31915   1
  12   0   3 2.61766 4.83938   4
  13   0   3 368.974 18.3635   4
  13   0   3 349.372 17.9830   1
 -13   0  -3 345.416 18.0056   1
  13   0   3 363.130 17.6431   5
 -13   0  -3 363.925 18.5314   4
 -13   0  -3 349.552 17.7776   5
 -14   0  -3 -6.7344 3.73298   5
 -14   0  -3 0.63763 4.41499   4
  14   0   3 14.8570 6.09942   4
 -14   0  -3 2.94975 4.91009   1
  14   0   3 -0.3837 5.13947   1
  14   0   3 1.43623 4.94573   5
  15   0   3 335.734 18.4906   1
  15   0   3 355.672 19.0918   4
 -15   0  -3 306.470 17.9861   1
 -15   0  -3 363.109 19.1944   4
 -15   0  -3 310.700 17.6326   5
 -16   0  -3 5.01680 5.81478   4
  16   0   3 3.16220 6.39121   1
 -16   0  -3 5.63102 5.52303   5
 -16   0  -3 -8.1592 4.91668   1
 -17   0  -3 3.16792 5.97188   4
  17   0   3 -7.0996 5.72401   1
 -17   0  -3 12.2677 6.81984   1
 -18   0  -3 5.01860 6.10311   4
  18   0   3 5.45251 7.28345   1
 -18   0  -3 5.97298 6.63080   1
  19   0   3 11.4271 8.14981   1
 -19   0  -3 3.43549 6.91305   1
 -19   0  -3 -0.8849 6.31352   4
  20   0   3 -8.6595 7.65890   1
 -20   0  -3 -6.0913 6.73357   1
 -20   0  -3 3.21557 7.16350   4
 -21   0  -3 -8.9667 6.73438   1
  21   0   3 7.84787 8.62813   1
 -21   0  -3 6.71817 7.71731   4
 -22   0  -3 5.41571 8.46202   1
  22   0   3 3.31172 8.63188   1
 -22   0  -3 3.23537 8.12925   4
 -23   0  -3 189.763 18.1157   4
 -23   0  -3 172.872 18.2066   1
  23   0   3 147.165 16.5635   1
 -24   0  -3 -3.8909 8.65154   4
  24   0   3 -1.9183 9.30012   1
 -24   0  -3 12.6610 8.72746   1
 -25   0  -3 12.0131 10.2241   4
  25   0   3 13.1829 10.8493   1
 -25   0  -3 11.4530 10.5015   1
 -26   0  -3 -13.743 9.12660   1
 -26   0  -3 -2.1357 9.98118   4
 -27   0  -3 36.9185 12.8964   1
 -27   0  -3 27.0997 13.2755   4
 -28   0  -3 20.4325 12.3107   4
 -28   0  -3 -7.7449 10.6241   1
 -29   0  -3 75.6727 17.0160   4
 -29   0  -3 64.8363 16.3723   1
 -30   0  -3 -0.1796 12.2780   4
 -30   0  -3 4.26875 12.3113   1
 -32  -1   3 4.53117 12.4885   4
  32  -1  -3 21.7664 14.5879   3
 -32   1   3 -6.6216 11.3038   4
 -32   1   3 30.5123 14.3986   1
 -31  -1   3 21.4623 14.0520   4
 -31  -1   3 50.4022 15.0086   1
  31  -1  -3 -2.0798 12.6040   3
 -31   1   3 27.5497 12.7201   1
 -31   1   3 -0.3663 11.7512   4
 -30  -1   3 33.4398 13.2955   1
  30  -1  -3 50.1626 15.0701   3
 -30  -1   3 47.9917 14.7699   4
 -30   1   3 36.2110 13.6330   1
 -30   1   3 35.8112 13.5288   4
 -29  -1   3 21.2800 12.7093   1
  29  -1  -3 26.2351 13.1428   3
 -29  -1   3 13.0846 11.7435   4
 -29   1   3 25.5623 12.4057   1
 -29   1   3 25.8390 12.5969   4
  29   1  -3 8.74268 12.8217   1
 -28  -1   3 12.1758 10.5369   4
 -28  -1   3 10.0477 10.5019   1
  28   1  -3 4.10051 11.4417   1
 -28   1   3 -2.3688 10.6500   4
 -28   1   3 -0.1518 9.52940   1
 -27  -1   3 146.541 18.5754   1
 -27  -1   3 168.751 19.1018   4
  27   1  -3 155.062 18.7285   1
 -27   1   3 161.140 18.9259   4
 -27   1   3 159.544 18.9603   1
 -26  -1   3 242.958 22.4427   4
 -26  -1   3 201.943 20.5569   1
  26   1  -3 277.030 23.1800   1
 -26   1   3 272.913 23.2622   4
 -26   1   3 254.832 22.3937   1
 -25  -1   3 188.667 19.2564   4
 -25  -1   3 179.634 18.2293   1
 -25   1   3 163.423 17.8327   4
 -25   1   3 147.641 17.1079   1
  25   1  -3 148.657 17.4372   1
 -24  -1   3 6.22999 8.50103   1
 -24  -1   3 17.7308 9.07605   4
  24   1  -3 -4.2013 8.69309   1
 -24   1   3 6.22624 8.51177   1
 -24   1   3 24.9134 9.75403   4
 -23  -1   3 40.0259 9.93147   4
 -23  -1   3 77.7863 12.4135   1
  23   1  -3 66.6282 12.1752   1
 -23   1   3 53.4255 11.5565   4
 -23   1   3 62.9331 11.2740   1
 -23   1   3 63.6209 10.7470   5
 -22  -1   3 51.4745 10.0087   1
 -22  -1   3 23.9301 8.38147   4
  22  -1  -3 27.8751 9.18285   1
 -22   1   3 27.5336 9.43571   4
 -22   1   3 27.6789 9.02854   1
  22   1  -3 41.2152 10.5139   1
 -22   1   3 45.1462 9.88779   5
 -21  -1   3 79.1034 12.0794   4
  21  -1  -3 106.791 12.1999   1
 -21  -1   3 93.3675 11.9037   1
 -21   1   3 100.466 11.6124   5
 -21   1   3 86.4924 11.6210   1
 -21   1   3 88.5884 12.3427   4
  21   1  -3 85.8985 11.9302   1
 -20  -1   3 -5.8615 5.79431   4
  20  -1  -3 8.67474 7.03787   1
 -20  -1   3 3.66567 6.18166   1
 -20   1   3 -3.2770 5.94432   4
 -20   1   3 7.41407 5.57614   5
  20   1  -3 7.85452 7.11634   1
 -20   1   3 5.94832 6.91330   1
  19  -1  -3 127.050 11.9352   1
 -19  -1   3 129.742 13.3683   4
 -19  -1   3 110.262 12.0519   1
 -19   1   3 137.072 13.1682   5
 -19   1   3 115.200 12.2132   1
 -19   1   3 105.293 11.5041   4
  19   1  -3 117.819 12.2102   1
 -18  -1   3 61.5884 9.13983   4
  18  -1  -3 101.911 10.5220   1
 -18  -1   3 88.8238 10.7814   1
  18   1  -3 84.9297 10.4102   1
  18   1  -3 84.0556 10.4788   5
 -18   1   3 98.3416 11.0312   1
 -18   1   3 68.2071 9.00323   5
 -18   1   3 65.8681 9.17899   4
 -17  -1   3 32.3621 7.15920   4
 -17  -1   3 31.6378 8.57272   5
  17  -1  -3 25.7266 6.70418   1
 -17  -1   3 37.9502 7.45971   1
  17   1  -3 21.8990 6.39769   5
 -17   1   3 41.5894 6.93527   5
 -17   1   3 36.1194 7.53871   4
 -17   1   3 33.0885 7.25167   1
  17   1  -3 31.7355 7.30629   1
  16  -1  -3 20.9363 6.07475   1
 -16  -1   3 13.2022 5.58622   4
 -16  -1   3 22.6154 6.15601   1
 -16  -1   3 11.0385 5.01364   5
  16   1  -3 21.1780 6.35209   1
  16   1  -3 19.0142 5.62821   5
 -16   1   3 4.49432 4.44944   5
 -16   1   3 13.9091 5.79872   1
 -16   1   3 21.6362 5.78529   4
 -15  -1   3 34.4548 6.52327   4
 -15  -1   3 27.6853 6.44073   1
 -15  -1   3 38.9651 6.39847   5
  15  -1  -3 41.5471 6.67268   1
  15   1  -3 37.6270 7.04067   1
 -15   1   3 57.8880 7.78099   1
 -15   1   3 42.3199 6.80373   4
  15   1  -3 33.7374 6.31310   5
 -15   1   3 39.6069 6.61846   5
 -14  -1   3 199.243 12.6858   5
 -14  -1   3 211.741 13.5001   4
  14  -1  -3 233.372 12.5942   1
 -14  -1   3 229.124 13.5437   1
  14   1  -3 202.390 12.5534   5
 -14   1   3 204.666 12.9187   1
 -14   1   3 197.899 12.2248   5
 -14   1   3 223.210 13.0792   4
  14   1  -3 195.326 12.8998   1
 -13  -1   3 140.871 10.6303   1
 -13  -1   3 148.851 11.2312   4
 -13  -1   3 160.212 10.6544   5
  13  -1  -3 162.860 10.5953   1
 -13   1   3 160.115 10.7063   1
  13   1  -3 153.406 11.2852   1
 -13   1   3 144.371 10.2819   5
  13   1  -3 162.132 10.6199   5
 -13   1   3 163.203 10.8269   4
 -12  -1   3 -0.5184 3.68566   4
 -12  -1   3 -0.6141 3.72743   1
  12  -1  -3 9.58868 4.31339   1
 -12  -1   3 -3.3819 3.42124   5
 -12   1   3 -3.7808 3.56255   4
 -12   1   3 -1.0473 3.26290   5
  12   1  -3 -5.7115 3.87017   1
 -12   1   3 -0.5639 3.54639   1
  12   1  -3 0.24207 3.76823   5
 -11  -1   3 27.7696 5.36135   1
 -11  -1   3 35.4001 5.74112   4
  11  -1  -3 36.1214 5.23969   1
 -11  -1   3 33.6129 5.45229   5
  11   1  -3 35.3420 5.88777   1
 -11   1   3 33.0521 5.23287   4
 -11   1   3 19.0341 4.42900   1
 -11   1   3 28.1052 4.85706   5
  11   1  -3 26.0841 4.96483   5
  10  -1  -3 159.073 9.31404   1
 -10  -1   3 144.862 9.91230   1
 -10  -1   3 140.828 9.82388   4
 -10  -1   3 164.314 10.2489   5
  10   1  -3 156.070 9.72939   1
 -10   1   3 157.061 9.17965   1
 -10   1   3 146.973 9.48791   4
 -10   1   3 151.082 9.00671   5
  10   1  -3 135.407 9.11491   5
  -9  -1   3 247.297 12.4880   1
   9  -1  -3 262.320 12.0440   1
  -9  -1   3 242.145 12.5494   4
  -9   1   3 277.059 12.3611   1
  -9   1   3 265.730 11.9636   5
   9   1  -3 263.968 12.3087   5
   9   1  -3 257.263 12.6760   1
  -9   1   3 256.707 12.2809   4
   8  -1  -3 4741.27 153.089   3
   8  -1  -3 4961.89 152.457   1
  -8  -1   3 4528.36 152.997   4
  -8  -1   3 4385.55 152.867   1
  -8   1   3 5076.86 152.696   1
   8   1  -3 4714.55 152.612   5
  -8   1   3 4816.66 152.340   5
  -8   1   3 4564.64 152.430   4
   8   1  -3 4685.81 152.844   1
  -7  -1   3 934.106 34.1962   1
  -7  -1   3 1000.82 32.7937   2
  -7  -1   3 967.977 34.3611   4
   7  -1  -3 985.387 34.3647   3
   7  -1  -3 990.922 33.5482   1
  -7   1   3 942.651 33.3349   5
  -7   1   3 1005.30 33.7256   1
   7   1  -3 971.821 33.8916   5
   7   1  -3 952.143 34.0976   1
  -7   1   3 1012.92 33.7675   4
   6  -1  -3 92.5756 6.63182   3
  -6  -1   3 83.3967 6.04873   4
  -6  -1   3 76.7703 6.15243   1
   6  -1  -3 73.1124 5.68919   1
  -6  -1   3 81.1387 4.85351   2
  -6   1   3 70.5451 5.39219   1
  -6   1   3 83.0792 5.83438   4
   6   1  -3 81.1516 6.13957   1
   6   1  -3 77.7989 6.06702   5
  -6   1   3 78.1362 5.27747   5
   5  -1  -3 314.450 12.8167   3
  -5  -1   3 293.612 12.7219   1
  -5  -1   3 291.715 12.8194   4
  -5  -1   3 306.669 11.6094   2
  -5   1   3 316.624 11.8619   1
   5   1  -3 312.548 12.4485   5
   5   1  -3 306.553 12.7342   1
  -5   1   3 311.457 11.5364   5
  -4  -1   3 12.1274 3.38314   1
   4  -1  -3 6.05845 3.37905   3
  -4  -1   3 3.09741 2.97102   4
  -4   1   3 13.9316 2.48758   1
   4   1  -3 9.99030 3.10508   1
  -4   1   3 8.14582 1.93568   5
  -3  -1   3 1767.41 59.7814   1
  -3  -1   3 1831.43 59.8638   4
  -3   1   3 1865.35 59.0234   1
   3   1  -3 1863.80 59.8516   1
  -2  -1   3 35.7110 3.40636   4
   2   1  -3 29.4734 3.29130   1
  -2   1   3 38.3013 2.92355   1
  -1  -1   3 244.702 9.71424   4
  -1   1   3 258.902 9.01556   1
   1   1  -3 242.567 9.88100   1
   0  -1   3 393.654 14.9967   4
   0   1   3 429.933 14.6249   1
   0   1  -3 446.050 15.3180   1
   1  -1   3 5.44673 2.48532   4
  -1  -1  -3 6.83011 2.23671   4
   1  -1   3 5.89598 2.88240   1
   1   1   3 12.0965 2.61493   5
   1   1   3 7.19138 2.39418   1
  -1   1  -3 9.91212 2.82557   1
  -2  -1  -3 27.0115 3.31791   4
   2  -1   3 33.9378 3.53496   4
   2  -1   3 29.6211 3.51376   1
  -2   1  -3 27.8181 3.62258   4
   2   1   3 31.0407 3.39072   1
  -2   1  -3 28.5560 3.45378   5
  -2   1  -3 27.5819 3.58867   1
   2   1   3 28.3162 3.25009   5
  -3  -1  -3 76.6668 5.86332   1
   3  -1   3 99.7078 6.15165   4
   3  -1   3 92.7230 5.90649   1
  -3  -1  -3 87.4324 6.13528   4
   3   1   3 90.4407 5.87087   5
  -3   1  -3 80.6260 5.97086   1
   3   1   3 87.4593 6.06486   1
  -3   1  -3 93.2971 6.27824   4
   3   1   3 94.4055 6.16807   4
  -3   1  -3 85.1574 6.01321   5
   4  -1   3 276.406 12.0499   1
  -4  -1  -3 294.790 12.3198   4
  -4  -1  -3 293.925 12.2882   1
   4  -1   3 308.079 12.2589   4
   4   1   3 294.206 11.9622   5
   4   1   3 265.962 11.9851   4
  -4   1  -3 297.445 12.2399   5
  -4   1  -3 264.076 12.2321   1
  -4   1  -3 272.402 12.2404   4
  -4   1  -3 297.208 12.4759   1
   4   1   3 304.517 12.2960   1
   5  -1   3 836.351 28.7681   4
  -5  -1  -3 778.484 28.8665   4
  -5  -1  -3 807.226 28.8912   1
   5  -1   3 817.889 28.6430   1
   5   1   3 789.440 28.7127   1
   5   1   3 799.624 28.8069   4
  -5   1  -3 838.016 28.8866   5
   5   1   3 802.935 28.5667   5
  -5   1  -3 813.545 28.7449   5
  -5   1  -3 812.776 29.0222   4
  -5   1  -3 813.604 28.9601   1
  -6  -1  -3 28.2072 4.34311   1
  -6  -1  -3 18.9181 4.02907   4
   6  -1   3 30.1406 4.53410   1
   6  -1   3 22.9703 4.17221   4
   6   1   3 24.1395 4.35867   5
  -6   1  -3 19.8855 4.08033   1
  -6   1  -3 26.0754 4.44566   4
   6   1   3 19.4319 4.17427   1
   6   1   3 28.3166 4.37441   4
  -6   1  -3 24.0535 4.07873   5
   7  -1   3 -2.1601 3.18304   4
  -7  -1  -3 -1.1179 3.15657   1
  -7  -1  -3 -1.3416 3.05115   4
   7  -1   3 3.30145 3.47124   1
  -7   1  -3 -0.9588 3.32823   1
   7   1   3 -4.9663 3.14098   1
  -7   1  -3 -1.8147 3.03550   5
   7   1   3 -0.0635 3.49647   5
   7   1   3 -7.7103 3.10765   4
  -7   1  -3 0.46583 3.31434   4
   8  -1   3 85.6115 7.09239   1
  -8  -1  -3 100.521 8.09790   1
  -8  -1  -3 95.2001 7.64153   4
   8  -1   3 84.7018 7.30700   4
   8   1   3 93.6304 7.62333   4
   8   1   3 83.1666 7.33152   1
  -8   1  -3 76.3454 6.80754   5
  -8   1  -3 69.1110 6.90809   4
  -8   1  -3 64.3790 6.59989   1
   8   1   3 80.8590 7.04999   5
  -9  -1  -3 166.190 10.3636   1
   9  -1   3 156.083 10.0044   1
  -9  -1  -3 162.432 10.3498   4
   9  -1   3 162.291 9.96623   4
   9   1   3 144.258 10.0666   4
  -9   1  -3 152.589 10.4225   4
  -9   1  -3 155.354 10.0122   1
   9   1   3 149.782 10.0145   1
  -9   1  -3 146.262 9.81083   5
   9   1   3 173.234 10.3288   5
 -10  -1  -3 1.83805 3.63140   1
  10  -1   3 6.48515 3.88318   1
  10  -1   3 3.96653 3.96827   4
 -10  -1  -3 0.13624 3.83172   4
 -10  -1  -3 -2.5772 3.13962   5
 -10   1  -3 -2.1168 3.43530   5
  10   1   3 -3.8802 3.80419   4
  10   1   3 -0.8913 3.76919   1
 -10   1  -3 2.52197 3.70411   4
 -10   1  -3 2.52614 3.99059   1
  10   1   3 0.20840 3.82500   5
 -11  -1  -3 29.5288 5.62873   1
 -11  -1  -3 42.6566 5.92855   5
  11  -1   3 25.7702 5.42764   1
 -11  -1  -3 28.6672 5.59648   4
  11  -1   3 28.4025 5.70358   4
 -11   1  -3 35.9330 6.15481   4
 -11   1  -3 25.8373 5.63856   1
  11   1   3 38.3867 6.30312   1
  11   1   3 30.8905 6.00209   4
  11   1   3 36.9659 6.15123   5
 -11   1  -3 51.0144 6.42009   5
 -12  -1  -3 892.658 34.8002   5
 -12  -1  -3 933.342 35.6447   1
  12  -1   3 946.038 32.5035   2
 -12  -1  -3 874.083 35.3964   4
  12  -1   3 885.441 34.9689   1
  12  -1   3 877.249 35.0493   4
  12   1   3 942.033 35.8866   4
 -12   1  -3 904.131 35.4223   1
 -12   1  -3 953.725 35.9088   4
 -12   1  -3 888.697 35.0697   5
  12   1   3 990.740 36.0690   1
  12   1   3 929.353 35.1544   5
 -13  -1  -3 177.932 12.5057   4
  13  -1   3 138.619 11.5428   4
 -13  -1  -3 149.029 12.0950   1
 -13  -1  -3 128.240 13.8781   5
  13  -1   3 171.228 9.04312   2
  13  -1   3 162.976 11.9381   1
  13   1   3 183.340 12.5798   1
 -13   1  -3 176.922 11.9896   5
  13   1   3 189.722 12.8520   4
  13   1   3 148.022 11.6532   5
 -13   1  -3 149.140 12.3906   1
 -13   1  -3 158.952 12.1752   4
  14  -1   3 3.20841 5.11950   1
  14  -1   3 0.48577 4.98210   4
  14  -1   3 1.70675 3.23556   2
 -14  -1  -3 3.43428 5.13249   1
 -14  -1  -3 1.87245 4.47333   4
 -14   1  -3 0.21184 4.62801   1
 -14   1  -3 -0.4025 4.21786   5
 -14   1  -3 -4.6486 4.26825   4
  14   1   3 1.52756 5.90035   4
  14   1   3 6.92671 5.14554   5
  14   1   3 0.87265 5.43892   1
  15  -1   3 437.187 20.8044   1
 -15  -1  -3 388.415 20.9544   1
 -15  -1  -3 409.699 21.2253   4
  15   1   3 391.214 21.0420   1
 -15   1  -3 397.056 20.7972   1
 -15   1  -3 441.443 21.7478   4
  15   1   3 410.285 21.5293   4
  15   1   3 432.953 20.8793   5
 -15   1  -3 383.837 20.3073   5
  16  -1   3 104.315 11.4029   1
 -16  -1  -3 107.586 11.2100   4
 -16  -1  -3 108.328 11.4451   1
  16   1   3 118.559 12.0338   1
 -16   1  -3 124.263 12.1519   5
 -16   1  -3 119.543 12.3306   4
  16   1   3 111.279 11.2635   5
 -16   1  -3 99.9898 11.1323   1
 -17  -1  -3 47.9345 9.07885   1
  17  -1   3 49.0967 8.91477   1
 -17  -1  -3 33.1650 8.19507   4
 -17   1  -3 38.3262 8.49399   1
  17   1   3 50.4612 9.44262   1
 -17   1  -3 44.7553 8.30667   5
 -17   1  -3 52.2400 9.09224   4
 -18  -1  -3 86.9927 11.5271   1
 -18  -1  -3 80.0190 10.8510   4
  18  -1   3 97.8162 12.0013   1
 -18   1  -3 74.3925 10.8432   4
  18   1   3 85.8166 11.7813   1
 -18   1  -3 63.1661 10.0651   1
 -18   1  -3 79.9487 10.6582   5
 -19  -1  -3 176.648 16.5109   4
  19  -1   3 201.891 17.0430   1
 -19  -1  -3 177.833 16.2315   1
  19   1   3 212.222 17.5628   1
 -19   1  -3 218.034 18.2386   4
 -19   1  -3 196.502 17.2786   1
 -19   1  -3 225.963 18.4382   5
 -20  -1  -3 236.702 19.5398   4
 -20  -1  -3 269.041 19.6221   1
  20  -1   3 261.544 19.3558   1
 -20   1  -3 258.593 19.0533   1
 -20   1  -3 248.137 20.0006   4
  20   1   3 248.557 20.1596   1
 -21  -1  -3 3.66774 7.24642   1
 -21  -1  -3 14.4072 7.95545   4
  21  -1   3 10.7157 8.53739   1
 -21   1  -3 1.68923 7.67125   4
  21   1   3 8.92264 8.87836   1
 -21   1  -3 9.39424 8.76197   1
 -22  -1  -3 -7.5659 7.38365   1
 -22  -1  -3 5.58403 8.24839   4
  22   1   3 20.4036 9.56356   1
 -22   1  -3 -6.6663 7.83261   1
 -22   1  -3 -9.3238 7.48290   4
 -23  -1  -3 107.734 15.5295   4
 -23  -1  -3 167.002 18.1646   1
  23   1   3 141.773 16.9824   1
 -23   1  -3 135.455 16.9321   1
 -23   1  -3 180.273 18.2303   4
 -24  -1  -3 8.36626 9.02981   1
 -24  -1  -3 -11.655 8.43026   4
  24   1   3 11.8542 10.5271   1
 -24   1  -3 -1.2816 8.79504   4
 -24   1  -3 -4.8054 8.62022   1
 -25  -1  -3 47.6601 13.0548   4
 -25  -1  -3 24.6821 11.2543   1
 -25   1  -3 31.8270 11.7761   1
 -25   1  -3 52.8888 13.3210   4
  25   1   3 28.8460 12.5608   1
 -26  -1  -3 114.523 16.9442   1
 -26  -1  -3 107.419 16.9722   4
 -26   1  -3 111.207 17.9099   1
 -26   1  -3 98.1439 16.9653   4
  26   1   3 133.893 18.1748   1
 -27  -1  -3 10.7217 11.6010   4
 -27  -1  -3 11.4675 11.7284   1
 -27   1  -3 -4.0373 9.54532   1
 -27   1  -3 5.97037 10.9087   4
  27   1   3 14.9110 12.2918   1
 -28  -1  -3 15.5535 13.0282   4
 -28   1  -3 -0.4243 11.0560   1
  28   1   3 23.7023 13.2737   1
 -28   1  -3 -12.984 10.9118   4
 -29  -1  -3 2.44300 12.3968   4
 -29   1  -3 -1.2831 11.0906   1
 -29   1  -3 12.6902 12.7154   4
 -30  -1  -3 87.5238 19.0460   4
 -30   1  -3 128.476 20.1345   4
 -30   1  -3 79.8871 17.6235   1
 -32  -2   3 11.5920 13.9210   4
  32  -2  -3 7.21288 13.8923   3
 -32   2   3 12.5544 13.4615   1
  32   2  -3 -6.0371 12.0830   1
 -32   2   3 10.2054 12.3494   4
  31  -2  -3 16.5174 13.4415   3
 -31  -2   3 59.6691 15.9050   4
 -31   2   3 30.1151 14.7911   4
  31   2  -3 28.1628 14.6025   1
 -31   2   3 38.1421 13.0921   1
 -30  -2   3 15.1583 13.1064   4
  30  -2  -3 -16.570 10.2025   3
 -30   2   3 -3.3085 11.8628   4
  30   2  -3 5.70452 12.2410   1
 -30   2   3 6.75672 11.7975   1
  29  -2  -3 9.88473 11.5244   3
 -29  -2   3 -4.1323 11.0056   4
  29   2  -3 20.8630 13.1308   1
 -29   2   3 -6.6614 10.3995   4
 -29   2   3 6.19068 10.7082   1
 -28  -2   3 6.19558 11.1938   4
  28  -2  -3 -1.6339 10.7011   3
 -28   2   3 3.78692 10.5038   4
  28   2  -3 -2.7301 11.3205   1
 -28   2   3 21.4822 11.0443   1
 -27  -2   3 12.1651 10.5689   4
  27  -2  -3 31.5386 12.1989   3
 -27   2   3 13.1541 10.2151   4
  27   2  -3 -1.0182 10.1679   1
 -27   2   3 10.6142 10.3825   1
 -26  -2   3 87.0668 15.1261   4
  26  -2  -3 74.7155 14.2584   3
 -26  -2   3 86.9641 14.2803   1
 -26   2   3 85.8519 14.3770   4
 -26   2   3 91.8814 14.7468   1
  26   2  -3 83.4846 15.2273   1
  25  -2  -3 36.4681 11.6459   3
 -25  -2   3 34.1800 11.0959   1
 -25  -2   3 30.0830 11.6107   4
 -25   2   3 39.4098 11.5762   4
  25   2  -3 15.6751 10.6912   1
 -25   2   3 47.8706 11.4616   5
 -25   2   3 40.6462 11.4897   1
 -24  -2   3 75.8261 13.0577   1
 -24  -2   3 116.165 15.4725   4
  24  -2  -3 93.9012 14.3210   3
 -24   2   3 92.5733 13.6827   1
 -24   2   3 80.1798 12.4581   5
  24   2  -3 72.0919 13.5016   1
 -24   2   3 99.0643 13.8816   4
  23  -2  -3 25.5897 9.87674   3
 -23  -2   3 18.7951 9.15936   4
 -23  -2   3 27.9409 9.69524   1
 -23   2   3 21.7231 9.18179   4
 -23   2   3 32.4228 9.33143   5
  23   2  -3 29.7107 10.2487   1
 -23   2   3 39.6023 9.95791   1
  22  -2  -3 72.8235 11.7446   3
 -22  -2   3 55.0425 10.9862   1
 -22   2   3 62.5110 10.6096   1
 -22   2   3 54.7474 10.4382   4
 -22   2   3 67.1136 10.6614   5
  22   2  -3 44.4271 10.8972   1
  21  -2  -3 20.2605 8.33793   3
 -21  -2   3 17.9688 8.06549   1
 -21  -2   3 30.7801 8.52916   4
  21   2  -3 26.8492 9.03412   1
 -21   2   3 19.1565 7.94759   1
 -21   2   3 6.57350 7.44560   4
 -21   2   3 4.04653 6.63122   5
 -20  -2   3 1.08235 6.43366   1
 -20  -2   3 10.0202 7.08498   4
  20  -2  -3 18.7832 7.99487   3
 -20   2   3 7.36554 6.07026   5
 -20   2   3 5.75197 6.25442   1
 -20   2   3 12.1813 6.71334   4
  20   2  -3 4.86515 7.49707   1
  20   2  -3 12.9278 8.32741   5
 -19  -2   3 51.9575 9.40604   1
  19  -2  -3 56.7854 9.80039   3
 -19  -2   3 65.6779 10.2688   4
 -19   2   3 68.5298 9.60982   5
 -19   2   3 76.5878 10.1294   1
  19   2  -3 79.2945 11.2019   1
 -19   2   3 87.1796 10.6052   4
  19   2  -3 63.6125 9.90117   5
 -18  -2   3 18.8943 6.79930   1
 -18  -2   3 9.61123 6.51616   4
  18  -2  -3 4.94973 6.40711   3
 -18   2   3 12.7205 5.95497   5
  18   2  -3 7.70387 6.73248   1
 -18   2   3 12.6319 6.20926   4
  18   2  -3 17.4131 6.92540   5
 -18   2   3 26.4074 6.90883   1
  17  -2  -3 -4.4634 5.01231   1
  17  -2  -3 2.39792 5.62716   3
 -17  -2   3 4.07168 5.35567   1
 -17  -2   3 -0.6617 5.47244   4
 -17   2   3 -4.2895 4.26991   5
  17   2  -3 -6.2289 5.27302   1
  17   2  -3 -4.7350 5.10002   5
 -17   2   3 2.93671 5.46435   1
 -17   2   3 -11.877 4.17941   4
  16  -2  -3 211.401 14.2702   3
 -16  -2   3 224.531 15.0417   4
 -16  -2   3 217.559 14.8134   1
  16  -2  -3 244.401 13.6959   1
  16   2  -3 247.296 14.8095   5
  16   2  -3 205.382 15.0437   1
 -16   2   3 225.511 13.8585   5
 -16   2   3 221.049 14.4374   4
 -16   2   3 220.433 14.3823   1
 -15  -2   3 39.9603 7.07800   4
 -15  -2   3 33.5572 6.80716   1
  15  -2  -3 36.4147 6.78767   3
  15  -2  -3 38.2839 6.37991   1
  15   2  -3 36.3946 6.62611   5
 -15   2   3 34.3522 6.39387   5
 -15   2   3 35.6974 6.64752   1
  15   2  -3 34.0037 7.25108   1
 -15   2   3 28.3532 5.88916   4
  14  -2  -3 -5.4234 4.19807   3
 -14  -2   3 -1.0275 4.05966   1
 -14  -2   3 1.10448 4.53496   4
  14  -2  -3 -1.8752 3.99928   1
 -14   2   3 -5.9433 3.66052   4
  14   2  -3 4.61740 4.55926   5
  14   2  -3 0.79311 4.87700   1
 -14   2   3 -5.1214 3.74747   1
 -14   2   3 -0.3989 3.55834   5
  13  -2  -3 324.620 16.0566   3
 -13  -2   3 302.642 15.8084   1
 -13  -2   3 276.866 15.9850   4
  13  -2  -3 332.707 14.8456   1
 -13   2   3 315.076 15.4461   1
 -13   2   3 300.546 14.9715   5
  13   2  -3 304.999 15.9884   1
 -13   2   3 311.788 15.2727   4
  13   2  -3 320.887 15.8451   5
  12  -2  -3 9.63377 4.04764   1
 -12  -2   3 14.8780 4.94711   4
  12  -2  -3 17.0546 5.21532   3
 -12  -2   3 11.6132 4.51153   1
 -12   2   3 16.0948 4.29887   5
  12   2  -3 16.5784 5.20341   1
 -12   2   3 23.1910 4.78973   1
 -12   2   3 20.3276 4.59283   4
  12   2  -3 14.9014 4.65129   5
 -11  -2   3 91.5101 8.39116   4
  11  -2  -3 99.3263 7.57862   1
  11  -2  -3 101.313 8.61425   3
 -11  -2   3 94.7020 8.42408   1
  11   2  -3 90.6778 8.39356   1
 -11   2   3 120.675 8.22548   1
 -11   2   3 116.700 8.26779   4
  11   2  -3 109.291 8.73550   5
 -11   2   3 96.6812 7.49553   5
 -10  -2   3 -3.0340 3.35938   1
 -10  -2   3 4.77530 3.67654   4
  10  -2  -3 6.47708 3.22200   1
  10  -2  -3 2.24675 3.81060   3
  10   2  -3 -3.5610 3.42727   5
 -10   2   3 -3.5072 2.91140   4
 -10   2   3 3.63915 3.33456   1
  10   2  -3 1.11744 3.79750   1
 -10   2   3 -0.1338 2.63198   5
  -9  -2   3 190.200 10.9339   1
  -9  -2   3 186.336 10.8522   4
   9  -2  -3 201.546 9.53049   1
   9  -2  -3 202.571 11.2150   3
   9   2  -3 190.757 10.6972   5
  -9   2   3 194.997 10.0541   4
   9   2  -3 190.614 10.6834   1
  -9   2   3 215.761 10.1091   1
  -9   2   3 185.232 9.47908   5
   8  -2  -3 1514.85 50.4683   3
  -8  -2   3 1464.95 50.0953   1
  -8  -2   3 1395.87 50.0243   4
  -8  -2   3 1411.01 48.6524   2
  -8   2   3 1438.92 48.6705   5
   8   2  -3 1519.16 50.1781   1
   8   2  -3 1417.24 49.6261   5
  -8   2   3 1500.00 49.0639   4
  -8   2   3 1458.93 48.9969   1
   7  -2  -3 1769.25 58.5167   3
  -7  -2   3 1645.51 57.9873   1
  -7  -2   3 1733.77 57.2945   2
  -7  -2   3 1604.97 58.0863   4
   7   2  -3 1704.11 58.0491   1
   7   2  -3 1792.95 57.8541   5
  -7   2   3 1762.01 57.0327   1
  -7   2   3 1751.87 56.6659   5
  -7   2   3 1752.13 57.0607   4
  -6  -2   3 790.313 28.9735   4
   6  -2  -3 800.162 29.3546   3
  -6  -2   3 811.579 28.5254   2
  -6  -2   3 836.118 28.9705   1
  -6   2   3 814.606 27.2365   5
   6   2  -3 787.395 28.4462   5
   6   2  -3 795.517 28.9234   1
  -6   2   3 848.667 27.7823   1
   5  -2  -3 281.715 12.4832   3
  -5  -2   3 242.718 11.7560   4
  -5  -2   3 279.993 11.9419   1
  -5  -2   3 279.052 12.0083   2
  -5   2   3 286.486 10.4877   1
   5   2  -3 244.776 11.8796   1
  -5   2   3 288.176 9.75230   5
   5   2  -3 283.553 11.5436   5
  -4  -2   3 14.2454 3.43011   4
   4  -2  -3 9.81417 3.82628   3
  -4  -2   3 6.10783 3.52907   2
  -4   2   3 12.0509 1.92734   1
   4   2  -3 10.9580 3.27397   1
   4   2  -3 14.6731 2.90721   5
  -3  -2   3 270.777 12.5368   2
   3  -2  -3 297.036 12.6859   3
  -3  -2   3 307.255 11.8320   4
   3   2  -3 307.100 12.0264   1
   3   2  -3 293.871 11.5138   5
  -2  -2   3 627.110 22.4881   2
   2  -2  -3 636.064 22.3444   3
  -2  -2   3 608.106 21.0071   4
   2   2  -3 580.424 21.2838   1
   2   2  -3 587.513 20.9576   5
  -1  -2   3 3230.47 105.731   4
  -1  -2   3 3255.06 107.284   2
   1  -2  -3 3255.74 106.962   3
   1   2  -3 3369.59 106.195   1
   1   2  -3 3358.01 105.871   5
   0  -2   3 70.1237 6.01699   2
   0  -2   3 79.5155 4.86378   4
   0  -2  -3 82.6150 6.21751   3
   0   2  -3 79.2687 5.41419   1
   0   2   3 71.3563 3.94723   1
   0   2  -3 68.1855 4.82045   5
   1  -2   3 189.035 10.0250   2
   1  -2   3 187.283 8.17177   4
  -1  -2  -3 209.880 9.74489   3
   1   2   3 204.569 7.94214   1
  -1   2  -3 200.116 8.79222   1
   1   2   3 192.568 7.26056   5
  -1   2  -3 180.745 8.37540   5
   2  -2   3 631.592 22.5333   4
   2  -2   3 665.515 24.2480   2
  -2  -2  -3 665.801 22.3765   4
  -2   2  -3 647.321 23.1027   1
  -2   2  -3 655.856 22.8742   5
  -2   2  -3 668.548 24.2774   4
   2   2   3 639.455 22.4831   1
   3  -2   3 933.559 32.4157   2
  -3  -2  -3 935.311 31.0432   4
   3  -2   3 893.920 30.9703   4
  -3   2  -3 886.431 31.4409   4
  -3   2  -3 877.614 31.1674   5
   3   2   3 923.561 30.8327   5
   3   2   3 901.479 31.0958   1
   3   2   3 876.609 31.1125   4
  -3   2  -3 968.131 31.6255   1
   4  -2   3 189.243 8.86758   1
  -4  -2  -3 179.832 8.92373   4
  -4  -2  -3 180.620 8.83967   1
   4  -2   3 189.811 10.1997   2
   4  -2   3 176.616 8.82662   4
   4   2   3 191.559 8.79035   5
   4   2   3 190.321 9.27840   4
  -4   2  -3 181.814 9.09830   5
   4   2   3 191.722 9.21570   1
  -4   2  -3 185.831 9.32897   1
  -4   2  -3 217.496 9.78977   4
   5  -2   3 141.575 8.73367   2
   5  -2   3 130.602 7.62718   1
   5  -2   3 137.364 7.64893   4
  -5  -2  -3 138.164 7.96518   4
  -5  -2  -3 125.444 7.75085   1
   5  -2   3 136.151 7.35950   3
   5   2   3 142.663 8.34488   4
  -5   2  -3 138.243 7.99224   5
   5   2   3 137.925 7.80276   5
  -5   2  -3 140.391 8.17149   1
   5   2   3 147.426 8.23912   1
  -5   2  -3 146.783 8.34788   4
  -6  -2  -3 73.5850 6.20614   4
   6  -2   3 73.4231 5.91842   4
  -6  -2  -3 80.5190 6.48420   1
   6  -2   3 76.1714 6.08767   1
   6  -2   3 94.4345 7.02150   2
   6   2   3 67.4397 6.18012   1
  -6   2  -3 69.6757 6.16054   1
   6   2   3 61.2904 5.90531   4
  -6   2  -3 75.9552 6.31140   1
  -6   2  -3 61.1040 5.79867   5
   6   2   3 82.0147 6.25247   5
  -6   2  -3 68.4549 6.09136   4
  -7  -2  -3 11.5225 3.65863   4
   7  -2   3 7.93734 3.56996   4
  -7  -2  -3 18.5858 4.18542   1
   7  -2   3 5.80682 3.41698   1
   7  -2   3 15.6852 4.20951   2
  -7   2  -3 21.0644 4.28414   4
  -7   2  -3 13.0723 3.92070   1
  -7   2  -3 13.6253 3.76601   5
   7   2   3 15.6661 4.13048   5
   7   2   3 12.3634 4.13022   4
  -7   2  -3 11.9620 3.65267   5
   7   2   3 6.07387 3.78160   1
   8  -2   3 65.3387 6.15190   1
  -8  -2  -3 58.9448 6.31219   1
   8  -2   3 56.3318 5.95226   4
  -8  -2  -3 61.5195 6.13630   4
   8  -2   3 58.9069 6.10068   2
  -8   2  -3 67.5044 6.63153   4
   8   2   3 50.4159 6.08767   1
   8   2   3 61.5104 6.61714   4
  -8   2  -3 57.4052 5.91403   5
  -8   2  -3 65.3978 6.39216   5
   8   2   3 64.9955 6.58006   5
  -8   2  -3 70.1219 6.77616   1
   9  -2   3 68.5065 6.41199   2
  -9  -2  -3 78.5701 7.29941   1
   9  -2   3 61.4008 6.45983   4
   9  -2   3 59.2133 6.26562   1
  -9  -2  -3 58.7542 6.82137   4
  -9   2  -3 56.8150 6.57556   4
   9   2   3 38.8065 6.22759   1
  -9   2  -3 74.7235 7.06111   1
   9   2   3 64.0655 6.78967   5
  -9   2  -3 46.3698 5.96991   5
   9   2   3 68.2942 7.12403   4
  10  -2   3 267.810 13.5593   1
  10  -2   3 268.141 13.0591   2
 -10  -2  -3 276.804 14.2818   4
  10  -2   3 282.874 13.8646   4
 -10  -2  -3 265.531 14.1219   1
  10   2   3 299.543 14.5402   5
 -10   2  -3 281.430 14.4835   4
 -10   2  -3 265.169 13.8648   5
  10   2   3 287.155 14.7227   1
 -10   2  -3 256.643 14.0846   1
  10   2   3 253.077 14.4236   4
  11  -2   3 93.0843 7.50435   2
 -11  -2  -3 85.4937 8.80215   4
  11  -2   3 86.5652 8.12838   4
  11  -2   3 75.5556 7.61190   1
 -11  -2  -3 85.2886 8.52706   1
 -11   2  -3 76.8537 7.73016   5
 -11   2  -3 93.0747 8.78489   1
  11   2   3 78.2353 8.53810   1
 -11   2  -3 90.4560 8.79873   4
  11   2   3 76.9099 8.25737   4
 -12  -2  -3 19.9325 5.41619   4
  12  -2   3 27.7048 5.70564   4
  12  -2   3 27.4981 5.01769   2
  12  -2   3 29.3626 5.91776   1
 -12  -2  -3 22.6414 5.59586   1
  12   2   3 23.2359 6.42287   4
  12   2   3 16.4049 5.85862   1
 -12   2  -3 29.9572 6.01210   4
 -12   2  -3 29.8008 6.19708   5
  12   2   3 28.3180 6.30773   5
 -12   2  -3 26.0054 5.92570   1
  13  -2   3 -4.3705 3.50810   2
 -13  -2  -3 -0.9595 4.17809   4
 -13  -2  -3 0.93215 4.41777   1
  13  -2   3 3.39826 4.70900   1
  13   2   3 6.71496 5.59080   4
 -13   2  -3 3.48442 4.35216   1
 -13   2  -3 3.33594 4.54042   5
 -13   2  -3 -2.6713 4.49336   4
  13   2   3 -7.5737 4.70714   5
  13   2   3 3.30550 5.21706   1
  14  -2   3 32.6165 5.39443   2
  14  -2   3 48.2978 7.45220   1
 -14  -2  -3 49.8715 7.78179   1
 -14  -2  -3 36.5402 7.63454   4
  14   2   3 39.9147 7.93283   4
 -14   2  -3 46.2848 7.39801   4
  14   2   3 49.6542 8.06860   5
 -14   2  -3 27.1317 6.63246   1
 -14   2  -3 40.1088 7.42744   5
  14   2   3 43.9519 7.93876   1
  15  -2   3 100.720 10.1960   1
 -15  -2  -3 81.6451 10.1037   1
 -15  -2  -3 76.7128 9.45808   4
 -15   2  -3 90.0749 10.2738   4
  15   2   3 94.6951 11.2674   1
 -15   2  -3 91.2278 10.5713   1
 -15   2  -3 100.439 10.6589   5
  15   2   3 95.8516 10.6475   5
 -16  -2  -3 8.04999 5.77923   4
 -16  -2  -3 -1.7678 5.33542   1
  16  -2   3 5.97347 6.11646   1
 -16   2  -3 3.56369 5.76707   1
 -16   2  -3 -3.0038 5.16582   5
  16   2   3 -3.4510 6.10923   1
  16   2   3 -5.2302 6.15034   5
 -16   2  -3 8.18352 6.26802   4
 -17  -2  -3 -0.6851 5.53270   1
 -17  -2  -3 -4.2870 5.20849   4
  17  -2   3 -2.8929 6.90373   1
 -17   2  -3 7.26163 6.11652   5
  17   2   3 1.07965 6.46963   5
 -17   2  -3 0.37243 5.74025   4
  17   2   3 -2.1093 7.05751   1
 -17   2  -3 3.59153 5.94643   1
 -18  -2  -3 203.582 16.8343   1
 -18  -2  -3 222.042 16.7323   4
 -18   2  -3 211.708 15.7558   5
 -18   2  -3 187.603 15.7259   4
  18   2   3 174.964 15.9611   1
  18   2   3 180.519 15.5544   5
 -18   2  -3 163.042 15.3347   1
 -19  -2  -3 65.9053 10.9403   1
 -19  -2  -3 46.4167 9.61752   4
  19   2   3 50.5499 10.7410   1
 -19   2  -3 50.3005 9.98029   4
 -19   2  -3 45.2626 9.73479   1
 -19   2  -3 61.9870 10.8872   5
 -20  -2  -3 143.865 15.4616   1
 -20  -2  -3 137.749 14.9909   4
  20   2   3 151.774 16.3860   1
 -20   2  -3 134.094 14.8558   4
 -20   2  -3 181.001 16.5100   1
 -20   2  -3 161.777 16.5302   5
 -21  -2  -3 34.2479 9.80038   4
 -21  -2  -3 17.1178 8.74005   1
 -21   2  -3 19.4266 8.59149   5
 -21   2  -3 30.8338 9.99154   1
  21   2   3 23.2472 9.92651   1
 -21   2  -3 21.2832 8.99942   4
 -22  -2  -3 26.9584 9.90653   4
 -22  -2  -3 14.5053 11.7084   1
  22   2   3 29.2351 10.6332   1
 -22   2  -3 35.1414 10.6590   4
 -22   2  -3 10.1201 8.74514   1
 -23  -2  -3 254.089 22.0472   4
 -23   2  -3 253.764 22.3484   1
  23   2   3 244.964 21.9202   1
 -23   2  -3 246.584 22.1137   4
 -24  -2  -3 540.621 31.7276   4
 -24   2  -3 490.081 30.3803   1
 -24   2  -3 503.336 31.0939   4
  24   2   3 459.749 30.5253   1
 -25  -2  -3 114.025 17.5581   4
 -25   2  -3 122.394 17.2181   4
 -25   2  -3 138.079 18.0022   1
  25   2   3 126.530 17.5567   1
 -26  -2  -3 15.8592 12.2046   4
 -26   2  -3 -4.7894 9.86037   4
  26   2   3 -12.147 9.84555   1
 -26   2  -3 0.71672 10.8426   1
  27  -2   3 25.0059 12.4535   3
 -27  -2  -3 33.4751 13.6339   4
 -27   2  -3 22.7902 13.0015   4
 -27   2  -3 34.2326 12.8176   1
  27   2   3 47.9439 14.2004   1
  28  -2   3 3.18817 11.5034   3
 -28  -2  -3 10.6117 12.7359   4
 -28   2  -3 -14.343 10.2257   4
 -28   2  -3 -4.3436 10.1792   1
  28   2   3 -9.2500 10.7317   1
  29  -2   3 84.6887 17.5666   3
 -29  -2  -3 42.2935 15.6195   4
  29   2   3 94.8089 18.1193   1
 -29   2  -3 42.8275 13.8909   1
 -29   2  -3 90.5697 17.8925   4
  31  -3  -3 31.6716 14.8899   3
 -31  -3   3 39.3001 14.9081   4
 -31   3   3 41.5554 15.3055   4
 -31   3   3 29.3094 13.1611   1
  31   3  -3 53.6036 15.7442   1
 -30  -3   3 -9.0983 11.2216   4
  30  -3  -3 -1.3291 10.9206   3
  30   3  -3 6.60558 12.3697   1
 -30   3   3 -5.8686 11.2186   4
 -30   3   3 4.60338 11.3287   1
 -29  -3   3 2.48525 11.8286   4
  29  -3  -3 16.6106 11.9443   3
 -29   3   3 -4.5250 9.89336   1
 -29   3   3 14.2380 11.2270   4
  29   3  -3 -11.502 10.7053   1
 -28  -3   3 79.8384 15.8731   4
  28  -3  -3 67.2386 14.6562   3
 -28   3   3 82.5377 15.0424   4
 -28   3   3 69.3396 14.5319   1
  28   3  -3 52.3330 15.1833   1
 -27  -3   3 3.93576 10.2298   4
  27  -3  -3 12.2018 10.1504   3
 -27   3   3 -3.2727 9.36764   1
  27   3  -3 9.72785 11.7936   1
 -27   3   3 5.88193 9.81774   5
 -27   3   3 -1.2674 9.41903   4
 -26  -3   3 1.84584 9.98011   4
  26  -3  -3 3.21428 10.2531   3
  26   3  -3 5.98750 10.6872   1
 -26   3   3 -8.1577 8.82403   4
 -26   3   3 1.94470 9.71848   1
 -26   3   3 6.39814 8.69080   5
  25  -3  -3 3.85459 9.02065   3
 -25  -3   3 7.09152 9.66368   4
  25   3  -3 16.5284 10.8426   1
 -25   3   3 16.4946 9.48490   4
 -25   3   3 25.6385 9.89360   5
 -25   3   3 3.65741 8.23223   1
  24  -3  -3 6.89541 9.44995   3
 -24  -3   3 3.39421 8.36207   4
 -24   3   3 3.29055 7.92900   5
 -24   3   3 0.85221 8.40719   4
  24   3  -3 22.3327 10.9658   1
 -24   3   3 14.9555 8.80424   1
  23  -3  -3 28.2558 10.4584   3
 -23  -3   3 43.6973 10.8596   4
  23   3  -3 41.4070 11.9872   1
 -23   3   3 47.4109 10.5054   1
 -23   3   3 39.3200 10.0407   4
 -23   3   3 33.3022 9.68314   5
  22  -3  -3 5.22395 8.16163   3
 -22  -3   3 11.2757 8.13027   4
 -22   3   3 18.4937 8.24111   1
 -22   3   3 2.38671 6.84269   5
 -22   3   3 13.8639 7.84708   4
  22   3  -3 5.83610 8.15288   1
  21  -3  -3 15.3931 8.46511   3
 -21  -3   3 7.14564 7.53746   4
  21   3  -3 14.1873 8.16889   5
 -21   3   3 21.0639 7.65548   5
 -21   3   3 8.79790 7.36721   1
  21   3  -3 9.66768 8.49688   1
 -21   3   3 -3.8807 6.09153   4
  20  -3  -3 215.945 17.7829   3
 -20  -3   3 247.143 19.0196   4
 -20  -3   3 211.646 18.9557   1
 -20   3   3 219.195 17.3441   1
  20   3  -3 192.233 17.0708   1
 -20   3   3 238.279 16.9466   4
  20   3  -3 198.820 16.6648   5
 -20   3   3 208.048 16.2431   5
 -19  -3   3 46.4992 9.22488   4
 -19  -3   3 44.8091 9.06196   1
  19  -3  -3 32.0674 8.59209   3
  19   3  -3 37.0378 9.15177   1
  19   3  -3 37.6164 8.67281   5
 -19   3   3 43.7707 8.49337   4
 -19   3   3 23.7670 7.54976   1
 -19   3   3 31.9731 7.62719   5
 -18  -3   3 878.274 37.9772   4
  18  -3  -3 886.218 37.6498   3
 -18  -3   3 980.961 38.3773   1
 -18   3   3 937.063 37.4336   1
  18   3  -3 932.323 38.4039   1
 -18   3   3 875.707 36.7886   5
  18   3  -3 921.603 37.9156   5
 -18   3   3 878.969 37.0978   4
  17  -3  -3 62.8216 9.68199   3
 -17  -3   3 55.9830 8.88879   1
 -17  -3   3 51.6086 8.45162   4
  17   3  -3 58.2442 9.38690   1
 -17   3   3 61.1188 8.62547   1
 -17   3   3 65.1424 8.45813   5
 -17   3   3 55.5665 8.21227   4
  17   3  -3 55.7643 8.79608   5
 -16  -3   3 389.244 19.8717   1
  16  -3  -3 355.500 19.4190   3
 -16  -3   3 330.173 19.3287   4
  16   3  -3 372.654 19.7628   5
  16   3  -3 351.133 19.7052   1
 -16   3   3 403.773 19.3099   4
 -16   3   3 387.273 18.9324   5
 -16   3   3 388.501 19.0010   1
 -15  -3   3 0.62663 4.65916   4
  15  -3  -3 -10.593 4.57459   3
 -15  -3   3 3.64941 4.63947   1
  15   3  -3 -3.4537 4.93792   5
 -15   3   3 0.60849 4.17595   5
 -15   3   3 3.89776 4.43655   4
  15   3  -3 -4.2690 5.21215   1
 -15   3   3 2.30500 4.35384   1
  14  -3  -3 300.467 16.7417   3
 -14  -3   3 278.082 16.1894   1
 -14  -3   3 299.053 16.7171   4
 -14   3   3 335.201 16.1222   4
  14   3  -3 306.665 17.1209   1
 -14   3   3 320.656 15.9235   1
 -14   3   3 317.029 15.5916   5
  14   3  -3 305.026 16.6235   5
  13  -3  -3 4.62918 4.93360   3
 -13  -3   3 -1.0176 4.05127   4
 -13  -3   3 16.7238 5.05989   1
  13   3  -3 3.63871 4.61514   5
  13   3  -3 4.97335 4.83401   1
 -13   3   3 3.90949 3.83537   4
 -13   3   3 9.68231 4.00414   5
 -13   3   3 7.96441 4.19254   1
  12  -3  -3 84.7939 8.83291   3
 -12  -3   3 74.4323 7.93125   4
 -12  -3   3 86.9991 8.46442   1
  12   3  -3 75.5137 8.37115   1
  12   3  -3 84.8699 8.43165   5
 -12   3   3 90.9419 7.86532   1
 -12   3   3 76.6246 7.11289   5
 -12   3   3 93.3285 7.84840   4
 -11  -3   3 210.064 12.3439   1
 -11  -3   3 220.462 12.7519   4
  11  -3  -3 234.025 12.9787   3
 -11   3   3 222.182 11.5481   1
 -11   3   3 226.895 11.4364   4
  11   3  -3 190.958 12.3892   1
 -11   3   3 228.790 11.2928   5
  11   3  -3 237.641 12.7018   5
  10  -3  -3 117.297 9.44647   3
 -10  -3   3 120.980 9.37304   4
 -10  -3   3 122.623 9.31172   1
 -10   3   3 114.340 7.97795   1
 -10   3   3 113.114 7.60431   4
 -10   3   3 115.424 7.41385   5
  10   3  -3 92.4729 8.16573   5
  10   3  -3 116.935 9.29454   1
   9  -3  -3 457.293 19.6830   3
  -9  -3   3 457.355 19.3408   4
  -9  -3   3 481.615 19.2646   1
  -9   3   3 441.267 17.3866   5
  -9   3   3 462.699 17.9125   1
   9   3  -3 448.081 18.8652   5
   9   3  -3 460.855 19.3768   1
  -9   3   3 456.800 17.8216   4
  -8  -3   3 10.5570 3.92564   2
  -8  -3   3 15.6061 4.13943   1
  -8  -3   3 12.3754 4.07372   4
   8  -3  -3 10.7244 4.33587   3
  -8   3   3 17.4838 3.24346   4
   8   3  -3 11.2885 4.13025   1
  -8   3   3 16.2900 2.79115   5
  -8   3   3 18.6460 3.33993   1
   8   3  -3 13.0911 3.85410   5
   7  -3  -3 360.799 16.1476   3
  -7  -3   3 364.420 16.0254   2
  -7  -3   3 362.674 15.2991   1
  -7  -3   3 380.296 15.5504   4
  -7   3   3 378.795 13.4975   5
   7   3  -3 338.166 15.5366   1
  -7   3   3 358.406 14.0025   1
   7   3  -3 363.627 15.3343   5
  -7   3   3 372.466 13.5506   5
   6  -3  -3 1107.21 39.6191   3
  -6  -3   3 1150.79 39.0035   1
  -6  -3   3 1141.02 38.6645   4
  -6  -3   3 1109.07 39.5688   2
   6   3  -3 1079.51 38.8497   1
  -6   3   3 1103.17 37.1212   1
  -6   3   3 1159.62 36.4103   5
   6   3  -3 1082.58 38.4147   5
  -5  -3   3 38.4765 5.46303   2
  -5  -3   3 40.1214 4.33511   4
   5  -3  -3 34.5551 5.17248   3
  -5   3   3 37.6537 2.86942   1
   5   3  -3 32.9792 3.98678   5
   5   3  -3 31.4064 4.32717   1
  -4  -3   3 64.8910 6.67867   2
  -4  -3   3 69.9829 5.38279   4
   4  -3  -3 64.3757 6.25493   3
   4   3  -3 79.9621 5.86221   1
   4   3  -3 66.9500 5.23418   5
  -3  -3   3 618.283 21.6650   4
   3  -3  -3 592.440 23.4323   3
  -3  -3   3 627.922 24.2421   2
   3   3  -3 644.258 22.5627   1
   3   3  -3 639.283 22.0433   5
  -2  -3   3 20.0152 4.81926   2
   2  -3  -3 17.3526 4.08565   3
  -2  -3   3 20.1608 2.55706   4
   2   3  -3 21.4939 2.98009   5
   2   3  -3 18.0221 3.28372   1
   1  -3  -3 -1.9380 3.32603   3
  -1  -3   3 2.17237 1.75114   4
  -1  -3   3 5.44095 4.15979   2
   1   3  -3 -0.1564 2.02395   5
   1   3  -3 -3.5504 2.31283   1
   0  -3  -3 324.471 14.1534   3
   0  -3   3 316.731 11.4616   4
   0  -3   3 311.072 14.7758   2
   0   3  -3 338.433 12.2966   5
   0   3  -3 312.711 12.7094   1
   1  -3   3 99.8014 8.19796   2
  -1  -3  -3 95.6596 7.43002   3
   1  -3   3 93.3209 4.89057   4
  -1   3  -3 101.459 5.80635   5
   1   3   3 108.133 5.15281   1
  -1   3  -3 110.674 6.34102   1
   2  -3   3 14.4974 2.29247   4
   2  -3   3 18.5597 4.88562   2
  -2   3  -3 14.2231 3.20905   1
   2   3   3 11.0610 2.66333   1
  -2   3  -3 16.4839 2.90343   5
   2   3   3 13.3121 2.16634   5
   2   3   3 14.8456 2.19359   5
   3  -3   3 27.4999 3.94617   3
   3  -3   3 17.3897 2.72112   4
   3  -3   3 12.5004 4.58446   2
  -3  -3  -3 19.3922 2.57691   4
   3   3   3 22.0372 3.39739   1
  -3   3  -3 22.9585 3.64073   4
  -3   3  -3 23.6896 3.77271   1
   3   3   3 13.7376 2.67579   5
  -3   3  -3 19.9041 3.24334   5
  -4  -3  -3 147.125 7.31153   4
   4  -3   3 150.610 10.1123   2
   4  -3   3 149.794 7.56184   3
   4  -3   3 135.164 7.06759   4
   4   3   3 147.626 7.47670   5
  -4   3  -3 141.952 7.88118   5
  -4   3  -3 146.748 8.31274   1
   4   3   3 152.248 8.01980   4
  -4   3  -3 149.689 8.29934   4
   4   3   3 149.974 8.02574   1
  -5  -3  -3 0.45508 2.45339   4
   5  -3   3 4.03634 2.76447   3
   5  -3   3 2.53373 3.91895   2
   5  -3   3 1.21459 2.46399   4
  -5   3  -3 2.38188 2.98297   4
   5   3   3 -0.0835 2.86676   1
  -5   3  -3 2.45943 2.67569   5
   5   3   3 0.30383 2.45027   5
  -5   3  -3 1.72159 2.90789   1
   5   3   3 4.63002 3.09863   4
   6  -3   3 14.4968 4.26575   1
  -6  -3  -3 11.4711 3.26462   4
   6  -3   3 11.4941 3.02600   4
   6  -3   3 6.46151 3.19547   3
   6  -3   3 17.0341 4.77803   2
  -6  -3  -3 11.8423 3.37750   1
   6   3   3 12.4963 3.61077   5
  -6   3  -3 15.0831 3.76092   4
  -6   3  -3 10.0253 3.67640   1
  -6   3  -3 14.4684 3.53217   5
   6   3   3 13.8700 3.86522   4
   6   3   3 8.15052 3.57288   1
   7  -3   3 1149.32 41.0010   3
  -7  -3  -3 1199.57 41.3937   1
  -7  -3  -3 1193.62 41.5561   4
   7  -3   3 1196.79 40.6411   1
   7  -3   3 1128.00 40.6579   4
   7  -3   3 1213.97 42.7423   2
   7   3   3 1195.63 41.8977   4
  -7   3  -3 1124.88 41.5261   1
  -7   3  -3 1145.69 41.5097   5
   7   3   3 1194.93 41.5413   5
  -7   3  -3 1235.64 41.8507   1
  -7   3  -3 1226.50 41.7870   4
   7   3   3 1198.75 41.8206   1
  -8  -3  -3 167.750 9.89222   4
   8  -3   3 146.231 8.68985   1
   8  -3   3 151.864 10.4785   2
   8  -3   3 149.406 9.12322   3
   8  -3   3 154.317 9.08877   4
  -8  -3  -3 158.363 9.49188   1
  -8   3  -3 164.605 9.88749   5
  -8   3  -3 154.132 10.0337   4
   8   3   3 173.246 10.4489   4
  -8   3  -3 167.923 10.0668   1
   8   3   3 155.483 10.1197   1
   8   3   3 149.627 9.86577   5
  -9  -3  -3 87.8187 7.90038   4
  -9  -3  -3 96.6824 8.06266   1
   9  -3   3 83.9189 7.11930   1
   9  -3   3 86.1806 7.20346   4
   9  -3   3 83.7063 7.49508   3
   9  -3   3 87.1197 8.15698   2
   9   3   3 74.3018 7.83416   1
   9   3   3 80.2233 8.04633   4
  -9   3  -3 77.8361 7.73182   1
   9   3   3 86.5761 8.05189   5
  -9   3  -3 91.4719 7.81294   5
  -9   3  -3 78.5003 7.78279   4
  -9   3  -3 80.5550 7.52967   5
 -10  -3  -3 72.3133 7.36453   1
  10  -3   3 67.7187 6.98574   3
  10  -3   3 66.7227 7.26889   2
 -10  -3  -3 63.7219 7.25604   4
  10  -3   3 63.2687 6.59183   1
  10   3   3 57.5991 7.16251   5
  10   3   3 71.1016 7.94451   4
 -10   3  -3 68.1523 6.90009   5
  10   3   3 54.4206 7.47908   1
 -10   3  -3 58.6049 7.13198   4
 -10   3  -3 67.7960 7.45882   1
  11  -3   3 482.893 20.6262   2
 -11  -3  -3 406.131 20.5350   4
 -11  -3  -3 462.291 20.7532   1
  11  -3   3 456.432 20.3422   3
 -11   3  -3 514.002 21.4507   4
 -11   3  -3 495.289 21.1645   5
  11   3   3 506.619 21.4371   5
  11   3   3 501.526 21.8234   1
 -11   3  -3 468.890 21.1528   1
  11   3   3 445.426 21.4054   4
  12  -3   3 222.904 12.7696   3
 -12  -3  -3 205.941 13.2101   1
  12  -3   3 223.897 12.9710   2
 -12  -3  -3 214.307 13.4295   4
  12   3   3 219.485 14.2528   1
  12   3   3 200.889 14.1592   4
 -12   3  -3 206.361 13.2517   5
  12   3   3 231.613 14.0950   5
 -12   3  -3 193.408 13.2683   1
 -12   3  -3 219.897 13.7570   4
 -13  -3  -3 41.2776 7.16878   4
  13  -3   3 28.3668 6.14876   2
 -13  -3  -3 37.0485 6.69525   1
  13  -3   3 26.6637 6.31982   3
 -13   3  -3 35.6424 6.76146   4
  13   3   3 32.7640 7.34755   1
 -13   3  -3 31.3139 6.46160   5
 -13   3  -3 23.5995 6.16098   1
  13   3   3 32.4290 7.27279   4
  13   3   3 33.0581 6.96834   5
 -14  -3  -3 1.01104 4.91944   4
  14  -3   3 8.85490 4.80791   2
  14  -3   3 7.03564 5.38851   3
 -14  -3  -3 3.78781 5.14734   1
 -14   3  -3 12.4244 5.75656   5
 -14   3  -3 1.90943 5.01718   1
 -14   3  -3 4.67573 4.92976   4
  14   3   3 -2.5876 5.67152   5
  14   3   3 6.89164 6.16269   1
  15  -3   3 132.847 10.5749   2
  15  -3   3 122.201 11.6866   3
 -15  -3  -3 147.453 13.1555   4
 -15   3  -3 119.035 11.8363   1
 -15   3  -3 139.453 12.7136   4
  15   3   3 131.887 13.5470   1
 -15   3  -3 129.254 12.0088   5
  15   3   3 129.631 12.4707   5
 -16  -3  -3 1.59401 5.58860   4
  16  -3   3 0.60445 5.76861   3
  16   3   3 8.19530 6.74983   1
 -16   3  -3 5.08866 5.94839   4
 -16   3  -3 -1.4719 5.30085   1
 -16   3  -3 10.6747 6.24885   5
  16   3   3 2.31589 6.31121   5
 -17  -3  -3 35.1606 8.46216   4
  17  -3   3 22.7987 7.53691   3
 -17   3  -3 23.6998 8.18374   4
  17   3   3 46.1631 9.56812   5
 -17   3  -3 37.8829 8.71878   1
 -17   3  -3 46.9745 8.95587   5
  17   3   3 36.1121 8.79400   1
  18  -3   3 5.68620 6.87556   3
 -18  -3  -3 -1.7362 6.18229   4
 -18   3  -3 9.94318 7.19168   5
  18   3   3 6.56815 7.47836   1
 -18   3  -3 12.9036 7.19950   4
 -18   3  -3 6.33479 6.76908   1
  18   3   3 15.7268 7.93372   5
 -19  -3  -3 9.60171 7.43894   4
  19  -3   3 9.71918 7.48223   3
  19   3   3 3.94454 8.20200   1
 -19   3  -3 3.92111 7.12717   1
 -19   3  -3 -1.7484 6.99993   5
 -19   3  -3 1.93624 7.22572   4
  19   3   3 -0.4411 7.74678   5
  20  -3   3 71.5981 11.5150   3
 -20  -3  -3 52.7551 10.7160   4
 -20   3  -3 82.2976 12.0646   5
 -20   3  -3 48.7669 10.7674   1
  20   3   3 62.3384 11.9284   5
  20   3   3 52.6435 11.8746   1
 -20   3  -3 68.5661 11.5586   4
  21  -3   3 2.06538 8.00509   3
 -21  -3  -3 8.99965 8.04080   4
 -21   3  -3 4.62135 7.76336   5
 -21   3  -3 1.00070 7.64175   4
 -21   3  -3 -7.4665 6.77736   1
  21   3   3 8.57282 8.95456   1
  22  -3   3 43.1097 11.0817   3
 -22  -3  -3 47.0510 11.1360   4
 -22   3  -3 29.2836 10.4460   4
 -22   3  -3 40.6231 10.9974   5
 -22   3  -3 42.8518 11.1466   1
  22   3   3 25.8503 10.7525   1
 -23  -3  -3 -0.9117 9.10526   4
  23  -3   3 5.35647 9.36277   3
  23   3   3 -1.9479 9.95886   1
 -23   3  -3 9.08241 9.14514   1
 -23   3  -3 -8.0277 8.39988   4
 -23   3  -3 -3.2102 8.26489   5
 -24  -3  -3 0.55842 9.77434   4
  24  -3   3 -0.6750 8.90650   3
  24   3   3 0.31024 9.91590   1
 -24   3  -3 -3.4568 8.97724   4
 -24   3  -3 -3.5311 8.99907   1
 -25  -3  -3 -0.5212 10.0561   4
 -25   3  -3 6.47990 10.1795   4
 -25   3  -3 11.2676 10.7132   1
  25   3   3 21.9218 12.1560   1
 -26  -3  -3 11.1572 11.9302   4
 -26   3  -3 23.2846 11.7548   1
  26   3   3 16.2525 11.5813   1
 -26   3  -3 12.8615 11.0785   4
 -27  -3  -3 3.30868 11.5700   4
 -27   3  -3 -0.9365 10.8025   4
 -27   3  -3 -1.3554 10.8941   1
  27   3   3 3.29587 11.6410   1
 -28  -3  -3 143.335 20.4832   4
 -28   3  -3 188.039 21.9966   4
  28   3   3 150.900 21.0101   1
 -28   3  -3 159.298 20.8338   1
 -29  -3  -3 21.4102 13.8301   4
 -29   3  -3 16.8142 13.1431   4
  29   3   3 18.4864 14.2436   1
 -30  -4   3 -16.362 10.8617   4
  30  -4  -3 16.9253 20.6388   3
  30   4  -3 3.73468 11.9468   1
 -30   4   3 5.10322 11.8284   1
  29  -4  -3 19.1750 12.3399   3
 -29  -4   3 31.0652 13.6353   4
 -29   4   3 20.9271 12.5858   1
 -29   4   3 27.9179 11.9689   5
  29   4  -3 37.5086 14.0862   1
 -28  -4   3 31.6958 13.6814   4
  28  -4  -3 24.0662 12.5711   3
  28   4  -3 23.1484 13.1589   1
 -28   4   3 33.4049 11.8175   5
 -28   4   3 30.0410 11.8757   1
 -27  -4   3 -23.232 9.21929   4
  27  -4  -3 0.25252 10.2117   3
 -27   4   3 -1.0320 9.22820   5
  27   4  -3 9.72953 11.9908   1
 -27   4   3 6.84264 10.3443   1
 -26  -4   3 -4.1464 9.62618   4
  26  -4  -3 -9.0889 8.87607   3
  26   4  -3 20.7906 11.9233   1
 -26   4   3 2.61138 8.60111   5
 -26   4   3 1.37172 8.78941   1
  25  -4  -3 157.021 18.1512   3
 -25  -4   3 176.096 19.2074   4
  25   4  -3 134.478 18.0562   1
 -25   4   3 169.429 17.9013   1
 -25   4   3 181.646 17.9665   5
  24  -4  -3 51.9563 12.1349   3
 -24  -4   3 45.2366 11.4983   4
 -24   4   3 46.9261 11.4932   5
 -24   4   3 53.9970 11.2907   1
  24   4  -3 26.9855 11.5013   1
  23  -4  -3 24.7685 10.2329   3
 -23  -4   3 16.8480 9.31197   4
  23   4  -3 12.4961 10.0771   1
  23   4  -3 27.8500 10.8247   5
 -23   4   3 19.4886 9.14927   5
 -23   4   3 17.1360 8.84185   1
  22  -4  -3 155.415 16.3461   3
 -22  -4   3 136.104 15.3421   4
  22   4  -3 128.285 15.3634   5
 -22   4   3 123.338 14.6420   1
  22   4  -3 117.611 15.4565   1
 -22   4   3 130.825 14.4244   5
 -21  -4   3 119.648 14.1429   4
  21  -4  -3 146.938 15.2181   3
  21   4  -3 156.282 15.8417   1
  21   4  -3 147.083 15.4558   5
 -21   4   3 129.423 14.5211   1
 -21   4   3 144.514 14.4546   5
 -20  -4   3 67.4954 10.9950   4
  20  -4  -3 85.3792 12.1445   3
 -20   4   3 54.6249 10.2940   1
  20   4  -3 83.0950 12.2327   5
 -20   4   3 77.0890 10.6715   5
  20   4  -3 63.3419 11.1341   1
  19  -4  -3 27.2500 8.32561   3
 -19  -4   3 39.8176 9.08312   4
 -19   4   3 29.3080 7.80310   5
 -19   4   3 46.7414 11.7507   4
  19   4  -3 33.3398 8.98331   1
  19   4  -3 28.8589 8.94182   5
 -19   4   3 29.6854 8.09709   1
  18  -4  -3 509.063 26.3616   3
 -18  -4   3 557.106 26.6950   4
 -18   4   3 529.719 27.4971   4
 -18   4   3 518.302 25.1096   1
 -18   4   3 588.825 25.7229   5
  18   4  -3 517.670 26.8454   1
  18   4  -3 525.998 26.5979   5
  17  -4  -3 84.1104 11.0760   3
 -17  -4   3 103.907 11.4261   4
 -17   4   3 80.0316 9.55868   5
 -17   4   3 73.6771 9.29495   1
  17   4  -3 66.1803 9.95856   5
 -17   4   3 102.766 10.4310   4
  17   4  -3 76.4269 10.9636   1
 -16  -4   3 17.5303 6.61860   4
  16  -4  -3 27.3577 7.34513   3
  16   4  -3 19.7872 7.56005   1
 -16   4   3 26.8283 6.40690   1
  16   4  -3 16.4678 7.01484   5
 -16   4   3 21.1355 6.00447   5
 -16   4   3 18.6806 5.84712   4
  15  -4  -3 457.099 21.9042   3
 -15  -4   3 374.528 20.5521   4
 -15   4   3 399.542 19.7779   4
 -15   4   3 431.473 20.0680   1
  15   4  -3 437.440 21.9086   1
 -15   4   3 403.981 19.4139   5
  15   4  -3 427.582 21.2639   5
  14  -4  -3 143.837 12.5415   3
 -14  -4   3 125.625 11.2355   4
 -14   4   3 173.861 11.3958   4
  14   4  -3 180.354 13.3744   1
  14   4  -3 136.121 11.9383   5
 -14   4   3 141.894 11.1992   1
 -14   4   3 149.462 10.7173   5
 -13  -4   3 155.197 11.8902   4
  13  -4  -3 153.684 12.6173   3
  13   4  -3 165.582 12.4482   5
 -13   4   3 161.911 10.6095   4
 -13   4   3 152.697 10.5698   1
 -13   4   3 150.580 10.3693   5
  13   4  -3 163.841 12.9582   1
 -12  -4   3 154.503 11.0426   4
  12  -4  -3 138.456 11.4638   3
  12   4  -3 152.847 11.6228   5
 -12   4   3 137.410 9.71414   1
 -12   4   3 128.983 9.09579   5
  12   4  -3 142.033 11.5608   1
 -12   4   3 122.164 9.06161   4
  11  -4  -3 82.2281 8.63826   3
 -11  -4   3 79.1544 7.90927   4
 -11   4   3 70.9351 6.84003   1
  11   4  -3 71.6708 8.02552   5
  11   4  -3 65.3253 7.90616   1
 -11   4   3 78.3165 6.89682   4
 -11   4   3 64.6125 6.19923   5
 -10  -4   3 34.4883 5.42803   4
  10  -4  -3 23.2636 5.50929   3
  10   4  -3 21.2372 5.31458   5
 -10   4   3 29.7022 4.09900   5
  10   4  -3 13.9079 5.15780   1
 -10   4   3 24.1184 3.91596   5
 -10   4   3 23.1116 4.18289   1
 -10   4   3 23.0572 4.09274   4
   9  -4  -3 59.7442 7.06944   3
  -9  -4   3 58.4766 6.30246   4
   9   4  -3 50.1314 6.03589   5
  -9   4   3 52.6093 4.98682   4
  -9   4   3 51.4196 4.64721   5
   9   4  -3 48.8682 6.59326   1
  -9   4   3 58.1809 4.91355   5
  -9   4   3 54.7597 4.80188   5
  -9   4   3 52.0278 5.05904   1
  -8  -4   3 264.961 13.2198   4
   8  -4  -3 299.940 14.7694   3
   8   4  -3 282.620 14.2122   1
   8   4  -3 296.620 13.8902   5
  -8   4   3 278.579 11.4318   5
  -8   4   3 312.690 11.7082   5
  -8   4   3 288.042 12.0992   1
  -7  -4   3 -4.0340 2.70042   4
  -7  -4   3 3.94357 4.40624   2
   7  -4  -3 2.18531 3.51661   3
  -7   4   3 1.49602 1.73117   5
   7   4  -3 2.10894 3.46657   1
   7   4  -3 1.20421 3.20429   5
  -7   4   3 3.64863 2.23763   1
  -7   4   3 2.51170 1.63566   5
  -6  -4   3 15.2431 3.37896   4
  -6  -4   3 22.7597 5.38756   2
   6  -4  -3 22.1841 4.93193   3
   6   4  -3 16.9886 3.76712   5
  -6   4   3 25.2284 2.82346   1
   6   4  -3 20.3385 4.16785   1
   5  -4  -3 636.529 25.9273   3
  -5  -4   3 668.612 23.4427   4
  -5  -4   3 683.758 27.0860   2
   5   4  -3 661.211 24.9015   1
   5   4  -3 678.449 24.3827   5
  -5   4   3 682.292 22.3819   1
   4  -4  -3 132.958 9.24552   3
  -4  -4   3 145.209 10.3072   2
  -4  -4   3 141.393 6.37273   4
   4   4  -3 143.258 7.58860   5
   4   4  -3 132.920 8.31237   1
  -3  -4   3 203.853 11.9958   2
   3  -4  -3 176.635 10.7079   3
   3   4  -3 179.328 8.62028   5
   3   4  -3 184.829 9.32052   1
   3   4  -3 202.761 8.90012   5
  -2  -4   3 369.107 18.0393   2
   2  -4  -3 405.200 17.3787   3
   2   4  -3 403.752 14.9006   5
   2   4  -3 377.399 14.6265   5
   2   4  -3 398.655 15.4643   1
   1  -4  -3 14.3998 4.43347   3
  -1  -4   3 21.4084 5.29870   2
   1   4  -3 21.3907 2.93345   5
   1   4  -3 16.3470 2.87707   5
   1   4  -3 17.9486 3.38703   1
   0  -4  -3 423.178 18.0962   3
   0  -4   3 386.037 18.8221   2
   0   4  -3 417.678 15.1790   5
   0   4  -3 414.206 15.4711   5
   0   4  -3 438.188 16.2401   1
   1  -4   3 7.78085 2.83029   3
   1  -4   3 8.95900 4.88576   2
   1   4   3 8.10782 2.14745   1
  -1   4  -3 10.5485 2.93111   1
  -1   4  -3 8.13097 2.34222   5
  -1   4  -3 6.36335 2.53064   5
   2  -4   3 141.375 7.73860   3
   2  -4   3 146.317 11.1414   2
  -2   4  -3 156.922 7.60138   5
   2   4   3 147.745 6.28395   5
   2   4   3 145.219 7.16158   1
  -2   4  -3 149.351 7.15649   5
   2   4   3 149.041 6.33796   5
  -2   4  -3 147.391 7.97033   1
   3  -4   3 684.896 27.3582   2
   3  -4   3 649.132 23.8005   3
   3   4   3 666.520 23.1084   5
   3   4   3 634.767 22.9178   5
   3   4   3 671.564 23.5599   1
  -3   4  -3 680.492 24.1740   1
  -3   4  -3 654.553 24.0438   4
  -3   4  -3 647.385 23.7478   5
  -3   4  -3 677.672 23.3818   5
   4  -4   3 189.022 9.17704   3
   4  -4   3 161.609 11.7856   2
  -4   4  -3 190.507 9.51310   1
   4   4   3 186.975 8.77400   5
   4   4   3 193.452 8.85025   5
  -4   4  -3 185.701 9.49880   4
   4   4   3 195.313 9.44569   4
  -4   4  -3 170.476 9.11677   5
   4   4   3 187.646 9.25464   1
  -4   4  -3 179.893 9.00467   5
   5  -4   3 91.3641 6.61147   3
  -5  -4  -3 75.4733 5.10410   4
   5  -4   3 83.4064 8.86789   2
  -5   4  -3 71.1406 6.36872   1
   5   4   3 76.6364 6.52787   1
  -5   4  -3 80.2642 6.55587   4
   5   4   3 86.3891 6.82660   4
  -5   4  -3 79.1067 6.39795   5
   5   4   3 65.4997 5.82346   5
   6  -4   3 -2.8047 4.33148   2
  -6  -4  -3 3.71239 2.65471   4
   6  -4   3 2.20135 3.06951   3
  -6   4  -3 -0.1678 2.86434   5
  -6   4  -3 -0.4986 3.01516   1
  -6   4  -3 5.01951 3.24166   4
   6   4   3 -2.9097 3.27785   4
   6   4   3 -0.9299 2.91875   5
   6   4   3 5.28014 3.53362   1
   7  -4   3 72.0274 6.43157   3
   7  -4   3 57.3453 7.86378   2
  -7  -4  -3 59.0898 5.49627   4
   7   4   3 52.8764 6.02672   5
  -7   4  -3 48.0142 5.88621   1
  -7   4  -3 52.8650 5.99548   4
   7   4   3 51.3548 6.28845   1
  -7   4  -3 49.7120 5.86884   5
   7   4   3 72.2170 6.84580   4
   8  -4   3 216.880 11.7834   3
   8  -4   3 238.098 14.1899   2
  -8  -4  -3 240.514 11.7776   4
   8   4   3 256.677 13.2985   1
  -8   4  -3 236.729 12.4087   1
  -8   4  -3 238.550 12.4984   1
   8   4   3 238.019 12.8655   4
  -8   4  -3 211.799 12.0086   5
  -8   4  -3 208.534 11.9949   4
   8   4   3 229.616 12.4734   5
   9  -4   3 237.880 12.6762   3
  -9  -4  -3 262.412 12.8349   4
   9  -4   3 228.957 14.3171   2
  -9   4  -3 228.995 12.8840   1
  -9   4  -3 231.163 12.8328   5
   9   4   3 259.426 14.1577   4
  -9   4  -3 238.982 13.0790   4
   9   4   3 242.487 13.3905   5
   9   4   3 244.640 13.9748   1
 -10  -4  -3 138.795 9.90477   4
  10  -4   3 137.038 9.95572   3
  10  -4   3 157.681 11.8081   2
  10   4   3 137.937 11.0481   1
 -10   4  -3 142.432 10.5632   4
  10   4   3 145.861 10.8705   5
 -10   4  -3 129.701 10.1618   5
  10   4   3 128.916 10.7969   4
 -10   4  -3 137.504 10.5687   1
 -10   4  -3 130.282 10.0872   5
 -11  -4  -3 11.3931 4.67981   4
  11  -4   3 13.4725 4.80901   3
  11  -4   3 16.5697 6.00052   2
 -11   4  -3 10.0196 4.94047   1
 -11   4  -3 12.2349 4.60640   5
 -11   4  -3 14.4401 4.99350   4
 -11   4  -3 5.91616 4.50278   5
  11   4   3 3.31260 5.17315   1
  11   4   3 8.41267 5.27759   5
 -12  -4  -3 274.183 15.4913   4
  12  -4   3 281.396 15.2933   3
  12  -4   3 295.355 16.3498   2
 -12   4  -3 274.586 15.8863   4
  12   4   3 299.294 17.0497   1
 -12   4  -3 276.277 15.7405   5
 -12   4  -3 309.872 16.3018   1
  12   4   3 262.882 16.0994   5
  13  -4   3 21.5652 6.54730   2
 -13  -4  -3 7.68125 5.38079   4
  13  -4   3 8.17803 5.39690   3
 -13   4  -3 12.9772 5.62725   5
 -13   4  -3 15.4171 5.88065   4
  13   4   3 13.5008 6.48379   5
  13   4   3 14.4685 6.68482   1
 -13   4  -3 6.89617 5.59871   1
 -14  -4  -3 0.49202 5.24150   4
  14  -4   3 0.08118 5.53376   2
  14  -4   3 5.16858 5.37927   3
  14   4   3 -5.4515 5.73950   1
  14   4   3 5.26756 6.34581   5
 -14   4  -3 -0.1713 5.13979   4
 -14   4  -3 -4.0887 4.96296   1
 -14   4  -3 0.36175 5.00318   5
  15  -4   3 -1.9493 5.85357   3
 -15  -4  -3 0.57171 5.35649   4
  15  -4   3 0.20734 5.78547   2
  15   4   3 11.3605 7.06437   1
  15   4   3 7.40636 6.74732   5
 -15   4  -3 0.53186 5.45662   4
 -15   4  -3 1.40010 5.71427   5
 -15   4  -3 5.39840 5.89236   1
  16  -4   3 11.7417 6.74993   3
 -16  -4  -3 9.27385 6.10616   4
 -16   4  -3 5.29197 6.02504   5
  16   4   3 0.23958 6.31086   1
 -16   4  -3 -2.0668 5.79969   1
  16   4   3 -6.1040 6.80045   5
 -16   4  -3 6.05548 6.21094   4
 -17  -4  -3 -1.5839 5.61892   4
  17  -4   3 -3.8667 7.13835   3
 -17   4  -3 -0.2186 6.28444   1
 -17   4  -3 2.24123 6.22532   5
  17   4   3 -13.788 6.23866   5
 -17   4  -3 -2.9864 6.08781   4
  17   4   3 -14.743 6.45783   1
 -18  -4  -3 223.799 17.6226   4
 -18   4  -3 252.009 19.6652   4
  18   4   3 263.720 19.8149   5
  18   4   3 246.547 18.9917   1
 -18   4  -3 277.774 18.8936   5
 -18   4  -3 247.280 18.2526   1
 -19  -4  -3 -1.9545 7.00661   4
  19   4   3 6.82925 9.01186   1
 -19   4  -3 1.77556 7.09880   5
  19   4   3 6.11712 8.62369   5
 -19   4  -3 14.4750 7.51439   4
 -19   4  -3 9.09545 7.42143   1
 -20  -4  -3 27.0676 9.25543   4
  20   4   3 11.5081 8.85688   1
 -20   4  -3 29.8351 9.58841   5
 -20   4  -3 11.7113 8.22665   1
 -20   4  -3 16.1089 8.28328   4
  20   4   3 24.8678 10.0143   5
 -21  -4  -3 52.8316 11.5830   4
  21   4   3 41.8208 11.4015   5
 -21   4  -3 50.6702 10.8544   4
  21   4   3 39.5869 11.1089   1
 -21   4  -3 38.2613 10.5308   5
 -21   4  -3 38.1066 10.4977   1
 -22  -4  -3 66.4341 12.7109   4
  22   4   3 56.3896 13.0271   1
 -22   4  -3 62.9767 12.3894   1
 -22   4  -3 54.3539 12.2313   5
 -22   4  -3 44.6498 11.8941   4
 -23  -4  -3 127.945 16.4929   4
 -23   4  -3 96.9585 14.5477   5
  23   4   3 49.9447 13.5159   1
 -23   4  -3 72.5328 13.7931   1
 -23   4  -3 83.8462 14.5099   4
 -24  -4  -3 79.6583 14.8839   4
 -24   4  -3 52.5235 12.8339   4
 -24   4  -3 65.7324 13.1838   5
  24   4   3 38.9965 12.2853   1
 -24   4  -3 64.5642 14.0599   1
 -25  -4  -3 7.27660 10.4060   4
 -25   4  -3 9.99459 10.3842   5
  25   4   3 6.90784 10.9553   1
 -25   4  -3 -7.9360 10.8651   4
 -25   4  -3 0.11569 10.2374   1
 -26  -4  -3 -5.0256 10.4820   4
  26   4   3 7.26990 11.0295   1
 -26   4  -3 12.2565 11.1764   1
 -27  -4  -3 135.597 19.2771   4
 -27   4  -3 96.8954 17.1246   1
  27   4   3 78.7600 16.5393   1
 -28  -4  -3 39.9712 14.1319   4
  28   4   3 19.0191 15.0816   1
 -29  -5   3 24.9842 13.5585   4
  29   5  -3 21.8616 12.6211   1
 -29   5   3 36.0052 13.2317   1
 -29   5   3 21.8666 11.6370   5
 -28  -5   3 37.1083 13.4164   4
  28   5  -3 32.8019 13.5709   1
 -28   5   3 10.1459 10.9862   1
 -28   5   3 55.2904 13.7379   5
 -27  -5   3 22.0434 11.9111   4
  27   5  -3 -0.1221 10.5119   1
 -27   5   3 26.5852 11.4039   1
 -27   5   3 51.6826 12.2232   5
 -26  -5   3 114.570 16.6660   4
 -26   5   3 102.235 15.1520   5
 -26   5   3 87.5095 14.3907   1
  26   5  -3 45.0704 13.6327   1
 -25  -5   3 88.9579 14.5853   4
 -25   5   3 81.1741 13.8257   1
  25   5  -3 63.7197 14.9876   1
 -25   5   3 95.1232 14.2554   5
  24  -5  -3 -4.8038 9.71864   3
 -24  -5   3 11.4690 9.22681   4
  24   5  -3 1.81078 9.67631   1
 -24   5   3 2.53846 9.10080   5
 -24   5   3 2.39643 8.12724   1
  24   5  -3 7.13947 9.93099   5
 -23  -5   3 69.7206 13.0049   4
  23  -5  -3 42.4189 11.3825   3
  23   5  -3 56.3078 12.9608   1
 -23   5   3 57.0408 11.2547   5
  23   5  -3 73.3354 13.5316   5
 -23   5   3 39.4957 10.8088   1
 -22  -5   3 -1.5031 7.29767   4
  22  -5  -3 10.0708 9.06617   3
 -22   5   3 18.4755 8.44481   1
  22   5  -3 5.26300 9.11643   5
  22   5  -3 10.2788 9.40917   1
 -22   5   3 2.57781 7.68227   5
  21  -5  -3 19.6342 9.55267   3
 -21  -5   3 23.0701 8.97375   4
  21   5  -3 12.1843 9.19325   5
 -21   5   3 -1.8068 6.52579   5
  21   5  -3 15.5248 9.34247   1
 -21   5   3 15.6412 8.26785   1
  20  -5  -3 83.9809 12.4476   3
 -20  -5   3 77.5782 11.2765   4
  20   5  -3 79.9580 12.2436   5
 -20   5   3 92.0348 11.5617   5
  20   5  -3 91.1438 12.8285   1
 -20   5   3 56.9520 10.2629   1
 -19  -5   3 5.70420 6.97465   4
  19  -5  -3 -0.1901 7.63123   3
 -19   5   3 2.50273 6.70823   1
 -19   5   3 8.22583 6.67298   5
  19   5  -3 -0.7868 7.55164   5
  19   5  -3 6.49860 8.04334   1
 -18  -5   3 24.8074 7.57125   4
  18  -5  -3 26.5277 8.92553   3
 -18   5   3 30.4264 7.51879   5
 -18   5   3 35.4968 8.02351   1
  18   5  -3 14.7632 7.92956   5
  18   5  -3 36.3815 9.79663   1
 -17  -5   3 67.4269 9.63017   4
  17  -5  -3 88.0942 11.6310   3
 -17   5   3 95.0713 10.5541   1
  17   5  -3 69.7738 11.2719   1
 -17   5   3 76.9401 9.48777   5
  17   5  -3 79.0814 11.2201   5
  16  -5  -3 149.966 14.1386   3
 -16  -5   3 152.263 12.8502   4
  16   5  -3 141.352 13.1907   5
  16   5  -3 125.642 13.2581   1
 -16   5   3 159.636 12.6328   1
 -16   5   3 144.455 12.0092   5
  15  -5  -3 200.720 15.1686   3
 -15  -5   3 198.129 14.0155   4
 -15   5   3 234.083 13.7501   5
  15   5  -3 194.305 15.2417   5
 -15   5   3 205.247 13.6677   1
  15   5  -3 224.191 16.1524   1
  14  -5  -3 556.316 26.1766   3
 -14  -5   3 595.386 25.2612   4
 -14   5   3 555.502 23.9991   1
  14   5  -3 563.299 25.9416   5
  14   5  -3 569.536 26.7361   1
 -14   5   3 555.418 23.7704   5
  13  -5  -3 29.9887 7.31254   3
 -13  -5   3 30.4952 6.08731   4
 -13   5   3 29.9484 5.44378   5
  13   5  -3 30.9845 6.96494   5
  13   5  -3 18.6816 6.70749   1
 -13   5   3 38.1628 6.16320   1
 -12  -5   3 191.530 12.3488   4
  12  -5  -3 184.476 13.4619   3
  12   5  -3 222.655 13.9879   5
 -12   5   3 196.248 11.7695   1
 -12   5   3 222.883 11.6394   5
  12   5  -3 187.551 13.8019   1
  11  -5  -3 13.0177 5.87126   3
 -11  -5   3 11.6353 4.51896   4
  11   5  -3 15.4930 5.87050   1
 -11   5   3 9.74541 3.99175   1
  11   5  -3 7.98590 5.07682   5
 -11   5   3 13.0967 3.94718   5
 -10  -5   3 28.9794 5.19695   4
  10  -5  -3 41.5670 7.13088   3
 -10   5   3 47.1807 5.33541   1
 -10   5   3 38.3477 4.57521   5
 -10   5   3 32.2467 4.53716   5
  10   5  -3 35.6472 6.45281   5
  10   5  -3 42.2720 7.13366   1
  -9  -5   3 36.6543 5.15834   4
   9  -5  -3 39.5660 6.81850   3
  -9   5   3 38.5130 4.23058   5
   9   5  -3 40.4671 6.21931   5
  -9   5   3 45.6395 4.86236   1
  -9   5   3 42.0271 4.36959   5
   9   5  -3 45.5330 6.92964   1
   8  -5  -3 28.7193 6.05871   3
  -8  -5   3 28.7932 4.04459   4
  -8   5   3 25.4072 3.14918   5
  -8   5   3 26.8635 3.30476   5
  -8   5   3 32.2394 3.95356   1
   8   5  -3 16.0046 4.65974   5
   8   5  -3 31.5078 5.68184   1
  -7  -5   3 408.754 15.5362   4
   7  -5  -3 427.217 19.3134   3
   7   5  -3 402.296 18.1324   1
   7   5  -3 413.833 17.6772   5
  -7   5   3 411.609 15.4836   1
   6  -5  -3 84.4886 8.47878   3
  -6   5   3 81.2227 4.98612   1
   6   5  -3 83.9085 7.46046   1
   6   5  -3 87.9481 7.09010   5
   5  -5  -3 188.301 12.1008   3
  -5  -5   3 201.639 13.9224   2
   5   5  -3 215.789 11.2600   1
   5   5  -3 212.104 10.5400   5
   5   5  -3 207.981 14.3934   5
   4  -5  -3 253.881 13.4388   3
  -4  -5   3 237.812 14.5141   2
   4   5  -3 214.071 10.6623   5
   4   5  -3 214.275 11.3761   1
   4   5  -3 247.617 11.0788   5
   3  -5  -3 190.368 11.6020   3
  -3  -5   3 174.148 13.0947   2
   3   5  -3 178.826 9.08727   5
   3   5  -3 183.718 9.70765   1
   3   5  -3 166.132 8.76477   5
   2  -5  -3 326.300 16.1092   3
  -2  -5   3 325.656 17.5151   2
   2   5  -3 334.390 13.3952   5
   2   5  -3 311.840 13.0795   5
   2   5  -3 333.445 14.0885   1
  -1  -5   3 16.7620 5.81882   2
   1  -5  -3 11.0185 4.82111   3
   1   5  -3 6.06412 2.77350   5
   1   5  -3 9.36263 2.71554   5
   1   5  -3 14.7066 3.47383   1
   0  -5   3 158.975 12.2570   2
   0  -5  -3 158.255 10.6786   3
   0   5  -3 157.986 8.15271   5
   0   5  -3 166.261 7.85209   5
   0   5  -3 167.151 8.81721   1
   1  -5   3 124.605 11.7177   2
  -1   5  -3 110.480 7.15956   1
   1   5   3 114.207 6.02611   1
  -1   5  -3 116.276 6.79951   5
  -1   5  -3 107.397 6.38245   5
   2  -5   3 -3.4127 2.87816   3
   2  -5   3 -0.1255 5.04062   2
   2   5   3 3.58127 2.45896   1
  -2   5  -3 -0.9812 2.24413   5
   2   5   3 1.69706 1.84974   5
  -2   5  -3 0.28797 2.71702   5
  -2   5  -3 2.74164 2.78004   1
   2   5   3 0.37578 1.75112   5
   3  -5   3 475.119 21.9006   2
   3  -5   3 423.541 17.5743   3
  -3   5  -3 458.110 17.5458   1
   3   5   3 448.781 17.0888   1
   3   5   3 425.923 16.1934   5
   3   5   3 418.906 16.3154   5
  -3   5  -3 438.899 17.1460   5
  -3   5  -3 447.905 16.8301   5
   4  -5   3 155.817 13.0486   2
   4  -5   3 179.392 9.72594   3
  -4   5  -3 177.422 9.66053   1
   4   5   3 180.071 8.82071   5
  -4   5  -3 182.275 9.02691   5
  -4   5  -3 182.020 9.46049   5
   4   5   3 182.672 9.58759   1
   4   5   3 186.286 8.96762   5
   5  -5   3 5.53446 5.51572   2
   5  -5   3 4.79117 3.59818   3
  -5   5  -3 4.09641 3.29861   5
   5   5   3 9.80734 3.45049   5
   5   5   3 9.15825 3.65879   1
  -5   5  -3 7.56135 3.61873   1
   6  -5   3 24.3307 6.80164   2
   6   5   3 27.3591 4.99148   1
   6   5   3 24.3227 4.58288   5
  -6   5  -3 29.6910 4.74483   5
  -6   5  -3 25.7005 4.71682   1
   7  -5   3 136.971 12.4373   2
   7   5   3 148.829 10.3323   1
   7   5   3 151.016 9.69917   5
  -7   5  -3 150.472 9.88093   1
  -7   5  -3 139.141 9.50653   5
   8  -5   3 231.709 15.2532   2
  -8  -5  -3 223.689 14.3730   4
  -8   5  -3 209.620 12.1015   5
  -8   5  -3 236.784 12.6497   1
   8   5   3 230.220 13.2247   1
  -8   5  -3 199.527 12.1531   1
   8   5   3 233.051 12.6561   5
  -9  -5  -3 24.7260 4.43357   4
   9  -5   3 51.2602 8.78139   2
  -9   5  -3 30.2262 5.73140   1
   9   5   3 20.2116 5.48104   5
  -9   5  -3 35.4366 5.84310   5
   9   5   3 21.2868 5.92419   1
  10  -5   3 536.781 25.2026   2
 -10  -5  -3 512.469 21.6313   4
  10   5   3 558.083 24.0842   1
  10   5   3 534.749 23.3628   5
 -10   5  -3 516.886 22.8647   5
 -10   5  -3 542.177 23.0599   1
 -11  -5  -3 143.274 10.3849   4
  11  -5   3 138.898 13.0188   2
 -11   5  -3 153.442 11.1426   5
  11   5   3 142.958 11.7527   5
 -11   5  -3 148.147 11.6189   5
  11   5   3 133.115 11.8377   1
 -11   5  -3 151.590 11.6803   1
  12  -5   3 29.3387 7.89600   2
 -12  -5  -3 22.6850 5.64030   4
 -12   5  -3 26.5571 6.25820   5
 -12   5  -3 23.4193 6.32314   1
  12   5   3 26.1649 6.76475   5
  12   5   3 27.9756 7.20848   1
 -12   5  -3 17.4878 5.44127   5
  13  -5   3 149.237 13.6999   2
 -13  -5  -3 162.863 11.7813   4
  13   5   3 151.552 13.1058   5
 -13   5  -3 144.815 12.6296   1
  13   5   3 152.368 13.5615   1
 -13   5  -3 156.309 12.7618   5
  14  -5   3 88.5358 11.3290   2
 -14  -5  -3 88.0420 9.78952   4
 -14   5  -3 124.394 11.5521   5
  14   5   3 102.720 12.0781   1
  14   5   3 125.628 12.3071   5
 -14   5  -3 84.7262 10.4465   1
 -15  -5  -3 7.86354 5.74213   4
  15  -5   3 -5.6339 6.27447   2
 -15   5  -3 7.41238 6.22360   5
 -15   5  -3 -4.1586 5.64928   1
  15   5   3 9.91460 7.50944   5
  15   5   3 25.2976 8.30760   1
 -16  -5  -3 30.8165 7.72886   4
  16  -5   3 20.0811 7.91224   2
  16   5   3 49.3812 10.0338   1
 -16   5  -3 32.6187 8.12326   1
  16   5   3 25.9016 8.66987   5
 -16   5  -3 17.4765 7.14346   5
 -17  -5  -3 112.254 12.1774   4
 -17   5  -3 103.575 12.3032   1
  17   5   3 102.665 13.3809   5
 -17   5  -3 134.110 13.6962   5
  17   5   3 100.034 13.2056   1
 -18  -5  -3 27.7017 7.89028   4
  18   5   3 17.0778 9.03430   5
  18   5   3 22.4779 9.18622   1
 -18   5  -3 21.3141 8.59002   1
 -18   5  -3 29.7649 8.58979   5
 -19  -5  -3 8.16708 7.40423   4
  19   5   3 3.68090 8.13703   5
  19   5   3 -0.5356 8.07054   1
 -19   5  -3 6.22180 7.64418   1
 -19   5  -3 8.82456 7.91845   5
 -20  -5  -3 41.4304 9.90912   4
  20   5   3 61.1932 12.4923   1
  20   5   3 27.8102 10.4135   5
 -20   5  -3 33.4190 10.3255   5
 -20   5  -3 39.0484 10.2618   1
 -21  -5  -3 39.4038 10.5830   4
 -21   5  -3 28.4355 10.4582   5
 -21   5  -3 20.8141 9.45899   1
  21   5   3 -2.2244 8.86690   1
  21   5   3 26.3333 10.1212   5
 -22  -5  -3 -1.2101 8.16268   4
  22   5   3 1.27993 9.45404   5
 -22   5  -3 1.18277 8.88539   5
  22   5   3 -3.8335 9.09837   1
 -22   5  -3 2.66362 8.96541   1
 -23  -5  -3 150.171 17.1266   4
 -23   5  -3 126.557 16.4032   5
  23   5   3 184.458 24.6753   5
  23   5   3 140.258 18.4682   1
 -23   5  -3 148.086 17.7592   1
 -24  -5  -3 30.6440 11.3430   4
  24   5   3 36.4163 12.7748   1
 -24   5  -3 19.3175 11.5033   1
 -24   5  -3 46.0514 12.7145   5
 -25  -5  -3 61.2727 13.9922   4
 -25   5  -3 68.4022 14.6796   5
 -25   5  -3 85.1091 15.8068   1
  25   5   3 58.1395 14.6566   1
 -26  -5  -3 49.3537 13.5042   4
  26   5   3 22.0668 12.4863   1
 -26   5  -3 36.2601 13.5927   5
 -26   5  -3 43.3569 13.9110   1
 -27  -5  -3 38.5109 14.0542   4
 -27   5  -3 17.5230 14.2898   5
 -28   6   3 6.76550 16.5178   1
 -28   6   3 -1.3899 10.6973   5
 -27   6   3 9.03712 10.4594   5
 -27   6   3 16.0496 11.2943   1
  27   6  -3 23.5515 13.1717   1
 -26   6   3 8.89700 10.7000   1
 -26   6   3 2.43362 9.27162   5
  26   6  -3 21.6758 11.4596   1
 -25   6   3 92.3250 14.5725   1
  25   6  -3 94.0297 16.3413   5
 -25   6   3 102.785 14.9057   5
  25   6  -3 68.7277 14.0858   1
 -24   6   3 10.5673 9.16220   1
 -24   6   3 -5.3394 7.79418   5
  24   6  -3 -1.3956 8.94915   1
  24   6  -3 1.70693 9.55449   5
 -23  -6   3 14.2974 13.2557   4
 -23   6   3 10.1378 8.88527   5
  23   6  -3 33.5541 11.0653   1
 -23   6   3 20.8561 9.86194   1
  23   6  -3 28.6933 10.9219   5
 -22  -6   3 25.3681 11.4009   4
  22   6  -3 10.2076 10.3727   5
 -22   6   3 23.3025 9.01844   5
  22   6  -3 -1.2786 8.81242   1
 -22   6   3 10.1179 8.37294   1
 -21  -6   3 8.39576 8.73226   4
 -21   6   3 1.66227 7.74152   1
  21   6  -3 -0.7043 8.45188   5
 -21   6   3 11.9896 7.64682   5
  21   6  -3 -7.6738 8.16628   1
 -20  -6   3 7.69184 7.98729   4
  20   6  -3 -10.597 7.45303   5
  20   6  -3 18.4357 9.73052   1
 -20   6   3 -6.4720 6.28576   5
 -20   6   3 -8.3925 6.38370   1
 -19  -6   3 50.1779 10.6367   4
 -19   6   3 53.9809 9.42439   1
 -19   6   3 32.5656 8.46976   5
  19   6  -3 64.4257 11.6064   5
  19   6  -3 29.4790 9.86915   1
 -18   6   3 2.44229 6.03658   5
 -18   6   3 10.4272 6.89012   1
  18   6  -3 3.11110 8.16566   1
  18   6  -3 23.5353 8.75659   5
  17  -6  -3 185.220 23.9604   3
  17   6  -3 150.269 14.5982   5
 -17   6   3 158.440 13.5874   1
 -17   6   3 171.596 13.2080   5
  17   6  -3 134.778 14.8804   1
  16  -6  -3 19.3543 7.79626   3
  16   6  -3 1.32887 6.65167   5
 -16   6   3 6.36991 5.43913   1
 -16   6   3 12.3218 5.59215   5
  16   6  -3 23.1867 8.76952   1
  15  -6  -3 216.500 16.4472   3
 -15   6   3 213.477 13.9667   1
  15   6  -3 204.235 16.0375   5
 -15   6   3 219.901 13.7569   5
  15   6  -3 201.406 16.6978   1
  14  -6  -3 21.6773 7.43994   3
 -14   6   3 4.68334 4.78512   5
  14   6  -3 12.1452 7.27529   1
  14   6  -3 22.9001 7.24914   5
 -14   6   3 9.40526 5.05585   1
  13  -6  -3 -6.1956 5.15545   3
  13   6  -3 -6.3395 4.98195   5
 -13   6   3 -4.0074 3.86859   5
  13   6  -3 3.53987 5.76980   1
 -13   6   3 8.95349 4.75253   1
  12  -6  -3 16.3274 7.01923   3
 -12   6   3 15.2110 4.65727   5
  12   6  -3 19.3910 6.95022   1
  12   6  -3 14.7284 5.98190   5
 -12   6   3 13.7512 4.83527   1
  11  -6  -3 718.179 30.8638   3
  11   6  -3 751.934 30.5289   1
 -11   6   3 722.188 26.9763   5
 -11   6   3 703.097 27.3040   1
 -11   6   3 736.945 27.0273   5
  11   6  -3 693.720 29.8119   5
  10  -6  -3 40.8346 7.83693   3
 -10   6   3 33.5503 4.67680   5
  10   6  -3 37.7444 6.57051   5
  10   6  -3 32.2310 6.73492   1
 -10   6   3 32.9484 5.03738   1
   9  -6  -3 199.554 13.8867   3
   9   6  -3 194.440 13.1472   1
  -9   6   3 210.466 10.4400   1
   9   6  -3 224.144 13.1345   5
  -9   6   3 199.402 9.80524   5
   8  -6  -3 13.2492 5.58917   3
   8   6  -3 20.9898 5.15766   5
  -8   6   3 16.5875 3.52061   1
   8   6  -3 20.4653 5.44105   1
  -8   6   3 13.8045 2.90679   5
  -8   6   3 15.5727 2.92434   5
   7  -6  -3 14.6676 6.00080   3
  -7   6   3 16.8423 3.22111   1
   7   6  -3 20.6833 5.21087   1
   7   6  -3 21.1568 4.82582   5
   6  -6  -3 4.74029 5.03148   3
   6   6  -3 2.42938 3.78842   5
   6   6  -3 6.26307 4.15919   1
   5  -6  -3 -0.0135 4.58843   3
   5   6  -3 -2.5090 3.20286   5
   5   6  -3 -1.0530 3.62113   1
   4  -6  -3 41.3715 7.47247   3
   4   6  -3 51.3482 6.17626   1
   4   6  -3 49.4465 5.77840   5
   3  -6  -3 149.956 12.1651   3
   3   6  -3 140.476 9.20363   1
   3   6  -3 138.504 8.77026   5
   2  -6  -3 13.6497 5.38194   3
  -2  -6   3 3.00646 5.68211   2
   2   6  -3 10.1639 3.50168   5
   2   6  -3 9.03031 3.73775   1
  -1  -6   3 -1.1024 5.19743   2
   1  -6  -3 -5.9566 4.40271   3
   1   6  -3 -0.5268 3.20641   1
   1   6  -3 -1.3334 2.98550   5
   0  -6   3 5.98479 6.12019   2
   0   6  -3 0.80175 2.97426   5
   0   6  -3 2.33668 3.12082   1
   1  -6   3 8.81578 6.52071   2
  -1   6  -3 21.7566 4.29259   1
  -1   6  -3 21.9420 4.09718   5
   1   6   3 14.5541 2.99744   1
   2  -6   3 25.4163 7.58788   2
  -2   6  -3 36.4360 4.69618   5
   2   6   3 33.7242 4.10860   1
  -2   6  -3 29.6791 4.63836   1
   2   6   3 32.6929 3.50607   5
   2   6   3 29.7898 3.35564   5
   3  -6   3 -1.3653 5.62847   2
  -3   6  -3 -2.4029 2.99886   5
  -3   6  -3 4.96344 3.50043   1
   3   6   3 -3.3013 2.97336   1
   3   6   3 -4.3478 2.63391   5
   4  -6   3 109.638 11.8298   2
  -4   6  -3 96.9103 7.61679   1
   4   6   3 93.4164 7.09972   5
   4   6   3 106.038 7.80686   1
  -4   6  -3 98.2729 7.58139   5
   5  -6   3 171.554 15.1986   2
   5   6   3 179.413 9.81294   5
  -5   6  -3 173.842 10.0228   5
   5   6   3 151.544 9.86920   1
  -5   6  -3 147.914 9.97214   1
   6  -6   3 21.3698 7.55914   2
   6   6   3 6.81381 4.32851   1
   6   6   3 0.26178 3.63105   5
  -6   6  -3 2.27137 3.60262   5
  -6   6  -3 3.49571 3.89295   1
   7  -6   3 84.4810 10.8939   2
  -7   6  -3 77.5551 7.85964   1
   7   6   3 87.1013 8.38908   1
   7   6   3 86.0471 8.04496   5
  -7   6  -3 78.8458 7.52275   5
   8  -6   3 56.3253 9.89426   2
  -8   6  -3 46.8336 6.61437   1
   8   6   3 50.8355 7.16911   1
  -8   6  -3 43.7812 6.41557   1
  -8   6  -3 48.3822 6.47166   5
   8   6   3 45.9653 6.88755   5
   9  -6   3 98.6000 12.0368   2
  -9   6  -3 98.3534 8.99062   5
  -9   6  -3 102.732 9.29535   1
   9   6   3 88.5456 9.47094   1
   9   6   3 84.9248 8.89277   5
  10  -6   3 52.8760 10.0906   2
 -10   6  -3 53.9105 7.49335   5
 -10   6  -3 68.8189 8.04079   1
  10   6   3 56.7215 8.27030   1
  10   6   3 65.4113 8.44619   5
  11  -6   3 18.4179 7.85459   2
  11   6   3 11.2772 6.01940   5
 -11   6  -3 9.81284 5.39318   1
  11   6   3 17.6234 6.25270   1
 -11   6  -3 8.79151 4.76002   5
  12  -6   3 8.56437 7.31087   2
  12   6   3 6.08475 5.95704   5
 -12   6  -3 4.31612 5.17769   5
 -12   6  -3 0.67217 5.10126   1
  12   6   3 -4.9527 5.49890   1
 -12   6  -3 5.71528 4.88457   5
  13  -6   3 0.22828 7.03972   2
 -13   6  -3 -7.6809 5.04420   1
  13   6   3 -0.0650 6.16869   1
  13   6   3 -0.2371 5.95353   5
 -13   6  -3 9.35137 5.60845   5
  14   6   3 -13.859 5.80400   1
 -14   6  -3 -0.9760 5.70357   1
 -14   6  -3 3.55367 5.76254   5
  14   6   3 3.69613 6.61575   5
  15   6   3 1.44466 6.89939   1
  15   6   3 -1.6343 6.81964   5
 -15   6  -3 1.95229 6.38822   1
 -15   6  -3 5.67758 6.29204   5
  16   6   3 0.81505 7.61314   5
 -16   6  -3 6.43447 6.80458   1
 -16   6  -3 8.01432 6.70360   5
  16   6   3 1.46194 7.57745   1
  17   6   3 31.1199 9.79214   5
 -17   6  -3 26.4340 8.58099   1
  17   6   3 15.5112 9.26190   1
 -17   6  -3 28.1127 8.87790   5
 -18   6  -3 2.84166 7.60962   5
  18   6   3 -6.4391 7.72407   1
 -18   6  -3 3.30602 7.50886   1
  18   6   3 6.17801 8.62247   5
  19   6   3 67.1074 12.5576   5
  19   6   3 39.4978 11.6320   1
 -19   6  -3 76.5842 12.0880   5
 -19   6  -3 65.3039 11.4938   1
 -20   6  -3 2.96830 8.00320   1
 -20   6  -3 10.6140 8.43117   5
  20   6   3 -6.3718 8.02507   5
  20   6   3 -2.2789 8.70732   1
 -21   6  -3 25.1584 9.92980   1
  21   6   3 11.0268 10.0435   5
 -21   6  -3 15.3685 9.79970   5
  21   6   3 7.32150 9.46641   1
  22   6   3 80.0148 14.6216   5
 -22   6  -3 62.9581 13.0481   5
  22   6   3 51.2625 12.7075   1
 -22   6  -3 58.4446 12.7007   1
  23   6   3 36.4739 11.8308   1
 -23   6  -3 77.8683 14.2421   5
  23   6   3 49.5018 13.2698   5
 -23   6  -3 51.8846 13.0673   1
  24   6   3 -8.9583 10.6337   5
 -24   6  -3 -2.1316 9.86894   1
  24   6   3 -2.8435 9.85687   1
 -24   6  -3 7.22411 10.3288   5
 -25   6  -3 -7.5015 10.1288   1
 -25   6  -3 16.5027 11.1962   5
 -26   7   3 -2.2905 9.93144   5
  26   7  -3 5.62157 11.3615   5
 -26   7   3 -1.6848 10.2011   1
  25   7  -3 35.8798 12.7242   1
  25   7  -3 10.6215 10.9535   5
 -25   7   3 43.8012 12.1155   1
 -25   7   3 17.5515 10.8182   5
 -24   7   3 69.2214 12.7757   1
  24   7  -3 14.2923 10.5218   1
  24   7  -3 62.7459 14.5227   5
 -24   7   3 60.1481 12.8086   5
 -23   7   3 1.92668 8.65171   5
  23   7  -3 0.39677 9.35795   1
 -23   7   3 11.3318 8.84961   1
  23   7  -3 21.2922 11.3742   5
 -22   7   3 14.7280 8.94557   5
  22   7  -3 11.2639 9.92110   1
 -22   7   3 -3.1211 7.88757   1
  22   7  -3 -0.5604 9.01849   5
  21   7  -3 -4.9345 8.51098   1
  21   7  -3 5.60463 9.20122   5
 -21   7   3 7.30412 8.41711   1
 -21   7   3 7.66777 8.03519   5
 -20   7   3 104.878 12.7679   5
 -20   7   3 95.9982 12.5405   1
  20   7  -3 99.0660 14.7543   5
  20   7  -3 93.9530 14.6202   1
  19   7  -3 99.5366 14.4293   5
 -19   7   3 103.476 12.4328   1
  19   7  -3 106.506 14.7607   1
 -19   7   3 116.681 12.8037   5
 -18   7   3 69.8507 10.1782   1
  18   7  -3 65.0837 12.1885   1
  18   7  -3 65.0327 12.2187   5
 -18   7   3 65.5736 9.77182   5
  17   7  -3 125.712 14.4669   5
  17   7  -3 118.140 14.5052   1
 -17   7   3 116.850 11.9506   1
 -17   7   3 118.829 11.7230   5
  16   7  -3 87.9364 12.3783   1
 -16   7   3 67.0109 9.21103   5
 -16   7   3 74.4910 9.68550   1
  16   7  -3 79.5767 11.9135   5
 -15   7   3 44.7278 7.44506   5
 -15   7   3 24.5520 6.82810   1
  15   7  -3 35.8171 9.49327   1
  15   7  -3 39.4261 8.63529   5
  14   7  -3 315.362 19.6998   1
  14   7  -3 290.359 19.0105   5
 -14   7   3 285.528 15.8859   5
 -14   7   3 310.819 16.3883   1
  13   7  -3 38.1952 8.17283   5
  13   7  -3 34.7043 8.31785   1
 -13   7   3 43.4420 6.66390   1
 -13   7   3 48.7331 6.80609   5
 -12   7   3 7.10577 4.60950   5
  12   7  -3 4.91633 6.08317   1
  12   7  -3 16.5956 6.54100   5
 -12   7   3 9.06347 4.84972   1
  11   7  -3 0.75027 5.32472   1
 -11   7   3 -1.2107 3.73349   5
  11   7  -3 -2.4585 4.90795   5
 -11   7   3 2.60700 3.59470   5
 -11   7   3 10.2464 5.19747   1
  10   7  -3 64.3789 9.02699   1
  10   7  -3 67.5686 8.78675   5
 -10   7   3 52.7585 5.72602   5
  -9   7   3 2.02153 3.11125   5
   9   7  -3 0.20542 4.48293   5
   9   7  -3 13.4298 5.79921   1
   8  -7  -3 6.79535 6.44624   3
   8   7  -3 1.04509 4.44563   5
  -8   7   3 -2.0574 2.47814   5
   8   7  -3 8.84309 4.92376   1
   7  -7  -3 72.3694 10.1388   3
   7   7  -3 86.2649 8.78245   5
   7   7  -3 89.4981 9.05661   1
   6  -7  -3 77.7507 10.4065   3
   6   7  -3 71.2886 7.98686   5
   6   7  -3 84.6323 8.49024   1
   5  -7  -3 95.7313 11.0867   3
   5   7  -3 103.217 9.07201   1
   5   7  -3 101.872 8.92706   5
   4  -7  -3 21.1371 6.95518   3
   4   7  -3 30.3925 5.33068   5
   4   7  -3 33.4870 5.84230   1
   3  -7  -3 437.233 21.7658   3
   3   7  -3 432.718 18.7004   5
   3   7  -3 441.133 19.0338   1
   2   7  -3 -2.4218 3.36176   5
   2   7  -3 0.39202 3.72266   1
   1   7  -3 -1.4119 3.37840   5
   1   7  -3 7.77058 4.01194   1
   0   7  -3 -4.9531 3.20240   1
   0   7  -3 -2.2130 3.36091   5
   1   7   3 75.8596 5.41333   5
  -1   7  -3 96.0880 7.49069   1
  -1   7  -3 82.1377 7.15291   5
  -2   7  -3 89.6222 7.50174   5
  -2   7  -3 87.0727 7.35660   1
   2   7   3 78.7779 6.08335   5
   3   7   3 148.388 9.31051   1
   3   7   3 152.952 8.71622   5
  -3   7  -3 148.651 9.66529   1
  -3   7  -3 153.236 9.73774   5
  -4   7  -3 16.8959 4.50456   1
   4   7   3 14.7958 4.36192   1
  -4   7  -3 19.1937 4.65514   5
   4   7   3 17.3851 4.34362   5
  -5   7  -3 12.7456 4.56118   5
  -5   7  -3 19.3975 4.89629   1
   5   7   3 19.8187 4.85545   1
   5   7   3 11.3411 4.34822   5
   6   7   3 44.3812 6.14540   5
   6   7   3 47.3861 6.67207   1
  -6   7  -3 59.3784 6.65709   5
  -6   7  -3 43.6481 6.42673   1
  -7   7  -3 221.640 13.0689   5
   7   7   3 241.880 13.9813   1
   7   7   3 262.064 14.1479   5
  -7   7  -3 246.290 13.6661   1
  -8   7  -3 21.4959 5.25035   1
   8   7   3 27.1390 6.39655   1
  -8   7  -3 28.6023 6.03382   1
  -8   7  -3 19.2953 5.12754   5
   8   7   3 22.7361 5.93020   5
   9   7   3 3.20163 5.21696   1
  -9   7  -3 -1.5097 4.49629   1
   9   7   3 -6.1993 4.43379   5
  -9   7  -3 0.12202 4.37799   5
 -10   7  -3 235.027 14.2389   5
 -10   7  -3 213.511 13.9211   1
  10   7   3 227.113 15.3628   1
  10   7   3 218.195 14.9329   5
 -11   7  -3 16.7355 6.12121   1
 -11   7  -3 13.8503 5.60246   5
  11   7   3 10.7514 6.03935   5
  11   7   3 8.38916 6.39514   1
 -12   7  -3 44.1113 7.70305   1
 -12   7  -3 16.1964 6.53662   5
 -12   7  -3 33.8967 6.91381   5
  12   7   3 7.38700 6.46082   5
  12   7   3 21.8568 7.71900   1
  13   7   3 73.9009 10.6479   5
 -13   7  -3 75.6646 9.77847   1
  13   7   3 72.8024 11.1907   1
 -13   7  -3 83.7011 10.2137   5
 -14   7  -3 16.1169 6.98662   5
  14   7   3 13.5309 8.00211   1
  14   7   3 6.86565 7.48925   5
 -14   7  -3 2.10723 6.29961   1
 -15   7  -3 278.260 18.6691   5
  15   7   3 283.194 20.2911   1
  15   7   3 276.664 19.8198   5
 -15   7  -3 274.682 18.5754   1
  16   7   3 4.86604 8.23657   1
 -16   7  -3 -0.9112 6.51815   1
  16   7   3 -6.6367 7.14313   5
 -16   7  -3 -1.2812 6.76507   5
  17   7   3 169.565 16.9334   5
 -17   7  -3 187.054 16.5454   5
 -17   7  -3 185.556 16.8889   1
  17   7   3 158.581 16.7226   1
 -18   7  -3 5.29351 8.01163   5
 -18   7  -3 16.5289 8.50954   1
  18   7   3 -9.3602 7.33030   5
  18   7   3 2.45884 8.80612   1
 -19   7  -3 28.3570 9.79244   5
 -19   7  -3 38.5984 10.0303   1
  19   7   3 2.39237 9.38620   1
  19   7   3 34.9801 10.7958   5
 -20   7  -3 13.8833 9.32648   5
 -20   7  -3 39.0794 11.0032   1
  20   7   3 19.9783 10.6220   5
  20   7   3 31.7247 11.1682   1
  21   7   3 0.26218 9.57241   5
 -21   7  -3 -7.8830 8.42736   5
 -21   7  -3 -11.454 8.08609   1
  21   7   3 -4.6132 8.83504   1
 -22   7  -3 3.74345 9.68152   5
 -22   7  -3 4.23381 9.67346   1
  22   7   3 21.6524 11.4477   5
  22   7   3 7.11560 10.5554   1
  23   7   3 -2.8092 11.1814   1
 -23   7  -3 -2.6920 9.51163   1
 -23   7  -3 -2.5169 9.70394   5
  23   7   3 1.45834 10.1734   5
 -23   8   3 16.8171 9.57829   5
  23   8  -3 25.4901 11.7577   5
 -23   8   3 8.22373 9.50221   1
  23   8  -3 15.3192 11.3708   1
 -22   8   3 12.9739 9.55140   5
  22   8  -3 9.24125 10.7633   1
  22   8  -3 20.0021 10.8303   5
 -22   8   3 23.5056 9.69889   1
 -21   8   3 18.9248 8.66238   1
  21   8  -3 1.43207 8.80353   5
 -21   8   3 7.52004 8.38743   5
  21   8  -3 20.4071 10.2774   1
  20   8  -3 69.1837 13.0364   1
  20   8  -3 63.0137 13.0886   5
 -20   8   3 85.7668 12.0342   5
 -20   8   3 70.4524 12.5120   1
  19   8  -3 7.18755 9.08125   5
 -19   8   3 2.82725 6.73760   5
  19   8  -3 11.6426 9.36864   1
  18   8  -3 61.0134 12.5037   1
 -18   8   3 51.5902 9.59344   5
  18   8  -3 57.4909 11.7658   5
  17   8  -3 77.7120 12.9748   1
 -17   8   3 76.8418 10.4285   5
  17   8  -3 57.3580 11.1663   5
  16   8  -3 25.0234 9.40411   1
  16   8  -3 3.08178 7.12805   5
 -16   8   3 -4.2537 5.90061   5
 -15   8   3 78.9872 9.24255   5
  15   8  -3 74.4898 11.9155   1
  15   8  -3 45.5564 9.97744   5
  14   8  -3 36.3027 9.75520   1
 -14   8   3 30.1991 6.56722   5
  14   8  -3 33.9009 8.70052   5
  13   8  -3 18.9450 7.97628   1
  13   8  -3 6.42957 6.23529   5
 -13   8   3 4.22810 4.95302   5
  12   8  -3 80.8618 10.3336   5
  12   8  -3 72.4410 10.4370   1
 -12   8   3 71.0241 7.82159   5
  11   8  -3 -4.1168 5.28763   5
 -11   8   3 1.30322 3.92161   5
 -11   8   3 1.23809 4.18827   5
  11   8  -3 -0.4026 6.15520   1
  10   8  -3 124.503 12.1450   5
  10   8  -3 135.972 12.7784   1
 -10   8   3 136.415 9.34093   5
   9   8  -3 54.7285 8.65549   1
   9   8  -3 23.7291 6.50564   5
  -9   8   3 38.1706 4.97854   5
   8   8  -3 161.127 12.9741   5
  -8   8   3 160.349 8.91466   5
   8   8  -3 178.372 13.7772   1
   7   8  -3 3.54560 4.76182   5
   7   8  -3 6.14732 5.30513   1
  -7   8   3 5.76900 2.79872   5
   6   8  -3 31.4889 6.48789   5
   6   8  -3 26.6025 6.41487   1
   5   8  -3 8.24252 4.81446   5
   5   8  -3 2.39673 4.69711   1
   4   8  -3 2.05609 4.32690   1
   4   8  -3 3.32661 4.48734   5
   3   8  -3 4.28815 4.38843   5
   2   8  -3 9.73876 4.57209   5
   1   8  -3 2.03766 4.26893   5
   0   8  -3 18.1683 5.02005   5
   0   8   3 19.0313 3.17655   5
  -1   8  -3 128.973 9.50847   5
   1   8   3 114.567 7.31134   5
   2   8   3 18.2497 4.11059   5
  -2   8  -3 23.8086 5.20598   5
   3   8   3 71.6150 6.69676   5
  -3   8  -3 78.0925 7.80098   5
   4   8   3 200.370 11.3994   5
  -4   8  -3 196.084 11.9480   5
  -5   8  -3 -0.2949 4.12905   5
   5   8   3 0.84558 4.16990   5
   6   8   3 3.79586 4.59346   5
  -6   8  -3 5.60288 4.46501   5
   7   8   3 29.3996 6.49988   5
   7   8   3 45.2719 7.45485   1
  -7   8  -3 47.9137 6.91156   5
  -8   8  -3 53.4211 7.61320   5
   8   8   3 44.4204 7.34400   5
   8   8   3 53.9788 8.21332   1
  -9   8  -3 138.046 12.7144   1
   9   8   3 109.167 10.6669   5
   9   8   3 108.331 11.0590   1
  -9   8  -3 93.7785 9.84326   5
 -10   8  -3 42.6879 7.57478   1
  10   8   3 30.8907 7.25840   5
 -10   8  -3 26.7145 6.38256   5
  10   8   3 37.5921 8.21338   1
 -11   8  -3 118.705 11.2834   1
  11   8   3 78.6456 10.2542   5
 -11   8  -3 92.8354 10.1766   5
  11   8   3 116.065 12.4409   1
  12   8   3 -0.4426 5.87008   5
 -12   8  -3 0.58619 5.04035   5
 -12   8  -3 4.56249 6.25921   5
 -12   8  -3 9.22287 6.30841   1
  12   8   3 4.64056 7.19234   1
 -13   8  -3 -3.4873 5.88615   1
  13   8   3 -9.3557 5.64679   5
  13   8   3 7.12069 7.26043   1
 -13   8  -3 0.71449 6.34807   5
 -14   8  -3 9.43838 6.85466   5
  14   8   3 9.74847 8.10443   1
 -14   8  -3 8.77753 6.76491   1
  14   8   3 -8.6212 5.95557   5
  15   8   3 4.64737 7.61279   5
  15   8   3 -0.9501 7.82309   1
 -15   8  -3 4.89047 7.51831   5
 -15   8  -3 22.1868 8.14204   1
 -16   8  -3 53.3481 10.3527   1
 -16   8  -3 70.4739 11.3687   5
  16   8   3 68.9752 12.2910   1
  16   8   3 51.9631 10.9065   5
  17   8   3 0.99447 8.85987   1
  17   8   3 7.16473 8.20039   5
 -17   8  -3 4.75186 7.19942   1
 -17   8  -3 12.4550 8.59562   5
  18   8   3 12.6099 9.24184   5
 -18   8  -3 7.74266 8.25941   5
  18   8   3 0.56293 9.17803   1
 -18   8  -3 -1.7391 7.32829   1
  19   8   3 -0.5639 8.78250   5
 -19   8  -3 17.1203 9.29214   5
 -19   8  -3 13.3435 9.56438   1
  19   8   3 2.51570 9.58037   1
  20   8   3 1.89664 8.86209   5
 -20   8  -3 -1.5089 8.55270   1
 -20   8  -3 -3.2778 8.46082   5
  20   8   3 -1.0072 9.88119   1
 -20   9   3 56.2550 11.3228   5
  20   9  -3 49.1387 12.4384   5
  19   9  -3 0.41167 8.19654   5
  19   9  -3 -4.4159 9.40918   1
 -19   9   3 -3.6610 7.03358   5
 -18   9   3 21.1723 8.41181   5
  18   9  -3 17.2832 9.58136   5
  18   9  -3 14.9233 10.1130   1
  17   9  -3 -8.6145 7.31566   5
  17   9  -3 -10.994 8.10570   1
 -17   9   3 -9.2096 5.93832   5
  16   9  -3 -7.0842 8.34906   1
 -16   9   3 10.4809 6.61751   5
  16   9  -3 4.15844 7.51021   5
  15   9  -3 20.2850 9.16877   1
 -15   9   3 13.1085 6.60060   5
  15   9  -3 21.9281 8.60907   5
  14   9  -3 33.5597 9.28323   5
 -14   9   3 60.8452 8.57966   5
  14   9  -3 76.7888 12.2311   1
  13   9  -3 67.0809 10.8271   5
 -13   9   3 98.4785 9.54248   5
  13   9  -3 94.9048 12.8915   1
  12   9  -3 124.044 13.3461   1
  12   9  -3 99.3803 12.1380   5
 -12   9   3 88.5349 8.82353   5
 -11   9   3 2.62380 4.70499   5
  11   9  -3 -0.2194 5.63746   5
  11   9  -3 5.64440 7.01007   1
  10   9  -3 169.923 15.3594   5
  10   9  -3 247.539 17.3638   1
 -10   9   3 224.722 11.9205   5
  -9   9   3 1.61332 3.73282   5
   9   9  -3 0.09582 5.29959   5
  -8   9   3 3.52608 3.58967   5
   8   9  -3 9.95520 5.86510   5
   7   9  -3 6.82805 5.67687   5
  -7   9   3 2.77297 3.06289   5
   6   9  -3 2.07502 5.25238   5
   5   9  -3 55.8521 8.25255   5
   4   9  -3 136.182 11.7123   5
   3   9  -3 55.9891 7.92158   5
   2   9  -3 91.3760 9.35388   5
   1   9  -3 13.0210 5.55704   5
   0   9   3 73.7633 6.32215   5
   0   9  -3 79.9171 8.48177   5
   1   9   3 3.86186 3.51579   5
  -1   9  -3 4.54574 4.57854   5
  -2   9  -3 98.4079 9.00439   5
   2   9   3 74.5854 7.02863   5
  -3   9  -3 -4.2080 4.21810   5
   3   9   3 0.76648 3.69590   5
   4   9   3 3.30313 4.33769   5
  -4   9  -3 22.5872 5.85748   5
  -5   9  -3 -0.4409 4.73603   5
   5   9   3 -6.5879 3.91787   5
  -6   9  -3 5.02161 4.94135   5
   6   9   3 4.16756 4.68934   5
  -7   9  -3 8.00396 5.27459   5
   7   9   3 14.8249 5.76573   5
  -8   9  -3 -0.0386 4.68859   5
   8   9   3 -7.2865 4.38473   5
  -9   9  -3 7.80246 5.24684   5
   9   9   3 3.11908 5.74431   5
  10   9   3 -5.5680 4.93377   5
 -10   9  -3 4.27652 5.40780   5
 -11   9  -3 22.1888 6.30320   5
 -11   9  -3 1.23562 6.05801   5
  11   9   3 -3.1254 5.28061   5
  12   9   3 36.1100 8.29858   5
 -12   9  -3 36.2273 7.55087   5
  12   9   3 42.1562 9.72620   1
 -12   9  -3 50.5086 9.05649   5
  13   9   3 5.20937 6.64546   5
  13   9   3 13.1374 7.78130   1
 -13   9  -3 1.26104 6.50329   5
  14   9   3 6.70742 7.32090   5
  14   9   3 21.9125 9.24673   1
 -14   9  -3 29.8772 8.48690   5
 -15   9  -3 5.45266 7.32644   5
  15   9   3 -0.0764 6.73184   5
  15   9   3 -7.1885 7.93829   1
 -16   9  -3 50.5770 10.8484   5
  16   9   3 56.9404 12.4939   1
  16   9   3 41.3552 10.2201   5
 -17   9  -3 59.9361 11.9035   5
  17   9   3 44.5051 10.7080   5
  17   9   3 68.5554 12.9883   1
  15  10  -3 3.61757 7.39375   5
 -15  10   3 5.26613 6.25118   5
  14  10  -3 2.03783 7.23391   5
 -14  10   3 0.03085 5.90017   5
 -13  10   3 31.7546 7.22491   5
  13  10  -3 30.3414 8.98667   5
  12  10  -3 28.4349 8.24592   5
 -12  10   3 27.4381 6.58118   5
  11  10  -3 5.57618 6.63634   5
 -11  10   3 6.29070 5.12479   5
  10  10  -3 -6.4891 5.77220   5
 -10  10   3 3.43776 4.53211   5
  -9  10   3 29.6688 5.27818   5
   9  10  -3 10.0998 6.88120   5
   8  10  -3 6.77015 5.93914   5
  -8  10   3 -0.7808 3.54164   5
   7  10  -3 53.7937 9.16091   5
   6  10  -3 6.77363 5.87260   5
   5  10  -3 0.46317 5.29837   5
   4  10  -3 68.1352 9.11407   5
   3  10  -3 36.8426 7.23406   5
   2  10  -3 153.356 12.3705   5
   1  10  -3 2.17930 5.18122   5
  -1  10   3 -0.4258 3.43248   5
   0  10   3 26.1983 4.84125   5
   0  10  -3 21.1872 6.11390   5
   1  10   3 68.9847 7.06099   5
  -1  10  -3 70.8782 8.65403   5
  -2  10  -3 20.2953 5.82291   5
   2  10   3 29.0748 5.55532   5
   3  10   3 17.2767 5.25155   5
  -3  10  -3 12.3174 5.56898   5
  -4  10  -3 10.0553 5.57976   5
   4  10   3 7.75271 5.06511   5
  -5  10  -3 52.5334 7.77100   5
   5  10   3 38.1140 7.01627   5
   6  10   3 21.3901 6.50620   5
  -6  10  -3 32.6014 7.12819   5
  -7  10  -3 -2.2210 4.54017   5
   7  10   3 -2.0856 5.02842   5
   8  10   3 -3.2812 5.24535   5
  -8  10  -3 1.84375 5.21222   5
  -9  10  -3 4.57114 5.79405   5
   9  10   3 9.28477 6.47079   5
 -10  10  -3 0.39326 4.94298   5
 -10  10  -3 -3.9981 6.05828   5
  10  10   3 8.22406 6.26630   5
 -11  10  -3 11.5134 6.44767   5
  11  10   3 12.2965 6.71951   5
 -11  10  -3 5.28559 6.13448   5
  12  10   3 9.94964 6.93351   5
 -12  10  -3 17.8469 7.86061   5
   6  11  -3 2.40354 6.07259   5
   5  11  -3 4.22750 6.21797   5
   4  11  -3 3.44438 6.02661   5
   3  11  -3 8.09595 6.03129   5
   2  11  -3 0.94976 5.31290   5
   1  11  -3 -6.5259 5.01846   5
   0  11  -3 5.19629 5.35477   5
   0  11   3 14.1408 4.65710   5
  -1  11  -3 1.98893 5.53377   5
   1  11   3 0.06897 4.30781   5
   2  11   3 4.50463 4.82288   5
  -2  11  -3 3.04746 5.49928   5
  -3  11  -3 0.87552 5.17565   5
   3  11   3 4.45620 4.92558   5
   4  11   3 7.99354 5.32707   5
 -33   0   4 2.20677 11.6906   1
  33   0  -4 2.74827 13.7773   3
 -33   0   4 14.1417 13.3400   4
 -32   0   4 8.55065 12.9647   4
 -32   0   4 19.8953 13.5023   1
 -31   0   4 -19.509 10.1469   4
 -31   0   4 -6.5281 10.7468   1
 -30   0   4 43.3731 14.8317   4
 -30   0   4 69.2825 15.3884   1
 -29   0   4 7.50210 11.0437   1
 -29   0   4 -17.567 9.02144   4
 -28   0   4 58.7015 13.6096   1
 -28   0   4 51.8046 13.9029   4
 -27   0   4 -9.3104 8.69581   1
 -27   0   4 4.97896 9.80787   4
 -26   0   4 14.6011 9.81285   4
 -26   0   4 13.3375 10.3414   1
  26   0  -4 17.7759 10.8731   1
 -25   0   4 1.75972 7.92011   1
  25   0  -4 -3.3629 9.18581   1
 -25   0   4 -7.4470 7.24046   4
 -24   0   4 199.783 17.8569   1
 -24   0   4 142.113 15.6334   4
  24   0  -4 176.821 17.1005   1
 -23   0   4 8.20602 7.87186   1
 -23   0   4 0.53156 7.44014   4
  23   0  -4 -1.5127 8.11555   1
 -22   0   4 -4.2479 6.41727   4
  22   0  -4 2.48431 7.56035   1
 -22   0   4 -2.9033 6.45522   1
 -21   0   4 -2.6062 6.03839   4
 -21   0   4 10.6660 7.34909   1
  21   0  -4 -6.0599 7.16292   1
  20   0  -4 1002.22 40.4249   1
 -20   0   4 967.508 40.6963   4
 -20   0   4 1011.00 41.2205   1
 -20   0   4 940.052 39.7336   5
  19   0  -4 -11.568 5.75535   1
 -19   0   4 -6.1624 5.33565   1
 -19   0   4 1.17910 5.97049   4
 -19   0   4 -9.5745 4.23665   5
  18   0  -4 128.472 11.9409   1
 -18   0   4 139.048 12.3251   5
 -18   0   4 107.065 11.4938   4
 -18   0   4 102.740 11.2201   1
 -17   0   4 3.09305 5.12217   1
 -17   0   4 3.99212 4.72527   5
  17   0  -4 -2.1114 5.21381   1
 -17   0   4 -5.4776 4.49720   4
 -16   0   4 51.3758 7.15340   5
 -16   0   4 58.7887 8.52471   4
  16   0  -4 52.9925 7.77062   1
 -16   0   4 50.5912 7.84125   1
 -15   0   4 -0.9861 3.85149   5
 -15   0   4 1.65355 4.53874   1
  15   0  -4 -1.3019 4.45791   1
  15   0  -4 -1.6574 3.92127   5
 -15   0   4 -3.8563 4.09869   4
 -14   0   4 6.32877 3.95885   5
  14   0  -4 2.31822 4.09620   5
 -14   0   4 9.27010 4.60598   1
  14   0  -4 1.15556 4.59817   1
 -14   0   4 8.81560 4.44189   4
 -13   0   4 -0.0810 3.77536   1
 -13   0   4 -0.3038 3.36949   5
  13   0  -4 0.68078 3.92618   5
  13   0  -4 4.99660 4.31515   1
 -13   0   4 -3.2640 3.97783   4
 -12   0   4 32.3266 5.11183   5
  12   0  -4 28.0545 5.38092   1
 -12   0   4 41.4962 5.99722   4
  12   0  -4 22.8034 4.92326   5
 -12   0   4 33.0068 5.38884   1
 -11   0   4 -4.9575 3.21950   1
 -11   0   4 -1.3244 2.97477   5
  11   0  -4 2.27199 3.86030   1
 -11   0   4 2.37060 3.62440   4
 -10   0   4 6.68051 3.49269   5
 -10   0   4 5.21186 4.08894   1
 -10   0   4 2.38531 3.41580   4
  10   0  -4 6.83778 4.07268   1
   9   0  -4 -1.9615 3.73040   1
  -9   0   4 3.36184 3.37495   4
  -9   0   4 2.32951 3.22055   1
  -9   0   4 1.40378 3.30803   5
  -8   0   4 175.977 10.0949   4
  -8   0   4 204.439 10.2411   5
   8   0  -4 214.042 10.2352   1
  -7   0   4 -1.5433 3.11143   5
  -7   0   4 -1.4931 2.88402   4
   7   0  -4 -2.3403 3.17668   1
  -7   0   4 -1.3509 3.20602   1
  -6   0   4 721.518 25.6939   1
   6   0  -4 733.358 25.7513   1
  -6   0   4 709.063 25.6329   4
   5   0  -4 3.57531 3.11159   3
  -5   0   4 0.75902 2.55113   4
   5   0  -4 -0.1205 2.93769   1
  -5   0   4 -2.7593 2.75464   1
  -4   0   4 105.274 6.14646   1
  -3   0   4 1.41954 2.53389   1
   3   0  -4 -1.1778 2.31715   1
  -2   0   4 3932.44 126.054   1
   1   0  -4 1.36053 2.27640   1
   1   0  -4 -1.3973 2.56767   4
  -1   0   4 1.13474 2.30627   1
   0   0   4 6.96803 2.50080   4
   0   0  -4 6.29424 2.47579   1
   0   0   4 6.38566 2.63374   1
   0   0  -4 7.99408 2.76732   4
  -1   0  -4 2.03066 2.78736   4
   1   0   4 -4.7273 2.65738   1
  -1   0  -4 -2.0379 2.52082   1
   1   0   4 -2.0676 2.49433   4
   2   0   4 368.886 14.0399   4
  -2   0  -4 355.773 14.1180   4
  -2   0  -4 335.951 13.9240   1
  -2   0  -4 366.683 14.0677   1
   2   0   4 362.231 14.0182   1
   3   0   4 6.20081 3.29727   1
   3   0   4 3.19169 3.08736   4
  -3   0  -4 -3.2591 2.75314   1
  -3   0  -4 1.11678 3.03750   1
  -3   0  -4 4.47094 3.22087   4
  -4   0  -4 -1.1016 3.14073   4
   4   0   4 -0.8290 3.06560   1
   4   0   4 -1.1647 4.83832   5
  -4   0  -4 3.94085 3.30924   1
   4   0   4 0.22585 3.16768   4
   5   0   4 -1.3217 3.29011   4
  -5   0  -4 0.95332 3.33538   4
  -5   0  -4 0.35130 3.14465   1
   5   0   4 -0.4290 3.30283   1
   5   0   4 2.58740 3.41193   5
  -5   0  -4 -2.2903 2.97029   5
  -6   0  -4 298.937 13.1963   5
   6   0   4 303.703 13.5151   1
  -6   0  -4 274.556 13.4472   4
   6   0   4 289.156 13.1518   5
  -6   0  -4 292.353 13.3570   1
   6   0   4 276.522 13.1502   4
   7   0   4 0.53648 3.49958   5
   7   0   4 1.20655 3.73518   1
  -7   0  -4 1.63050 3.45269   1
  -7   0  -4 -5.0742 2.96099   5
  -7   0  -4 -3.1001 3.32372   4
   7   0   4 1.57809 3.72787   4
  -8   0  -4 15.9234 4.24662   4
  -8   0  -4 5.31856 3.67094   1
  -8   0  -4 1.46899 3.52739   5
   8   0   4 8.11985 4.12904   1
   8   0   4 2.97841 3.84907   4
   8   0   4 3.70486 3.92515   5
  -9   0  -4 -4.9116 2.95499   5
   9   0   4 1.32173 3.72527   1
   9   0   4 1.22518 3.88944   4
  -9   0  -4 3.54364 3.62757   1
   9   0   4 0.66481 3.87759   5
  -9   0  -4 6.34011 4.19525   4
  10   0   4 817.591 31.7973   1
 -10   0  -4 797.947 32.0861   4
  10   0   4 882.536 31.8342   5
 -10   0  -4 833.169 31.9037   5
 -10   0  -4 837.439 32.2014   1
  10   0   4 839.950 32.2050   4
 -11   0  -4 -1.4793 4.22637   4
  11   0   4 6.85809 4.64780   4
  11   0   4 3.96622 4.40357   5
 -11   0  -4 -2.9394 3.54629   5
  11   0   4 7.21865 4.62541   1
 -11   0  -4 -1.8892 4.00725   1
  12   0   4 340.113 17.1397   1
 -12   0  -4 317.200 16.6847   5
 -12   0  -4 341.035 17.4949   4
  12   0   4 342.026 16.9302   5
 -12   0  -4 355.378 17.8564   1
  12   0   4 320.617 17.6440   4
 -13   0  -4 3.72450 4.55925   4
  13   0   4 1.82916 4.67461   1
 -13   0  -4 5.54030 5.01302   1
  13   0   4 4.97184 5.69955   4
 -13   0  -4 3.00044 4.58846   5
  13   0   4 -4.7278 4.38378   5
  14   0   4 1143.51 43.9054   4
  14   0   4 1123.14 51.7752   5
  14   0   4 1161.46 43.7831   1
 -14   0  -4 1187.27 44.2105   4
 -14   0  -4 1084.34 43.1079   5
 -14   0  -4 1115.08 43.8171   1
 -15   0  -4 1.44173 5.06673   5
 -15   0  -4 1.02174 5.39444   4
  15   0   4 -3.5895 5.97989   4
  15   0   4 4.93536 5.99669   1
 -15   0  -4 0.64909 5.18990   1
  16   0   4 7.84235 6.82368   1
 -16   0  -4 6.84060 5.98299   1
 -16   0  -4 7.01434 6.07456   4
  16   0   4 17.3786 7.34971   4
 -17   0  -4 3.06734 6.00116   1
 -17   0  -4 3.14093 6.34093   4
  17   0   4 1.40445 7.14592   1
 -18   0  -4 443.390 24.0023   4
 -18   0  -4 450.921 24.5908   1
  18   0   4 414.696 23.6042   1
 -19   0  -4 -1.5916 6.67461   4
  19   0   4 -0.4887 7.25411   1
 -19   0  -4 -2.5139 7.00774   1
 -20   0  -4 391.685 23.6592   1
  20   0   4 336.126 22.9072   1
 -20   0  -4 340.315 22.3194   4
  21   0   4 -6.6151 8.61879   1
 -21   0  -4 -4.9767 7.64519   4
 -21   0  -4 9.77823 8.56840   1
 -22   0  -4 56.1516 12.1930   1
 -22   0  -4 50.3023 11.4793   4
  22   0   4 67.9760 13.3389   1
  23   0   4 13.3318 10.3880   1
 -23   0  -4 -1.4338 8.33627   4
 -23   0  -4 -7.2975 8.16719   1
  24   0   4 475.865 29.3891   1
 -24   0  -4 450.291 29.6548   4
 -24   0  -4 457.488 28.5742   1
  25   0   4 -7.4758 10.5553   1
 -25   0  -4 9.57861 9.48664   1
 -25   0  -4 -8.5406 9.02734   4
 -26   0  -4 22.6006 11.7239   1
 -26   0  -4 25.8317 13.0364   4
 -27   0  -4 4.28894 11.3190   1
 -27   0  -4 -3.7104 11.3722   4
 -28   0  -4 -22.282 10.4188   4
 -28   0  -4 18.6772 12.3476   1
 -29   0  -4 -1.4914 11.8161   1
 -29   0  -4 -2.3800 12.0932   4
 -33  -1   4 9.18805 13.4900   4
  33  -1  -4 7.26014 14.1499   3
 -33   1   4 -8.2707 12.1209   1
 -33   1   4 -4.3129 12.7801   4
 -32  -1   4 -10.533 11.3428   4
  32  -1  -4 -4.7911 13.0297   3
 -32  -1   4 33.2173 14.8768   1
 -32   1   4 42.4556 15.7601   4
 -32   1   4 6.22865 13.0012   1
 -31  -1   4 6.22527 11.8809   4
 -31  -1   4 16.4725 12.2165   1
  31  -1  -4 -11.910 11.6788   3
 -31   1   4 -3.8134 10.4043   1
 -31   1   4 18.5889 12.5593   4
  30  -1  -4 4.18744 10.9712   3
 -30  -1   4 16.7392 12.7066   4
 -30  -1   4 -10.504 10.0492   1
 -30   1   4 14.2662 12.0903   4
  30   1  -4 -2.3853 13.1620   1
 -30   1   4 9.45731 11.0386   1
  29  -1  -4 14.4780 12.1336   3
 -29  -1   4 18.0345 12.2623   4
 -29  -1   4 9.59005 10.5998   1
  29   1  -4 10.9042 11.7665   1
 -29   1   4 -5.7134 9.73829   1
 -29   1   4 5.76287 10.8878   4
 -28  -1   4 14.4307 10.5805   1
  28  -1  -4 14.4409 11.1649   3
 -28  -1   4 3.23033 10.6700   4
 -28   1   4 -3.7531 9.36543   1
  28   1  -4 7.05711 11.3983   1
 -28   1   4 -9.1352 9.25303   4
 -27  -1   4 35.2946 11.4770   1
 -27  -1   4 47.9088 13.0210   4
 -27   1   4 35.1550 11.7052   4
  27   1  -4 37.3088 12.7983   1
 -27   1   4 25.1887 11.0318   1
 -26  -1   4 13.7037 10.2043   1
 -26  -1   4 7.75542 9.88699   4
 -26   1   4 20.0793 10.6665   4
 -26   1   4 27.3396 10.6960   1
  26   1  -4 22.2083 10.9145   1
 -25  -1   4 152.922 16.9145   4
 -25  -1   4 151.762 17.3284   1
 -25   1   4 139.008 16.4800   1
  25   1  -4 143.597 17.4639   1
 -25   1   4 159.502 17.3530   4
 -24  -1   4 40.1690 10.8293   1
 -24  -1   4 50.1320 11.3212   4
 -24   1   4 33.9916 9.94143   1
  24   1  -4 27.5316 10.3239   1
 -24   1   4 47.8085 11.0579   4
 -23  -1   4 79.6644 11.9004   1
 -23  -1   4 59.1913 11.4791   4
 -23   1   4 60.5961 10.4378   5
 -23   1   4 74.5883 11.6246   4
 -23   1   4 94.9105 13.4984   1
  23   1  -4 59.7120 11.9004   1
  22  -1  -4 -0.1299 7.75519   1
 -22  -1   4 20.9230 8.52947   4
 -22  -1   4 6.85275 7.53119   1
 -22   1   4 16.4190 8.45396   1
 -22   1   4 12.0534 7.77785   4
 -22   1   4 7.33180 6.92132   5
  22   1  -4 7.57120 8.45840   1
 -21  -1   4 148.552 14.6374   1
 -21  -1   4 131.655 14.0683   4
  21  -1  -4 148.755 14.0762   1
 -21   1   4 166.813 15.2208   4
 -21   1   4 154.551 14.6222   1
  21   1  -4 144.053 14.5376   1
 -21   1   4 120.408 12.9350   5
  20  -1  -4 516.935 24.8350   1
 -20  -1   4 471.242 25.0749   1
 -20   1   4 514.881 25.7081   4
 -20   1   4 489.195 25.0181   1
 -20   1   4 476.985 24.5183   5
  20   1  -4 498.064 25.5247   1
 -19  -1   4 77.4349 10.4011   1
  19  -1  -4 97.8149 10.7121   1
 -19  -1   4 63.7110 9.50033   4
  19   1  -4 94.6633 11.3382   1
 -19   1   4 78.8990 10.0573   5
 -19   1   4 89.6396 11.0418   4
 -19   1   4 67.8524 9.84103   1
 -18  -1   4 93.8882 10.5380   4
  18  -1  -4 103.058 10.7733   1
 -18  -1   4 123.827 12.3477   1
  18   1  -4 114.604 11.5871   1
 -18   1   4 114.701 11.6519   1
 -18   1   4 100.295 10.9264   4
 -18   1   4 126.020 11.6841   5
  18   1  -4 99.8313 10.5531   5
 -17  -1   4 189.849 14.8982   1
 -17  -1   4 195.229 13.2830   5
 -17  -1   4 176.989 13.5766   4
  17  -1  -4 196.495 13.2320   1
  17   1  -4 191.669 14.0723   1
 -17   1   4 178.257 13.3521   1
 -17   1   4 156.772 12.9597   4
 -17   1   4 198.875 13.1271   5
  17   1  -4 149.200 12.5959   5
 -16  -1   4 8.01869 5.14096   5
  16  -1  -4 9.01077 5.14824   1
 -16  -1   4 16.6867 5.31408   4
 -16  -1   4 10.9514 5.66369   1
  16   1  -4 16.6895 5.87996   1
 -16   1   4 11.9908 4.75740   5
 -16   1   4 10.8130 5.18401   4
  16   1  -4 16.5860 5.49276   5
 -16   1   4 19.9978 6.00623   1
 -15  -1   4 135.906 10.5937   5
 -15  -1   4 120.041 11.1830   4
 -15  -1   4 114.712 10.5439   1
  15  -1  -4 146.561 10.3692   1
 -15   1   4 123.456 10.5032   4
 -15   1   4 116.593 9.98295   5
  15   1  -4 142.042 10.6999   5
  15   1  -4 130.902 10.8495   1
 -15   1   4 154.248 11.2803   1
  14  -1  -4 1728.86 59.0838   1
 -14  -1   4 1634.93 59.3569   5
 -14  -1   4 1726.10 60.2492   1
  14   1  -4 1633.05 59.5117   1
 -14   1   4 1781.76 59.8333   4
 -14   1   4 1561.06 59.0884   1
  14   1  -4 1755.41 59.4282   5
 -14   1   4 1715.83 59.2862   5
 -13  -1   4 4057.92 132.697   5
 -13  -1   4 3919.26 132.993   4
 -13  -1   4 3752.15 132.767   1
  13  -1  -4 4115.37 132.134   1
  13   1  -4 4141.79 132.455   5
  13   1  -4 3972.57 132.674   1
 -13   1   4 4282.35 132.541   5
 -13   1   4 4141.59 132.593   1
 -13   1   4 3742.91 132.196   4
 -12  -1   4 1251.30 46.8966   4
 -12  -1   4 1356.41 46.8207   5
  12  -1  -4 1303.10 46.1600   1
 -12   1   4 1235.83 46.3463   4
  12   1  -4 1319.86 46.4849   5
 -12   1   4 1328.63 46.2905   5
 -12   1   4 1424.10 46.8698   1
  12   1  -4 1291.01 46.7505   1
 -11  -1   4 14.5615 4.40373   4
  11  -1  -4 21.5205 4.69122   1
 -11  -1   4 15.9227 4.50544   5
 -11  -1   4 8.75772 4.31336   1
 -11   1   4 18.9499 4.16873   5
  11   1  -4 10.4251 4.13900   5
 -11   1   4 19.7413 4.54020   1
 -11   1   4 17.1344 4.33232   4
  11   1  -4 19.5465 4.92030   1
 -10  -1   4 1251.16 46.0284   4
 -10  -1   4 1253.08 45.6485   5
  10  -1  -4 1349.23 45.2229   1
  10  -1  -4 1350.90 46.1697   3
 -10  -1   4 1246.71 45.9179   1
  10   1  -4 1306.26 45.5936   5
 -10   1   4 1390.38 45.7177   4
 -10   1   4 1288.52 45.3254   1
 -10   1   4 1382.66 45.3801   5
  10   1  -4 1275.04 45.8368   1
   9  -1  -4 8.62770 3.93386   3
   9  -1  -4 5.54933 3.66340   1
  -9  -1   4 13.3964 3.25294   2
  -9  -1   4 13.2618 4.32455   4
  -9  -1   4 7.63292 3.97154   1
  -9   1   4 13.3800 3.74398   4
  -9   1   4 10.7809 3.62758   1
   9   1  -4 9.98413 3.93753   5
  -9   1   4 11.3218 3.35968   5
   9   1  -4 11.6268 4.29157   1
   8  -1  -4 886.687 31.3512   3
  -8  -1   4 846.561 31.2260   1
  -8  -1   4 856.043 31.2544   4
  -8  -1   4 871.662 28.8009   2
   8  -1  -4 959.310 30.5911   1
   8   1  -4 886.689 30.9576   5
  -8   1   4 836.349 30.4789   4
  -8   1   4 844.131 30.1706   5
   8   1  -4 804.849 30.9644   1
  -8   1   4 845.690 30.4761   1
   7  -1  -4 265.631 12.0536   3
  -7  -1   4 254.614 11.8627   4
  -7  -1   4 224.367 11.5832   1
   7  -1  -4 245.758 11.0022   1
  -7   1   4 259.748 11.2428   4
   7   1  -4 234.520 11.3662   5
  -7   1   4 269.468 11.2065   1
  -7   1   4 253.062 10.7340   5
   7   1  -4 269.495 11.9150   1
  -6  -1   4 90.5209 6.71232   1
  -6  -1   4 74.8977 6.33955   4
   6  -1  -4 99.2399 7.19015   3
   6  -1  -4 107.659 7.06781   1
  -6   1   4 96.2216 6.20493   4
  -6   1   4 99.7772 6.28351   1
  -6   1   4 103.635 5.87832   5
   6   1  -4 86.2369 6.59507   5
   6   1  -4 92.1121 7.01221   1
   5  -1  -4 224.106 10.5542   3
  -5  -1   4 224.162 10.4624   1
  -5  -1   4 218.684 10.6428   4
   5   1  -4 237.625 10.7523   1
  -5   1   4 244.270 9.62685   1
   5   1  -4 225.259 10.1627   5
  -5   1   4 218.997 9.14051   5
   4  -1  -4 84.5906 6.12088   3
  -4  -1   4 85.4459 5.88163   1
  -4  -1   4 74.8508 5.49873   4
   4   1  -4 67.9767 5.43819   1
  -4   1   4 83.0353 4.62375   5
  -4   1   4 82.2438 5.02582   1
  -3  -1   4 194.166 8.86268   4
  -3  -1   4 185.543 8.81327   1
   3  -1  -4 190.658 9.01588   3
   3   1  -4 167.748 8.58253   1
  -3   1   4 198.331 7.79777   5
  -3   1   4 195.194 7.82596   1
  -2  -1   4 49.3708 4.32588   4
  -2  -1   4 46.3052 4.16361   1
   2  -1  -4 45.2553 5.10713   3
  -2   1   4 41.5030 3.25418   1
   2   1  -4 34.3911 3.87209   1
  -1  -1   4 645.889 23.5149   4
  -1  -1   4 671.980 23.4898   1
   1  -1  -4 708.003 24.0157   3
   1   1  -4 644.297 23.6287   1
  -1   1   4 733.675 23.0732   1
   0  -1   4 22.5114 3.37549   1
   0  -1   4 21.7083 3.36034   4
   0  -1  -4 19.0854 3.45529   3
   0  -1  -4 25.5842 2.83001   4
   0   1   4 16.5588 2.90062   1
   0   1  -4 18.5099 3.36132   1
   0   1  -4 21.2693 3.59844   5
   0   1  -4 22.3880 3.55401   4
   0   1   4 23.7791 2.73227   5
   1  -1   4 564.989 19.6741   1
  -1  -1  -4 546.903 19.3940   4
   1  -1   4 514.445 19.5166   4
  -1   1  -4 547.011 19.8761   4
   1   1   4 556.665 19.1737   5
  -1   1  -4 560.521 19.9485   1
   1   1   4 534.689 19.3132   1
  -1   1  -4 566.055 19.8044   5
   2  -1   4 1697.96 57.3813   1
  -2  -1  -4 1737.52 57.3640   4
   2  -1   4 1728.19 57.5009   4
  -2  -1  -4 1751.49 57.3470   1
  -2   1  -4 1815.68 57.7475   5
   2   1   4 1713.34 57.1207   5
   2   1   4 1787.80 57.3931   1
   2   1   4 1740.66 57.3347   4
  -2   1  -4 1701.83 57.6742   1
  -2   1  -4 1764.39 57.8200   4
  -3  -1  -4 5.23010 3.00200   1
   3  -1   4 8.81358 3.21373   4
  -3  -1  -4 10.4828 3.30964   4
   3  -1   4 6.90497 3.30763   1
   3   1   4 9.47956 3.34790   1
  -3   1  -4 8.94712 3.46322   5
   3   1   4 9.99558 3.26284   4
  -3   1  -4 7.19456 3.24985   1
   3   1   4 9.07586 3.22980   5
  -3   1  -4 9.98275 3.49401   4
  -4  -1  -4 292.773 12.3329   4
  -4  -1  -4 269.509 12.1117   1
   4  -1   4 285.069 12.1999   1
   4  -1   4 267.388 11.9671   4
   4   1   4 283.087 12.2264   4
  -4   1  -4 268.841 12.2958   4
   4   1   4 281.148 11.9835   5
   4   1   4 272.102 12.0194   1
  -4   1  -4 271.907 12.1459   5
  -4   1  -4 272.232 12.3863   1
   5  -1   4 16.6037 3.84318   1
  -5  -1  -4 11.0695 3.59918   1
   5  -1   4 15.0246 3.84517   4
  -5  -1  -4 16.6449 3.97445   4
  -5   1  -4 12.2370 3.47052   5
  -5   1  -4 13.1534 3.57316   5
   5   1   4 12.3120 3.70796   1
  -5   1  -4 13.8428 3.72381   1
  -5   1  -4 14.4610 3.90808   4
   5   1   4 11.4757 3.61638   5
  -5   1  -4 14.8909 3.80593   1
   5   1   4 17.4791 3.95748   4
  -6  -1  -4 286.292 12.6406   1
   6  -1   4 273.061 12.1058   1
  -6  -1  -4 265.087 12.4688   4
   6  -1   4 250.175 12.1852   4
   6   1   4 243.823 11.9105   5
  -6   1  -4 224.527 11.7156   5
   6   1   4 226.602 12.0206   4
  -6   1  -4 242.742 12.1402   1
   6   1   4 253.561 12.1709   1
  -6   1  -4 284.413 12.8174   4
   7  -1   4 38.3990 5.30010   1
  -7  -1  -4 44.5973 5.71738   1
   7  -1   4 34.3170 5.02340   4
  -7  -1  -4 41.9576 5.41868   4
  -7   1  -4 37.2787 5.51053   1
   7   1   4 37.0401 5.32299   5
  -7   1  -4 35.2470 5.48226   4
   7   1   4 42.8926 5.56677   1
   7   1   4 43.2737 5.26966   4
  -7   1  -4 39.6093 5.10644   5
   8  -1   4 2.18356 3.70071   1
   8  -1   4 11.6646 4.24861   4
  -8  -1  -4 4.90183 3.76544   1
  -8  -1  -4 8.89532 4.30976   4
   8   1   4 5.29633 3.93655   5
  -8   1  -4 7.12927 3.67489   5
   8   1   4 5.74898 3.83361   4
  -8   1  -4 10.0712 3.91606   1
  -8   1  -4 7.63297 4.30579   4
   8   1   4 12.7813 4.48071   1
  -9  -1  -4 616.800 24.7355   4
   9  -1   4 638.183 24.2474   1
   9  -1   4 598.092 24.3461   4
  -9  -1  -4 613.581 24.4526   1
   9   1   4 639.298 24.4182   5
   9   1   4 580.351 24.1628   1
  -9   1  -4 602.946 24.2787   5
   9   1   4 608.169 24.5168   4
  -9   1  -4 620.005 24.7400   1
  -9   1  -4 552.246 24.2823   4
 -10  -1  -4 21.6016 5.10857   4
  10  -1   4 16.4827 5.06461   1
 -10  -1  -4 22.1255 4.68307   5
 -10  -1  -4 24.4303 5.12260   1
  10  -1   4 14.3542 4.90179   4
 -10   1  -4 23.7198 5.29391   4
  10   1   4 24.0291 5.65160   5
 -10   1  -4 26.5266 5.18831   5
 -10   1  -4 23.6100 5.12893   1
  10   1   4 12.6081 4.94572   4
  10   1   4 18.2716 4.97690   1
 -11  -1  -4 22.7995 5.36572   4
  11  -1   4 19.4565 5.48843   4
 -11  -1  -4 28.5972 5.47495   5
  11  -1   4 25.0836 5.56006   1
 -11  -1  -4 22.4334 5.29288   1
  11   1   4 24.8513 6.01554   1
 -11   1  -4 23.2497 5.53809   1
  11   1   4 20.8653 5.63975   4
  11   1   4 30.2668 6.04330   5
 -11   1  -4 27.4232 5.84338   4
 -11   1  -4 22.8671 5.36355   5
  12  -1   4 56.2558 7.69690   4
 -12  -1  -4 46.5337 7.00351   5
  12  -1   4 48.0470 7.32531   1
 -12  -1  -4 35.5118 6.68612   4
 -12  -1  -4 48.0447 7.04278   1
 -12   1  -4 48.9730 6.88360   5
 -12   1  -4 33.2534 6.53942   4
  12   1   4 55.0380 7.54515   5
 -12   1  -4 44.9244 6.92046   1
  12   1   4 51.4193 7.73212   1
  12   1   4 51.7134 7.49963   4
  13  -1   4 184.337 13.1840   1
  13  -1   4 188.360 13.2217   4
 -13  -1  -4 185.046 13.2993   1
 -13  -1  -4 199.666 13.5374   4
  13   1   4 191.193 13.7802   1
  13   1   4 180.425 14.0638   4
 -13   1  -4 177.190 12.9166   1
 -13   1  -4 200.972 12.9769   5
 -13   1  -4 170.091 12.8516   4
  13   1   4 210.623 13.4047   5
  14  -1   4 24.1065 6.55601   1
  14  -1   4 17.7474 4.56292   2
  14  -1   4 7.61353 6.13499   4
 -14  -1  -4 13.6776 6.15736   1
 -14  -1  -4 16.6589 6.08946   4
  14   1   4 17.5469 6.42930   5
 -14   1  -4 18.3291 6.48728   1
  14   1   4 16.0696 6.61699   1
 -14   1  -4 28.3036 6.70305   4
 -14   1  -4 14.9536 5.56121   5
  14   1   4 23.1942 7.25516   4
 -15  -1  -4 0.26289 4.82527   4
 -15  -1  -4 8.33017 5.86016   1
  15  -1   4 4.13177 6.20956   4
  15  -1   4 12.9053 6.49112   1
  15   1   4 17.8093 7.19827   4
  15   1   4 5.92397 6.15057   1
  15   1   4 8.61701 6.23899   5
 -15   1  -4 11.2716 5.75152   5
 -15   1  -4 6.31372 5.57908   4
 -15   1  -4 -0.3676 5.38422   1
 -16  -1  -4 28.6297 7.58147   1
 -16  -1  -4 24.9999 7.33923   4
  16  -1   4 23.8889 7.46110   1
 -16   1  -4 34.1292 7.92044   4
  16   1   4 39.6266 9.04198   4
  16   1   4 27.8668 8.06353   1
  16   1   4 17.3011 6.88293   5
 -16   1  -4 11.9854 6.44988   1
 -16   1  -4 16.2136 6.47410   5
 -17  -1  -4 256.372 17.1346   4
  17  -1   4 235.289 17.0259   1
 -17  -1  -4 215.122 16.3838   1
 -17   1  -4 188.293 15.9554   4
  17   1   4 202.288 16.6204   1
 -17   1  -4 253.299 17.4592   1
 -17   1  -4 236.842 16.3118   5
 -18  -1  -4 309.946 20.6014   1
 -18  -1  -4 336.741 20.6367   4
  18  -1   4 314.258 20.1164   1
 -18   1  -4 322.797 20.3031   1
 -18   1  -4 324.632 20.2014   5
  18   1   4 335.161 20.7637   1
 -18   1  -4 310.584 20.6161   4
 -19  -1  -4 37.0292 9.46136   1
  19  -1   4 33.3979 9.44773   1
 -19  -1  -4 45.0626 9.61914   4
 -19   1  -4 27.8524 8.73921   1
 -19   1  -4 21.9347 8.28997   4
  19   1   4 37.6318 9.79650   1
 -20  -1  -4 23.4871 8.81596   1
 -20  -1  -4 24.9130 8.35077   4
  20  -1   4 33.9869 10.0472   1
 -20   1  -4 43.4893 10.1497   4
  20   1   4 27.5051 10.1132   1
 -20   1  -4 33.5834 9.24231   1
  21  -1   4 198.920 17.9007   1
 -21  -1  -4 208.803 19.0969   1
 -21  -1  -4 187.958 18.0187   4
  21   1   4 177.879 18.0077   1
 -21   1  -4 180.342 18.1525   1
 -21   1  -4 157.247 16.9829   4
 -22  -1  -4 221.785 19.7618   4
 -22  -1  -4 198.983 18.9811   1
  22   1   4 171.831 18.8178   1
 -22   1  -4 219.569 20.2845   4
 -22   1  -4 266.005 21.7525   1
 -23  -1  -4 158.772 17.9649   4
 -23  -1  -4 173.215 18.9068   1
 -23   1  -4 143.179 17.6254   1
 -23   1  -4 150.394 17.7293   4
  23   1   4 129.374 17.1737   1
 -24  -1  -4 179.041 20.3131   4
 -24  -1  -4 177.147 19.8703   1
  24   1   4 173.202 19.3429   1
 -24   1  -4 218.941 21.1434   4
 -24   1  -4 194.856 20.4720   1
 -25  -1  -4 69.7861 14.2048   1
 -25  -1  -4 70.2125 14.8159   4
  25   1   4 46.5005 14.5438   1
 -25   1  -4 51.2719 13.4343   1
 -25   1  -4 68.0878 14.4124   4
 -26  -1  -4 -11.542 9.54003   4
 -26  -1  -4 -10.323 9.29204   1
 -26   1  -4 6.46478 10.0965   1
 -26   1  -4 11.3760 11.3468   4
  26   1   4 2.98649 11.3410   1
 -27  -1  -4 -3.8963 10.5978   4
  27   1   4 1.07451 11.5676   1
 -27   1  -4 -1.5208 10.4676   4
 -27   1  -4 1.80218 10.7450   1
 -28  -1  -4 88.6885 17.2475   4
  28   1   4 93.6876 17.3524   1
 -28   1  -4 71.5862 15.7112   1
 -28   1  -4 58.4129 16.2225   4
 -29  -1  -4 52.9234 16.1310   4
 -29   1  -4 31.8712 13.5518   1
 -29   1  -4 53.9792 16.4970   4
 -32  -2   4 12.5069 12.8902   4
  32  -2  -4 16.1360 14.0485   3
 -32   2   4 23.9525 13.0129   1
  32   2  -4 4.46796 12.8580   1
 -32   2   4 0.35273 12.5502   4
 -31  -2   4 56.3604 16.4883   4
  31  -2  -4 92.6551 17.4876   3
  31   2  -4 62.5861 16.0950   1
 -31   2   4 68.7248 16.1320   4
 -31   2   4 74.2681 16.1734   1
  30  -2  -4 85.8619 16.7791   3
 -30  -2   4 72.2532 16.0695   4
  30   2  -4 66.5089 15.4321   1
 -30   2   4 58.0597 15.1717   4
 -30   2   4 99.7871 16.5527   1
  29  -2  -4 27.6309 12.5982   3
 -29  -2   4 33.2498 13.9784   4
  29   2  -4 12.5843 11.6972   1
 -29   2   4 27.3152 12.6188   4
 -29   2   4 45.1254 13.3487   1
  28  -2  -4 1.09290 10.7654   3
 -28  -2   4 -15.761 9.04119   4
 -28   2   4 -2.1443 9.79218   1
  28   2  -4 10.4942 12.2086   1
 -28   2   4 7.34982 10.4741   4
  27  -2  -4 5.33729 10.6291   3
 -27  -2   4 -8.3832 8.07571   1
 -27  -2   4 -9.5052 8.91269   4
  27   2  -4 -3.8474 11.1776   1
 -27   2   4 2.00331 9.55755   4
 -27   2   4 5.86380 9.60931   1
 -26  -2   4 28.8725 11.1284   4
 -26  -2   4 56.1777 12.1463   1
  26  -2  -4 19.2878 10.8100   3
 -26   2   4 40.3868 10.8346   5
  26   2  -4 22.3187 11.8457   1
 -26   2   4 31.7880 11.0873   1
 -26   2   4 26.9802 10.5393   4
 -25  -2   4 -4.2384 8.58033   4
 -25  -2   4 2.45433 8.20138   1
  25  -2  -4 12.9058 9.78806   3
 -25   2   4 10.5120 8.79231   1
 -25   2   4 12.6327 8.16984   5
 -25   2   4 10.4466 9.35068   4
  25   2  -4 -1.9223 9.15610   1
 -24  -2   4 484.461 28.3364   4
  24  -2  -4 430.263 27.0532   3
 -24  -2   4 484.783 27.5456   1
 -24   2   4 453.782 26.6680   1
 -24   2   4 462.972 27.0892   4
  24   2  -4 455.867 27.9666   1
 -24   2   4 457.673 26.3841   5
 -23  -2   4 21.8339 9.62972   4
 -23  -2   4 39.5043 9.94214   1
  23  -2  -4 24.0317 9.35946   3
 -23   2   4 20.7963 8.80346   1
  23   2  -4 23.3324 9.70996   1
 -23   2   4 34.0422 9.80896   4
 -23   2   4 12.7754 7.70550   5
 -22  -2   4 19.2930 8.39705   1
  22  -2  -4 13.1455 8.36376   3
 -22  -2   4 36.2278 9.69885   4
 -22   2   4 15.2784 7.21400   5
 -22   2   4 20.6034 8.23118   1
  22   2  -4 19.3259 9.37832   1
 -22   2   4 24.7056 8.90780   4
 -21  -2   4 151.415 14.9832   1
  21  -2  -4 154.252 15.5195   3
 -21  -2   4 159.086 15.3237   4
 -21   2   4 169.646 15.3488   5
 -21   2   4 161.072 14.7785   4
 -21   2   4 149.093 14.3064   1
  21   2  -4 178.758 16.1229   1
 -20  -2   4 36.1829 8.83070   4
  20  -2  -4 19.6352 7.72924   3
 -20  -2   4 11.4307 6.63797   1
 -20   2   4 13.0082 7.05038   1
 -20   2   4 11.5149 6.83819   4
  20   2  -4 13.9396 7.40010   5
  20   2  -4 15.0365 8.01838   1
 -20   2   4 23.0239 7.03818   5
 -19  -2   4 478.382 25.8485   1
  19  -2  -4 588.835 26.9648   3
 -19  -2   4 590.013 27.3727   4
 -19   2   4 525.241 25.3791   5
 -19   2   4 534.314 25.8098   4
  19   2  -4 527.286 26.3500   1
 -19   2   4 596.818 26.4289   1
  19   2  -4 513.024 25.7745   5
 -18  -2   4 205.829 15.8367   4
  18  -2  -4 215.614 15.6286   3
 -18  -2   4 172.831 14.5196   1
 -18   2   4 193.977 14.3502   1
  18   2  -4 213.098 14.8387   5
 -18   2   4 168.360 14.1964   4
 -18   2   4 202.532 14.1564   5
  18   2  -4 214.567 15.8478   1
  17  -2  -4 593.388 26.2397   1
 -17  -2   4 655.968 28.8585   4
 -17  -2   4 640.589 28.3962   1
  17  -2  -4 648.633 28.4624   3
 -17   2   4 640.546 27.6021   4
 -17   2   4 564.945 26.9607   1
  17   2  -4 655.967 27.8563   5
 -17   2   4 634.907 27.2342   5
  17   2  -4 655.300 28.6639   1
  16  -2  -4 31.8583 7.03287   3
 -16  -2   4 26.3829 6.76883   1
  16  -2  -4 30.3332 6.23112   1
 -16  -2   4 43.2171 7.47636   4
  16   2  -4 29.9877 7.33512   1
 -16   2   4 33.4320 6.42545   4
 -16   2   4 36.6604 6.95118   1
 -16   2   4 33.4199 6.27744   5
  16   2  -4 27.4078 6.43028   5
 -15  -2   4 0.12562 4.66391   4
  15  -2  -4 1.18503 3.97213   1
 -15  -2   4 -1.0936 4.38566   1
  15  -2  -4 -4.0871 4.20175   3
  15   2  -4 0.31009 4.61255   5
  15   2  -4 1.59911 4.93294   1
 -15   2   4 0.50990 4.11712   4
 -15   2   4 2.59339 4.62246   1
 -15   2   4 3.85836 4.10501   5
 -14  -2   4 0.13816 4.17119   1
 -14  -2   4 -0.6264 4.14400   4
  14  -2  -4 1.53023 3.95953   1
  14  -2  -4 1.05564 4.67161   3
 -14   2   4 -2.7604 3.41966   5
  14   2  -4 3.31814 4.80623   1
 -14   2   4 -2.6314 3.96960   1
 -14   2   4 -2.3298 3.58971   4
  14   2  -4 -1.3446 4.33999   5
 -13  -2   4 152.540 11.2810   4
  13  -2  -4 176.317 10.1557   1
  13  -2  -4 167.169 11.5295   3
 -13  -2   4 153.380 11.2218   1
  13   2  -4 172.843 11.1852   5
 -13   2   4 155.072 10.4062   4
  13   2  -4 140.233 10.8575   1
 -13   2   4 160.816 10.5149   1
 -13   2   4 148.940 10.0826   5
  12  -2  -4 227.248 12.9578   3
 -12  -2   4 223.720 12.6697   1
 -12  -2   4 222.113 12.8147   4
  12  -2  -4 206.580 10.9759   1
  12   2  -4 225.707 12.3873   5
  12   2  -4 204.414 12.3848   1
 -12   2   4 202.513 11.5760   1
 -12   2   4 200.375 11.6654   4
 -12   2   4 206.145 11.1565   5
 -11  -2   4 436.479 18.9092   1
 -11  -2   4 397.758 18.6077   4
  11  -2  -4 429.855 18.8895   3
  11  -2  -4 439.833 17.2047   1
 -11   2   4 422.487 17.7974   4
  11   2  -4 395.589 18.0685   5
  11   2  -4 442.082 18.9215   1
 -11   2   4 423.881 17.7754   1
 -11   2   4 401.891 17.2371   5
  10  -2  -4 276.180 12.2942   1
  10  -2  -4 268.780 13.9157   3
 -10  -2   4 245.712 13.4111   1
 -10  -2   4 260.463 11.3445   2
 -10  -2   4 299.202 14.0739   4
  10   2  -4 251.688 13.5830   1
 -10   2   4 290.295 12.7835   4
 -10   2   4 262.385 12.2233   5
  10   2  -4 296.541 13.5417   5
 -10   2   4 288.723 12.7721   1
  -9  -2   4 1727.05 58.1690   1
  -9  -2   4 1672.35 56.2278   2
  -9  -2   4 1646.52 58.1062   4
   9  -2  -4 1788.57 57.2166   1
   9  -2  -4 1668.87 58.2051   3
   9   2  -4 1614.17 57.8345   1
  -9   2   4 1674.54 56.8773   1
   9   2  -4 1662.99 57.5569   5
  -9   2   4 1723.26 56.6594   5
  -9   2   4 1764.22 57.0498   4
  -8  -2   4 0.03566 2.82469   2
  -8  -2   4 -4.4046 3.26250   4
   8  -2  -4 -3.2873 3.53974   3
  -8  -2   4 -1.7299 3.40010   1
  -8   2   4 0.71104 2.64639   4
   8   2  -4 -2.7334 2.91483   5
   8   2  -4 2.41518 3.77922   1
  -8   2   4 -2.2929 2.62537   1
  -8   2   4 -0.9891 2.19523   5
  -7  -2   4 5.27941 3.70211   4
   7  -2  -4 4.73991 3.65564   3
  -7  -2   4 -0.5250 3.38377   1
  -7  -2   4 1.73935 3.13801   2
   7   2  -4 2.68084 3.18643   5
  -7   2   4 3.40360 2.10873   5
   7   2  -4 7.34452 3.72496   1
  -7   2   4 2.95787 2.55917   1
  -6  -2   4 1800.40 61.3413   2
  -6  -2   4 1700.32 61.6159   4
   6  -2  -4 1845.65 62.2549   3
  -6  -2   4 1867.27 61.7689   1
   6   2  -4 1938.55 61.9599   1
   6   2  -4 1882.77 61.6070   5
  -6   2   4 1901.26 59.9695   5
  -6   2   4 1852.77 60.4150   1
  -5  -2   4 108.758 7.02548   1
   5  -2  -4 98.1418 7.40298   3
  -5  -2   4 113.234 7.34917   2
  -5  -2   4 91.1356 7.15335   4
  -5   2   4 110.454 5.48947   1
  -5   2   4 109.736 4.51922   5
   5   2  -4 102.865 6.77173   5
   5   2  -4 102.427 7.39652   1
   4  -2  -4 16.4223 4.33439   3
  -4  -2   4 36.8587 4.70177   2
  -4  -2   4 24.2817 3.92579   4
  -4  -2   4 32.7447 4.17792   1
  -4   2   4 28.4015 2.51343   1
   4   2  -4 22.3803 3.93790   1
   4   2  -4 28.9533 3.76013   5
   3  -2  -4 532.846 19.7854   3
  -3  -2   4 492.819 19.6897   2
  -3  -2   4 483.282 18.7256   4
  -3   2   4 529.574 17.1607   1
   3   2  -4 521.464 18.7433   5
   3   2  -4 524.657 19.0739   1
  -2  -2   4 327.505 13.9188   2
   2  -2  -4 321.205 13.4172   3
  -2  -2   4 308.669 12.3099   4
  -2   2   4 313.621 10.8092   1
   2   2  -4 314.046 12.7654   1
   2   2  -4 299.056 12.3544   5
   1  -2  -4 856.086 30.2582   3
  -1  -2   4 839.441 29.1529   4
  -1  -2   4 836.322 30.5522   2
   1   2  -4 863.340 29.6139   1
   1   2  -4 852.387 29.3070   5
  -1   2   4 886.780 28.1789   1
   0  -2   4 336.418 14.5825   2
   0  -2  -4 337.131 14.1828   3
   0  -2   4 333.827 12.9661   4
   0   2   4 351.391 12.3261   1
   0   2   4 327.312 11.5675   5
   0   2  -4 356.333 13.5288   1
   0   2  -4 330.053 13.2304   5
   1  -2   4 816.096 28.2288   4
  -1  -2  -4 823.589 29.4369   3
  -1  -2  -4 820.605 27.5279   4
  -1   2  -4 807.747 28.7579   4
  -1   2  -4 777.160 28.6594   1
   1   2   4 847.798 27.9440   1
   1   2   4 852.641 27.4852   5
  -1   2  -4 846.488 28.6061   5
[truncated: 2,536,653 more chars]
