# Supplementary material for: Bis(3-methyl-1-propyl-1H-imidazol-3-ium) bis­(4,6-disulfanidyl-4,6-disulfanyl­idene-1,2,3,5,4,6-tetra­thia­diphosphinane-κ3 S 2,S 4,S 6)nickel
Source: IUCrdata. 2020 Apr 24;5(Pt 4):x200312. doi: 10.1107/S2414314620003120 (PMC9462212; doi:10.1107/S2414314620003120)
Supplement: Supplementary file 2 [file x-05-x200312-Isup2.hkl]

data_I                                                                          
_shelx_title ' mo_cx0847_0m in P21/n No14' 
_shelx_refln_list_code          4                                               
_shelx_F_calc_maximum      533.11                                               
_exptl_crystal_F_000      1928.00                                               
_reflns_d_resolution_high  0.6402                                               
                                                                                
loop_                                                                           
 _space_group_symop_operation_xyz                                               
 'x, y, z'                                                                      
 '-x+1/2, y+1/2, -z+1/2'                                                        
 '-x, -y, -z'                                                                   
 'x-1/2, -y-1/2, z-1/2'                                                         
                                                                                
_cell_length_a    23.0420                                                       
_cell_length_b     7.1825                                                       
_cell_length_c    24.4177                                                       
_cell_angle_alpha  90.000                                                       
_cell_angle_beta  117.505                                                       
_cell_angle_gamma  90.000                                                       
                                                                                
_shelx_F_squared_multiplier     1.000                                           
                                                                                
loop_                                                                           
 _refln_index_h                                                                 
 _refln_index_k                                                                 
 _refln_index_l                                                                 
 _refln_F_squared_calc                                                          
 _refln_F_squared_meas                                                          
 _refln_F_squared_sigma                                                         
 _refln_observed_status                                                         
   4   0   0      43473.10      42865.90       705.70 o                         
   6   0   0       6412.54       6141.31       148.93 o                         
   8   0   0         52.34         18.29        43.67 o                         
  10   0   0       2899.59       2951.00       108.07 o                         
  12   0   0       1606.19       1503.08        87.12 o                         
  14   0   0        196.30        206.16        61.89 o                         
  16   0   0        845.08        726.53        96.25 o                         
  18   0   0        927.12        962.16       119.19 o                         
  20   0   0       4405.55       4262.61       243.61 o                         
  22   0   0        404.50        596.83       149.85 o                         
  24   0   0        112.80         52.45       148.46 o                         
  26   0   0         61.40        356.69       297.80 o                         
  28   0   0       3500.83       4082.51       400.86 o                         
  30   0   0       1328.00       1392.59       435.84 o                         
   1   1   0       6397.32       6713.76       186.93 o                         
   2   1   0        266.50        281.92        34.25 o                         
   3   1   0      10461.58       9960.85       163.82 o                         
   4   1   0         78.76        103.57        24.74 o                         
   5   1   0      40993.43      40685.89       525.14 o                         
   6   1   0      31190.40      32017.74       345.70 o                         
   7   1   0       6298.93       6432.64       125.19 o                         
   8   1   0      12508.56      11898.18       153.99 o                         
   9   1   0         53.07         36.25        31.86 o                         
  10   1   0       2731.59       2339.28        72.52 o                         
  11   1   0       1781.97       1957.66        62.67 o                         
  12   1   0      11104.66      10621.62       155.14 o                         
  13   1   0       8957.58       8373.06       135.86 o                         
  14   1   0       6021.55       5221.98       120.81 o                         
  15   1   0       1283.75       1125.38        67.66 o                         
  16   1   0        287.41        248.58        60.51 o                         
  17   1   0       2001.22       1938.86       132.89 o                         
  18   1   0        307.27        193.23        70.92 o                         
  19   1   0       2738.30       2662.23       151.75 o                         
  20   1   0        586.04        583.35        88.90 o                         
  21   1   0        575.60        536.21        90.62 o                         
  22   1   0       1599.76       1624.29       135.53 o                         
  23   1   0       3537.03       3404.50       207.37 o                         
  24   1   0       2166.85       2268.16       175.86 o                         
  25   1   0       1624.19       1528.72       165.61 o                         
  26   1   0       4314.05       4371.78       292.75 o                         
  27   1   0       2313.08       2605.46       206.49 o                         
  28   1   0       1164.62        791.37       176.99 o                         
  29   1   0        176.78         47.14       148.39 o                         
  30   1   0        188.54        231.32       215.99 o                         
  31   1   0          0.24        -86.12       180.99 o                         
   0   2   0        341.24        355.72       111.99 o                         
   1   2   0       8784.48       9075.42       206.89 o                         
   2   2   0         70.08        108.49        27.61 o                         
   3   2   0      28940.46      29289.74       397.90 o                         
   4   2   0       5064.73       4991.47        88.79 o                         
   5   2   0      14397.37      14330.63       168.55 o                         
   6   2   0       5393.48       5316.28        85.61 o                         
   7   2   0       8992.48       9019.57       117.09 o                         
   8   2   0       1693.24       1973.37        56.97 o                         
   9   2   0         20.86          1.40        30.61 o                         
  10   2   0         57.56         72.92        34.93 o                         
  11   2   0      22620.14      21659.78       277.56 o                         
  12   2   0       9095.55       8845.67       147.92 o                         
  13   2   0         15.81         26.14        39.65 o                         
  14   2   0       1746.79       1795.64        75.40 o                         
  15   2   0        686.73        767.34        60.48 o                         
  16   2   0          1.74        -63.32        63.32 o                         
  17   2   0        347.98        318.63        65.32 o                         
  18   2   0       4023.26       4433.49       201.40 o                         
  19   2   0         13.28        -67.58        67.58 o                         
  20   2   0        635.34        581.99        98.55 o                         
  21   2   0         11.02        -56.75        94.87 o                         
  22   2   0       2420.19       2491.17       153.17 o                         
  23   2   0       3805.25       3948.85       186.87 o                         
  24   2   0        139.53        247.15       123.51 o                         
  25   2   0        546.95        704.19       146.13 o                         
  26   2   0        836.94        841.25       157.98 o                         
  27   2   0        160.36        105.61       140.38 o                         
  28   2   0        238.08        108.99       147.54 o                         
  29   2   0        120.90       -146.94       146.94 o                         
  30   2   0        244.20        103.87       164.22 o                         
  31   2   0        323.37        504.96       183.55 o                         
   1   3   0      24270.69      23242.40       471.63 o                         
   2   3   0       4183.81       4072.95        84.71 o                         
   3   3   0      26713.95      26104.80       363.87 o                         
   4   3   0        262.58        257.17        25.12 o                         
   5   3   0      12558.54      12765.70       199.20 o                         
   6   3   0       3707.73       3543.97        72.27 o                         
   7   3   0      21658.91      20417.84       251.24 o                         
   8   3   0        667.61        764.14        43.75 o                         
   9   3   0        426.97        421.78        37.65 o                         
  10   3   0       9674.86       9371.96       139.46 o                         
  11   3   0       7399.91       6566.14       118.34 o                         
  12   3   0       3147.17       3206.21        92.94 o                         
  13   3   0         38.90         97.02        43.33 o                         
  14   3   0          8.43        -34.41        44.31 o                         
  15   3   0       4201.68       4281.99       129.68 o                         
  16   3   0        400.77        410.28        66.67 o                         
  17   3   0      15083.17      14898.36       259.99 o                         
  18   3   0       1730.54       1764.20       108.59 o                         
  19   3   0        746.84        881.17        93.58 o                         
  20   3   0      11560.54      11679.89       262.27 o                         
  21   3   0       5771.24       6076.34       203.16 o                         
  22   3   0        644.07        660.38       111.48 o                         
  23   3   0        709.02        677.54       120.74 o                         
  24   3   0       1237.37       1235.87       138.33 o                         
  25   3   0         15.04        -96.75       107.76 o                         
  26   3   0        673.79        684.96       179.09 o                         
  27   3   0        203.53        525.47       154.47 o                         
  28   3   0       2860.62       2803.31       224.49 o                         
  29   3   0        382.85        433.75       170.45 o                         
  30   3   0         95.87         98.72       167.35 o                         
   0   4   0       4246.89       4282.95       167.18 o                         
   1   4   0       5025.71       4769.96       127.65 o                         
   2   4   0      11769.74      11255.53       174.05 o                         
   3   4   0       8030.90       7983.00       136.75 o                         
   4   4   0        672.24        676.88        42.87 o                         
   5   4   0      16162.10      16063.19       209.95 o                         
   6   4   0      16796.99      16391.99       218.92 o                         
   7   4   0       3943.86       3772.52        74.68 o                         
   8   4   0      12669.81      12045.89       169.32 o                         
   9   4   0        865.59        681.39        50.30 o                         
  10   4   0      12903.07      12711.57       185.97 o                         
  11   4   0         72.13        116.18        44.39 o                         
  12   4   0         93.60         18.62        45.06 o                         
  13   4   0       1408.50       1393.73        80.70 o                         
  14   4   0         85.01        -18.74        54.64 o                         
  15   4   0       2406.57       2160.31       104.62 o                         
  16   4   0         98.42        150.39        67.02 o                         
  17   4   0        279.75         28.90        67.35 o                         
  18   4   0       1587.26       1659.43       110.43 o                         
  19   4   0        676.93        601.65        99.21 o                         
  20   4   0         67.33         76.30        82.38 o                         
  21   4   0       2651.47       2578.72       144.01 o                         
  22   4   0        443.20        492.19       105.48 o                         
  23   4   0       2960.69       2998.54       183.22 o                         
  24   4   0        633.19        432.89       133.53 o                         
  25   4   0        373.84        264.80       151.23 o                         
  26   4   0          2.78        -35.76       154.14 o                         
  27   4   0       1267.95       1214.84       196.04 o                         
  28   4   0        640.33        489.23       411.66 o                         
  29   4   0        760.61        656.82       228.13 o                         
   1   5   0      10220.94      10099.88       234.75 o                         
   2   5   0       1094.07       1211.55        51.28 o                         
   3   5   0         11.66         -5.21        39.69 o                         
   4   5   0        899.52        794.20        50.98 o                         
   5   5   0        298.00        228.06        32.34 o                         
   6   5   0       2823.87       2930.09        83.25 o                         
   7   5   0       1272.58       1251.93        56.77 o                         
   8   5   0       7203.48       7060.38       145.65 o                         
   9   5   0        179.40         80.81        45.65 o                         
  10   5   0       2805.13       2803.25       103.74 o                         
  11   5   0        341.33        437.31        61.23 o                         
  12   5   0      11336.83      11089.83       223.81 o                         
  13   5   0      13262.00      12622.08       249.76 o                         
  14   5   0       4908.54       4986.94       160.92 o                         
  15   5   0        146.34        174.60        71.29 o                         
  16   5   0      17886.04      17803.31       338.86 o                         
  17   5   0      21957.94      22300.70       538.89 o                         
  18   5   0        120.87        163.24        92.64 o                         
  19   5   0       1463.48       1481.44       179.36 o                         
  20   5   0        849.24        982.15       129.28 o                         
  21   5   0       1912.08       1959.52       158.11 o                         
  22   5   0       3858.23       3627.63       206.18 o                         
  23   5   0       2821.47       2586.36       232.65 o                         
  24   5   0         99.41        239.81       143.41 o                         
  25   5   0        101.64        231.93       155.26 o                         
  26   5   0        142.52         82.31       156.90 o                         
  27   5   0        165.43        169.58       160.32 o                         
  28   5   0         68.28         51.14       174.54 o                         
   0   6   0       4385.59       4279.71       227.79 o                         
   1   6   0        166.61        128.41        37.16 o                         
   2   6   0       8236.86       8341.05       161.62 o                         
   3   6   0       4417.84       4243.95       115.18 o                         
   4   6   0      11621.03      11842.22       191.97 o                         
   5   6   0       3586.01       3638.06        94.06 o                         
   6   6   0       6417.97       6495.98       151.20 o                         
   7   6   0          3.22         63.21        42.77 o                         
   8   6   0          9.18         18.14        54.83 o                         
   9   6   0       1786.25       1727.92       110.76 o                         
  10   6   0       1863.72       2158.39       118.89 o                         
  11   6   0       1927.82       2030.89       106.43 o                         
  12   6   0       4975.81       4727.33       158.52 o                         
  13   6   0       1099.38       1090.12       107.61 o                         
  14   6   0        466.74        668.82       137.71 o                         
  15   6   0        589.80        756.14       223.95 o                         
  16   6   0        375.72        474.93       117.10 o                         
  17   6   0        815.86        902.25       130.44 o                         
  18   6   0       6238.06       6680.25       269.08 o                         
  19   6   0       1836.99       1871.55       167.33 o                         
  20   6   0        181.06        186.41       130.51 o                         
  21   6   0         16.97        206.04       130.96 o                         
  22   6   0         46.61          6.65       130.07 o                         
  23   6   0         67.41        264.79       305.31 o                         
  24   6   0         32.94         85.27       148.72 o                         
  25   6   0        815.81        640.68       197.16 o                         
  26   6   0        323.71        597.74       204.23 o                         
   1   7   0       4092.17       4072.93       157.12 o                         
   2   7   0        105.99        206.05        88.58 o                         
   3   7   0       5339.00       5544.45       167.01 o                         
   4   7   0       1781.12       1812.09       101.66 o                         
   5   7   0       2864.53       2758.33       127.69 o                         
   6   7   0        701.01        716.80        74.60 o                         
   7   7   0        348.44        376.68        57.57 o                         
   8   7   0         41.31         64.66        59.82 o                         
   9   7   0        263.61        226.87        69.59 o                         
  10   7   0         66.32         22.56        66.47 o                         
  11   7   0         87.10        116.29        74.44 o                         
  12   7   0        107.79         20.39        66.58 o                         
  13   7   0        334.08        261.83        91.78 o                         
  14   7   0        675.41        583.08       107.01 o                         
  15   7   0       3936.32       3857.67       195.05 o                         
  16   7   0         91.70         74.99       100.54 o                         
  17   7   0       1235.19       1440.85       235.41 o                         
  18   7   0        117.21        -89.73       171.92 o                         
  19   7   0        104.45        -11.42       127.06 o                         
  20   7   0       1186.32       1655.90       243.93 o                         
  21   7   0         10.81       -106.79       141.27 o                         
  22   7   0          1.67         -2.59       129.95 o                         
  23   7   0        332.90        430.97       157.35 o                         
  24   7   0         39.76         99.15       152.02 o                         
   0   8   0          1.13          4.49        96.07 o                         
   1   8   0        236.42        187.87        73.07 o                         
   2   8   0         25.33         43.57        69.58 o                         
   3   8   0       4770.19       4861.52       201.36 o                         
   4   8   0       7405.62       7307.98       259.72 o                         
   5   8   0      15056.76      15151.82       813.32 o                         
   6   8   0       1376.67       1453.24       113.78 o                         
   7   8   0       1029.93       1144.35       105.67 o                         
   8   8   0        100.23        116.02        82.32 o                         
   9   8   0         79.39        -61.03        77.95 o                         
  10   8   0         12.76         -4.95       107.29 o                         
  11   8   0         99.06        135.30        92.22 o                         
  12   8   0        115.53        168.67        82.55 o                         
  13   8   0         14.14         21.62       103.37 o                         
  14   8   0          3.41         -1.50       105.93 o                         
  15   8   0       3121.98       2692.41       176.57 o                         
  16   8   0         12.55         75.51       106.31 o                         
  17   8   0        111.34          7.89       108.23 o                         
  18   8   0        210.74        266.30       125.50 o                         
  19   8   0         16.72        159.35       124.85 o                         
  20   8   0          1.25        105.37       131.55 o                         
  21   8   0        102.94         76.91       138.44 o                         
  22   8   0        363.67        172.43       153.13 o                         
   1   9   0       3401.28       3485.71       187.88 o                         
   2   9   0        135.18         79.75       118.29 o                         
   3   9   0        617.99        787.33       229.11 o                         
   4   9   0          3.64         -0.53       192.63 o                         
   5   9   0        269.78        160.36       180.90 o                         
   6   9   0       1179.44       1198.61       132.38 o                         
   7   9   0       5245.15       5353.53       334.97 o                         
   8   9   0       1304.07       1577.24       157.34 o                         
   9   9   0       5599.38       5858.33       283.74 o                         
  10   9   0        117.14        287.44       120.19 o                         
  11   9   0       5460.51       5316.82       395.25 o                         
  12   9   0        163.58        128.84       109.78 o                         
  13   9   0        597.64        671.19       175.66 o                         
  14   9   0          8.52        150.77       119.70 o                         
  15   9   0         88.21        188.87       146.35 o                         
  16   9   0          6.59          3.28       127.79 o                         
  17   9   0        440.95        637.51       190.66 o                         
  18   9   0        724.83        743.51       170.39 o                         
   0  10   0         32.08        155.49       132.16 o                         
   1  10   0        272.48         55.70        97.00 o                         
   2  10   0         51.41         40.34        87.31 o                         
   3  10   0        994.54       1204.40       135.33 o                         
   4  10   0       1364.67       1412.27       169.17 o                         
   5  10   0       1420.63       1443.03       149.28 o                         
   6  10   0       2267.37       2452.78       186.44 o                         
   7  10   0         73.79        -25.79        96.68 o                         
   8  10   0         34.54          1.98       145.33 o                         
   9  10   0         59.18        215.25       141.59 o                         
  10  10   0         46.77        -83.19        83.19 o                         
  11  10   0        578.82        748.22       158.36 o                         
  12  10   0         55.84        144.87       131.66 o                         
  13  10   0        390.64        416.25       158.96 o                         
  14  10   0        724.93        775.23       172.79 o                         
   1  11   0        375.87        339.68       139.40 o                         
   2  11   0        124.10        132.67       104.81 o                         
   3  11   0       1830.70       2260.51       179.59 o                         
   4  11   0         66.91        239.87       109.78 o                         
   5  11   0        184.30        194.02       108.56 o                         
 -31   0   1        140.77        234.02       261.74 o                         
 -29   0   1        345.83        210.59       246.61 o                         
 -27   0   1        234.19        415.27       219.07 o                         
 -25   0   1       7136.13       7324.02       373.10 o                         
 -23   0   1         43.06       -128.83       128.83 o                         
 -21   0   1       1910.76       1943.18       257.87 o                         
 -19   0   1       2913.15       3275.76       183.48 o                         
 -17   0   1      15785.75      15192.70       439.11 o                         
 -15   0   1        657.12        626.04        74.87 o                         
 -13   0   1      60476.71      59458.09       918.02 o                         
 -11   0   1      14821.01      14462.99       270.00 o                         
  -9   0   1       2926.92       3230.65       120.15 o                         
  -7   0   1        907.92       1045.65        66.77 o                         
  -5   0   1      45375.47      45547.20      2338.29 o                         
  -3   0   1        829.81        697.28        72.14 o                         
   3   0   1      14463.78      14246.45       393.71 o                         
   5   0   1      17194.94      16988.92       357.92 o                         
   7   0   1      10832.78       9381.90       372.45 o                         
   9   0   1        175.25        115.26        43.81 o                         
  11   0   1       1566.46       1542.89        78.20 o                         
  13   0   1       3362.42       3191.21       184.27 o                         
  15   0   1        678.16        790.91        87.39 o                         
  17   0   1          9.72         44.58        82.52 o                         
  19   0   1       7667.25       7208.60       731.64 o                         
  21   0   1       2324.33       2199.08       199.58 o                         
  23   0   1        647.15        432.40       175.86 o                         
  25   0   1         18.28        -10.23       157.61 o                         
  27   0   1        968.43       1098.25       264.28 o                         
  29   0   1       2419.04       2877.20       374.55 o                         
  31   0   1       9424.15      10417.64      1146.47 o                         
 -32   1   1       1407.26       1522.34       284.60 o                         
 -31   1   1         57.07       -144.37       175.76 o                         
 -30   1   1         60.94        257.33       162.36 o                         
 -29   1   1         13.29       -138.86       138.86 o                         
 -28   1   1        927.08       1117.93       171.43 o                         
 -27   1   1       1340.64       1656.90       181.04 o                         
 -26   1   1       4421.71       4542.69       244.49 o                         
 -25   1   1          5.48         -3.00       120.65 o                         
 -24   1   1         37.19          9.19       127.29 o                         
 -23   1   1        165.63         96.99       105.99 o                         
 -22   1   1       1929.27       1872.13       138.51 o                         
 -21   1   1       2005.08       1921.38       157.66 o                         
 -20   1   1       1955.10       1918.92       136.39 o                         
 -19   1   1        299.00         65.01        71.07 o                         
 -18   1   1        380.50        383.95        73.09 o                         
 -17   1   1       1156.68       1323.93        90.36 o                         
 -16   1   1       1804.96       1591.49        84.51 o                         
 -15   1   1        629.38        677.61        58.43 o                         
 -14   1   1        148.23        214.00        45.78 o                         
 -13   1   1       2168.17       2050.98        75.84 o                         
 -12   1   1      36207.78      35444.62       576.87 o                         
 -11   1   1        226.23        378.27        42.47 o                         
 -10   1   1       3048.99       3491.34       106.93 o                         
  -9   1   1       3565.65       3364.15        78.38 o                         
  -8   1   1      20391.27      20086.17       271.14 o                         
  -7   1   1      61190.74      60406.88       697.58 o                         
  -6   1   1      66055.98      66317.08       723.13 o                         
  -5   1   1       3527.69       3488.93        70.48 o                         
  -4   1   1       1243.31       1387.51        40.50 o                         
  -3   1   1       3617.87       3672.60        78.33 o                         
  -2   1   1       3477.97       3386.87       115.04 o                         
  -1   1   1     132563.30     134438.20      4297.22 o                         
   0   1   1       1047.36       1075.96        95.10 o                         
   1   1   1      15967.63      16170.01       315.90 o                         
   2   1   1       8773.94       8276.35       179.16 o                         
   3   1   1      37080.07      35628.96       444.62 o                         
   4   1   1      28949.70      28735.56       280.30 o                         
   5   1   1      39606.91      40401.28       539.52 o                         
   6   1   1       2021.88       2149.16        51.54 o                         
   7   1   1       2653.11       2297.65        55.78 o                         
   8   1   1        107.21        108.78        30.60 o                         
   9   1   1        906.40        722.21        40.53 o                         
  10   1   1       4700.17       4707.52        91.20 o                         
  11   1   1        849.37        802.41        45.66 o                         
  12   1   1       4798.19       4280.78        93.94 o                         
  13   1   1       1187.07       1124.24        55.44 o                         
  14   1   1       1317.96       1314.73        61.93 o                         
  15   1   1        130.99        162.75        53.49 o                         
  16   1   1        199.17        205.76        58.49 o                         
  17   1   1         10.46        -11.97        57.71 o                         
  18   1   1        113.66         40.63        66.99 o                         
  19   1   1        964.41        963.79       104.26 o                         
  20   1   1        944.32        749.97        96.25 o                         
  21   1   1        173.28        150.94        92.60 o                         
  22   1   1      11019.66      10607.46       319.35 o                         
  23   1   1        215.67        470.84       122.47 o                         
  24   1   1        413.73        922.94       220.50 o                         
  25   1   1        439.66        700.06       143.78 o                         
  26   1   1        360.39        288.97       137.72 o                         
  27   1   1       1365.59       1643.57       186.22 o                         
  28   1   1        694.37        521.28       163.39 o                         
  29   1   1       1048.69       1295.74       216.82 o                         
  30   1   1        277.25        291.90       276.26 o                         
  31   1   1       1901.28       1899.37       282.87 o                         
 -31   2   1        158.04        204.55       172.44 o                         
 -30   2   1         23.24        244.48       166.72 o                         
 -29   2   1        383.49        409.64       165.13 o                         
 -28   2   1        770.06        700.75       168.42 o                         
 -27   2   1       1134.30       1171.67       283.74 o                         
 -26   2   1        216.91        285.08       135.97 o                         
 -25   2   1        117.10        218.87       114.81 o                         
 -24   2   1       4742.72       4549.37       192.96 o                         
 -23   2   1        126.32        -62.99        99.98 o                         
 -22   2   1       2828.31       2816.42       157.89 o                         
 -21   2   1       2633.68       2673.88       149.14 o                         
 -20   2   1       1999.91       1909.07       127.50 o                         
 -19   2   1       1958.66       1753.14       108.25 o                         
 -18   2   1        154.12        111.37        67.67 o                         
 -17   2   1       2307.32       2355.16       102.24 o                         
 -16   2   1        485.17        465.33        63.31 o                         
 -15   2   1       3574.11       3230.62       106.95 o                         
 -14   2   1       3412.27       3150.89       102.68 o                         
 -13   2   1        313.36        268.77        48.56 o                         
 -12   2   1       5500.69       5316.72       104.20 o                         
 -11   2   1      12594.83      12315.00       169.48 o                         
 -10   2   1       1777.82       1755.31        57.92 o                         
  -9   2   1       5011.12       4973.27        90.32 o                         
  -8   2   1        697.44        793.30        40.33 o                         
  -7   2   1        124.67        185.01        32.19 o                         
  -6   2   1      73830.93      75466.55       780.55 o                         
  -5   2   1      71300.74      71127.07       820.64 o                         
  -4   2   1      53510.88      53683.72       585.68 o                         
  -3   2   1       1303.82       1421.83        44.71 o                         
  -2   2   1        699.02        911.31        46.46 o                         
  -1   2   1       1923.08       2247.09       131.69 o                         
   0   2   1       4842.47       5047.27       134.17 o                         
   1   2   1       4550.42       4863.21       108.77 o                         
   2   2   1      27768.59      28542.85       423.71 o                         
   3   2   1       3626.31       3542.42        68.30 o                         
   4   2   1      56008.43      53934.38       590.42 o                         
   5   2   1      24726.00      24651.70       248.14 o                         
   6   2   1       6518.79       6419.46        97.39 o                         
   7   2   1       4092.52       4209.21        72.32 o                         
   8   2   1      12648.86      12845.87       159.44 o                         
   9   2   1       3369.18       3117.09        78.15 o                         
  10   2   1      16740.79      15953.55       205.38 o                         
  11   2   1        137.94        131.09        37.71 o                         
  12   2   1        365.68        281.33        44.59 o                         
  13   2   1       4846.81       4424.51       144.60 o                         
  14   2   1      12871.12      11865.48       190.56 o                         
  15   2   1       3856.82       3864.95       110.66 o                         
  16   2   1       3661.28       3561.22       125.76 o                         
  17   2   1       7205.04       6811.40       168.53 o                         
  18   2   1       2913.20       2961.65       146.86 o                         
  19   2   1        256.00        135.66        74.72 o                         
  20   2   1         43.74        149.28        86.75 o                         
  21   2   1        142.01         94.49        90.59 o                         
  22   2   1        172.99        131.41       114.74 o                         
  23   2   1        104.40        -24.04        99.46 o                         
  24   2   1       9111.00      10028.52       375.08 o                         
  25   2   1       7490.17       8148.97       531.52 o                         
  26   2   1       4897.24       5322.28       267.13 o                         
  27   2   1        531.66        439.10       149.91 o                         
  28   2   1         10.32        -18.19       146.33 o                         
  29   2   1        262.41        112.41       162.11 o                         
  30   2   1       2548.82       2423.33       230.23 o                         
 -31   3   1        229.84        213.83       259.51 o                         
 -30   3   1        165.93        -75.54       154.62 o                         
 -29   3   1         52.94        -26.49       150.34 o                         
 -28   3   1        372.87        473.00       156.97 o                         
 -27   3   1       2290.20       2680.02       209.38 o                         
 -26   3   1        388.74        391.00       135.47 o                         
 -25   3   1        593.70        547.30       123.58 o                         
 -24   3   1        469.42        377.39       119.27 o                         
 -23   3   1       3116.21       3132.35       172.86 o                         
 -22   3   1       1251.68       1395.92       130.58 o                         
 -21   3   1        187.52        270.55       103.33 o                         
 -20   3   1       1616.28       1603.47       116.94 o                         
 -19   3   1       2171.11       2249.68       130.85 o                         
 -18   3   1       8483.51       8269.26       190.29 o                         
 -17   3   1        555.27        500.84        71.23 o                         
 -16   3   1      10647.09      10989.43       207.71 o                         
 -15   3   1       3852.10       3765.19       119.14 o                         
 -14   3   1       1500.98       1422.95        76.90 o                         
 -13   3   1       5305.05       5207.60       125.28 o                         
 -12   3   1        207.50        372.78        48.09 o                         
 -11   3   1        259.07        210.43        39.24 o                         
 -10   3   1       4060.04       3848.01        89.59 o                         
  -9   3   1      29426.77      28073.46       384.60 o                         
  -8   3   1        690.91        829.18        40.50 o                         
  -7   3   1       1925.60       2025.95        58.53 o                         
  -6   3   1      37749.32      37132.28       446.31 o                         
  -5   3   1        135.10        100.28        24.42 o                         
  -4   3   1      11878.14      12140.92       189.37 o                         
  -3   3   1       1107.12       1208.23        60.46 o                         
  -2   3   1        144.20        174.85        33.83 o                         
  -1   3   1        246.99        358.04        52.84 o                         
   0   3   1        982.95       1154.49        68.86 o                         
   1   3   1        854.76       1015.21        46.96 o                         
   2   3   1       6291.34       5782.46       131.98 o                         
   3   3   1       3524.06       3579.73        63.20 o                         
   4   3   1      17073.56      16789.10       224.88 o                         
   5   3   1       1097.55       1029.46        41.99 o                         
   6   3   1        981.55       1021.49        44.28 o                         
   7   3   1       9395.42       8893.91       120.10 o                         
   8   3   1        263.16        276.64        34.64 o                         
   9   3   1      38641.82      37115.32       393.55 o                         
  10   3   1       4370.29       4044.79        88.61 o                         
  11   3   1      28100.23      27555.79       329.23 o                         
  12   3   1       1728.65       1637.93        82.70 o                         
  13   3   1       1924.62       1841.97        77.80 o                         
  14   3   1       1794.73       1807.84        82.14 o                         
  15   3   1       1447.57       1577.21        93.38 o                         
  16   3   1        424.84        341.39        65.74 o                         
  17   3   1        804.17        762.73        85.42 o                         
  18   3   1         37.70         99.91        75.67 o                         
  19   3   1         68.53         73.13        76.49 o                         
  20   3   1        547.66        701.62       102.38 o                         
  21   3   1       4635.66       4903.73       319.38 o                         
  22   3   1        397.82        580.29       112.74 o                         
  23   3   1         24.31        -65.25       103.50 o                         
  24   3   1        874.61        921.30       136.35 o                         
  25   3   1       2083.77       2469.72       174.30 o                         
  26   3   1        960.49        882.30       173.52 o                         
  27   3   1        393.20        359.28       154.19 o                         
  28   3   1         59.33         22.73       149.41 o                         
  29   3   1         94.16        -26.75       181.68 o                         
  30   3   1       4758.94       5582.27       401.82 o                         
 -30   4   1        180.00        263.13       315.07 o                         
 -29   4   1        644.50        265.21       287.72 o                         
 -28   4   1        883.10        870.79       188.66 o                         
 -27   4   1       1326.12       1066.83       199.88 o                         
 -26   4   1        153.29       -121.94       121.94 o                         
 -25   4   1        315.52        459.97       135.11 o                         
 -24   4   1         89.86        161.62       122.59 o                         
 -23   4   1       8898.37       9336.50       304.57 o                         
 -22   4   1        195.47        136.72        98.48 o                         
 -21   4   1       2237.74       2157.05       143.38 o                         
 -20   4   1        936.60        954.38       101.40 o                         
 -19   4   1        392.80        359.63        84.45 o                         
 -18   4   1        378.32        529.01        82.28 o                         
 -17   4   1       2079.26       1992.50       111.62 o                         
 -16   4   1       2088.06       2194.82       133.61 o                         
 -15   4   1       4145.00       4070.82       206.27 o                         
 -14   4   1       2086.39       1892.57       105.59 o                         
 -13   4   1       6465.81       6227.26       149.90 o                         
 -12   4   1         83.16         72.83        59.26 o                         
 -11   4   1        178.85        145.14        46.37 o                         
 -10   4   1       2976.24       2963.81       109.64 o                         
  -9   4   1        220.64        305.57        39.46 o                         
  -8   4   1      10018.59       9702.36       149.61 o                         
  -7   4   1       1760.85       1722.72        59.96 o                         
  -6   4   1      14924.80      15249.29       214.42 o                         
  -5   4   1      11217.43      10690.45       190.08 o                         
  -4   4   1         35.64        -15.04        29.40 o                         
  -3   4   1        637.62        623.78        57.25 o                         
  -2   4   1      14932.18      13999.03       235.53 o                         
  -1   4   1        483.04        583.09       108.47 o                         
   0   4   1      25951.21      25712.89       461.69 o                         
   1   4   1      12637.06      12326.48       239.13 o                         
   2   4   1      18029.22      18083.31       333.08 o                         
   3   4   1      18663.01      18846.25       236.18 o                         
   4   4   1       6709.27       6898.12       151.09 o                         
   5   4   1      28821.57      28082.98       346.57 o                         
   6   4   1      33409.59      32373.32       376.13 o                         
   7   4   1       1330.03       1437.55        56.34 o                         
   8   4   1       1113.66       1128.28        55.68 o                         
   9   4   1        226.35        267.27        42.96 o                         
  10   4   1          9.31         65.02        43.72 o                         
  11   4   1       3237.55       2911.74        94.56 o                         
  12   4   1       1335.94       1429.03        75.28 o                         
  13   4   1       1172.04       1069.92        71.04 o                         
  14   4   1       6715.02       6387.54       151.93 o                         
  15   4   1        330.84        436.99        65.85 o                         
  16   4   1        738.13        739.47        83.61 o                         
  17   4   1          1.85         35.28        67.82 o                         
  18   4   1        186.21        181.57        77.78 o                         
  19   4   1        700.73        797.94        97.22 o                         
  20   4   1       1372.57       1689.01       122.94 o                         
  21   4   1        779.10        747.76       104.89 o                         
  22   4   1       1097.65       1067.47       119.75 o                         
  23   4   1       3823.78       4342.51       227.51 o                         
  24   4   1          7.66        111.56       136.22 o                         
  25   4   1        491.23        469.83       162.65 o                         
  26   4   1        448.35        442.12       166.11 o                         
  27   4   1        949.15       1267.70       214.88 o                         
  28   4   1        518.89        273.65       248.29 o                         
  29   4   1       1735.72       1137.34       318.52 o                         
 -28   5   1         64.50        -51.52       159.82 o                         
 -27   5   1         23.61          9.23       152.54 o                         
 -26   5   1       1094.01       1269.68       188.87 o                         
 -25   5   1       1412.08       1500.46       193.14 o                         
 -24   5   1         13.31         32.85       123.43 o                         
 -23   5   1         42.10         50.82       116.29 o                         
 -22   5   1        883.66        857.80       138.64 o                         
 -21   5   1       1548.75       1440.33       143.78 o                         
 -20   5   1        623.56        595.54       115.84 o                         
 -19   5   1        452.60        614.05        99.53 o                         
 -18   5   1       2490.25       2478.20       137.02 o                         
 -17   5   1         83.08        163.03        77.87 o                         
 -16   5   1       6460.37       6622.13       192.98 o                         
 -15   5   1        567.17        575.44        79.37 o                         
 -14   5   1       2549.60       2758.82       121.67 o                         
 -13   5   1       3478.63       3907.86       136.03 o                         
 -12   5   1       5570.53       5481.00       152.22 o                         
 -11   5   1        104.72         62.26        45.57 o                         
 -10   5   1       5266.08       5286.83       135.82 o                         
  -9   5   1        339.97        378.64        51.39 o                         
  -8   5   1       1496.29       1453.84        60.91 o                         
  -7   5   1       3863.01       3931.71        89.82 o                         
  -6   5   1      11921.35      11831.59       191.93 o                         
  -5   5   1        670.79        729.48        52.75 o                         
  -4   5   1       7237.93       6683.12       138.30 o                         
  -3   5   1      20603.91      20319.85       369.15 o                         
  -2   5   1       3047.05       3024.87       127.82 o                         
  -1   5   1       5412.36       5192.48       120.87 o                         
   0   5   1         83.62         12.58        42.86 o                         
   1   5   1      22170.14      21485.20       396.46 o                         
   2   5   1       1876.97       1881.81        53.70 o                         
   3   5   1       3484.04       3358.78        69.01 o                         
   4   5   1         47.56         29.05        29.70 o                         
   5   5   1       1515.09       1421.61        53.34 o                         
   6   5   1       1757.66       1794.69        66.32 o                         
   7   5   1        214.76        231.20        50.77 o                         
   8   5   1        216.52        153.15        38.46 o                         
   9   5   1         10.85        -41.88        41.88 o                         
  10   5   1       5121.18       4962.81       140.96 o                         
  11   5   1       1434.46       1414.15        73.45 o                         
  12   5   1       6606.47       6674.21       158.77 o                         
  13   5   1         16.26          4.10        58.99 o                         
  14   5   1          2.06         49.27        70.64 o                         
  15   5   1       3186.33       3535.74       178.37 o                         
  16   5   1       1329.42       1467.92       119.30 o                         
  17   5   1        211.50        268.41        92.97 o                         
  18   5   1        114.82         47.60        92.52 o                         
  19   5   1        564.94        359.75       106.68 o                         
  20   5   1       4316.57       4390.23       208.28 o                         
  21   5   1        128.28        130.99       108.54 o                         
  22   5   1        408.77        405.98       126.84 o                         
  23   5   1       2606.96       2546.80       196.01 o                         
  24   5   1        108.66         16.84       135.64 o                         
  25   5   1        307.72        519.66       166.42 o                         
  26   5   1        671.07        525.10       170.69 o                         
  27   5   1        491.26        662.09       180.88 o                         
  28   5   1         43.19        445.44       343.68 o                         
 -27   6   1          2.36       -197.85       197.85 o                         
 -26   6   1        944.93       1244.12       228.64 o                         
 -25   6   1        697.23        489.88       169.11 o                         
 -24   6   1          0.12         11.69       135.38 o                         
 -23   6   1        452.99        558.66       154.49 o                         
 -22   6   1        578.12        501.63       144.81 o                         
 -21   6   1       1683.49       1893.38       227.94 o                         
 -20   6   1        420.78        340.09       124.02 o                         
 -19   6   1       1354.64       1234.40       151.99 o                         
 -18   6   1        113.78        284.84       110.67 o                         
 -17   6   1       7308.42       7255.41       265.01 o                         
 -16   6   1        494.94        465.74       103.96 o                         
 -15   6   1        383.03        462.50       100.15 o                         
 -14   6   1        284.38        206.74       173.39 o                         
 -13   6   1       3880.11       4132.24       206.79 o                         
 -12   6   1        828.58       1085.62       101.30 o                         
 -11   6   1        451.69        568.90        71.10 o                         
 -10   6   1       4428.45       4546.57       149.75 o                         
  -9   6   1      28908.35      29792.22       493.97 o                         
  -8   6   1        813.05        766.70        66.64 o                         
  -7   6   1       1121.31       1114.93        62.60 o                         
  -6   6   1        252.78        299.29        39.91 o                         
  -5   6   1        566.95        596.66        65.49 o                         
  -4   6   1       1739.86       1763.34       127.93 o                         
  -3   6   1          0.78          5.73        44.18 o                         
  -2   6   1         66.97        108.20        44.97 o                         
  -1   6   1        271.40        280.81        71.43 o                         
   0   6   1         67.87         22.45        35.71 o                         
   1   6   1       3176.98       3073.34        91.69 o                         
   2   6   1       5336.87       5066.58        94.17 o                         
   3   6   1       3598.84       3457.74        81.33 o                         
   4   6   1       1114.28       1258.87        59.28 o                         
   5   6   1       3489.56       3352.08       116.51 o                         
   6   6   1       1679.23       1787.43        91.23 o                         
   7   6   1        867.27        872.26        90.00 o                         
   8   6   1        183.61        235.40        55.62 o                         
   9   6   1       1559.96       1520.68       102.59 o                         
  10   6   1       3131.71       3210.65       178.96 o                         
  11   6   1         70.72         13.28        68.89 o                         
  12   6   1        619.31        625.69        81.07 o                         
  13   6   1          7.97         78.12        80.88 o                         
  14   6   1        161.56        179.91        92.33 o                         
  15   6   1       7872.58       8632.64       292.23 o                         
  16   6   1        283.36        194.20       105.25 o                         
  17   6   1        346.22        370.81       114.29 o                         
  18   6   1       2192.40       2039.59       168.70 o                         
  19   6   1       4183.28       4160.58       231.39 o                         
  20   6   1        670.48        796.90       149.79 o                         
  21   6   1        223.84        323.11       133.80 o                         
  22   6   1        224.59        207.14       191.46 o                         
  23   6   1        387.57        376.01       153.37 o                         
  24   6   1        870.64       1026.54       181.05 o                         
  25   6   1        146.08         43.75       177.23 o                         
  26   6   1          3.52       -201.75       201.75 o                         
 -25   7   1        612.60        829.15       202.81 o                         
 -24   7   1          0.04       -113.70       160.99 o                         
 -23   7   1        187.87        217.93       146.62 o                         
 -22   7   1       3481.37       3765.77       241.32 o                         
 -21   7   1         17.40         22.38       137.79 o                         
 -20   7   1         28.60         93.33       121.95 o                         
 -19   7   1         28.55        -73.76       109.81 o                         
 -18   7   1         23.08         40.08       109.53 o                         
 -17   7   1       8202.51       7671.13       278.59 o                         
 -16   7   1        297.91        400.89       165.57 o                         
 -15   7   1        108.16        166.88        95.94 o                         
 -14   7   1       6437.85       5904.95       221.88 o                         
 -13   7   1        595.52        627.19        98.79 o                         
 -12   7   1        677.06        759.43        82.19 o                         
 -11   7   1        323.10        345.55        77.06 o                         
 -10   7   1       1129.49       1249.26        97.44 o                         
  -9   7   1       1945.09       2247.75       115.61 o                         
  -8   7   1        599.83        584.59       124.60 o                         
  -7   7   1       1164.34       1285.63       100.98 o                         
  -6   7   1       1448.22       1407.09        97.84 o                         
  -5   7   1       4880.15       4984.80       163.34 o                         
  -4   7   1        800.41        921.48       108.69 o                         
  -3   7   1      21569.39      22517.79       592.60 o                         
  -2   7   1       1561.97       1636.89       123.53 o                         
  -1   7   1       2900.98       2992.47       238.41 o                         
   0   7   1        260.84        209.49        70.40 o                         
   1   7   1       2479.94       2562.62       107.45 o                         
   2   7   1       2342.08       2427.07        93.84 o                         
   3   7   1      10304.93      10516.73       223.48 o                         
   4   7   1          4.18        -47.04        47.04 o                         
   5   7   1        228.77        219.41        57.35 o                         
   6   7   1       2277.90       2308.50       109.68 o                         
   7   7   1       2508.10       2458.03       156.94 o                         
   8   7   1        334.93        235.44        68.60 o                         
   9   7   1        406.24        428.26        78.20 o                         
  10   7   1          9.20         97.02        80.20 o                         
  11   7   1        294.07        289.46        97.16 o                         
  12   7   1       2674.66       2838.28       140.79 o                         
  13   7   1       1287.43       1247.54       196.75 o                         
  14   7   1       1566.02       1500.99       133.39 o                         
  15   7   1       1375.61       1410.84       137.02 o                         
  16   7   1        729.31        762.58       126.51 o                         
  17   7   1       9534.15       9499.57       316.10 o                         
  18   7   1         59.33        -15.76       126.11 o                         
  19   7   1         57.85        -60.50       117.95 o                         
  20   7   1       1084.13       1188.39       161.82 o                         
  21   7   1        843.68        789.57       160.59 o                         
  22   7   1       1701.74       1936.40       200.18 o                         
  23   7   1        431.85        354.59       158.37 o                         
  24   7   1        229.31        290.70       167.77 o                         
 -22   8   1         91.77          8.95       136.31 o                         
 -21   8   1        969.80       1102.51       167.48 o                         
 -20   8   1        437.71        426.21       142.36 o                         
 -19   8   1        811.85        600.81       159.33 o                         
 -18   8   1        111.10        170.61       119.58 o                         
 -17   8   1          1.32       -102.66       102.66 o                         
 -16   8   1        119.83         47.94       168.39 o                         
 -15   8   1        435.01        543.99       130.67 o                         
 -14   8   1        644.13        618.01       168.26 o                         
 -13   8   1       1627.29       1561.24       206.06 o                         
 -12   8   1        962.19        800.90       122.81 o                         
 -11   8   1         16.14        -58.62        71.20 o                         
 -10   8   1      10112.27       9814.15       372.64 o                         
  -9   8   1        616.50        697.53        99.44 o                         
  -8   8   1      10332.38      10113.70       291.06 o                         
  -7   8   1       3328.76       3143.94       156.73 o                         
  -6   8   1         12.94        -65.29        65.29 o                         
  -5   8   1         53.48         43.02        67.08 o                         
  -4   8   1        575.96        558.70       152.76 o                         
  -3   8   1       2406.54       2495.38       222.26 o                         
  -2   8   1       2784.36       2913.31       264.32 o                         
  -1   8   1         11.83        -10.94        63.75 o                         
   0   8   1         13.03         -3.08        66.11 o                         
   1   8   1       3085.28       3041.62       159.75 o                         
   2   8   1       2706.10       2910.32       158.46 o                         
   3   8   1         56.04         78.88        76.05 o                         
   4   8   1       1837.51       1863.84       138.64 o                         
   5   8   1       4134.39       4369.36       291.93 o                         
   6   8   1       2026.60       1873.65       145.30 o                         
   7   8   1         44.60         60.28        76.10 o                         
   8   8   1      11126.99      11415.54       321.76 o                         
   9   8   1       2954.28       2898.96       168.07 o                         
  10   8   1         15.48        -94.84       106.70 o                         
  11   8   1        262.83        298.06       101.69 o                         
  12   8   1       1495.45       1398.43       122.94 o                         
  13   8   1       1218.25       1299.63       137.38 o                         
  14   8   1        941.65        895.77       120.67 o                         
  15   8   1        214.50        353.86       111.08 o                         
  16   8   1       1005.15       1037.82       248.04 o                         
  17   8   1        210.93        -64.93       171.90 o                         
  18   8   1        157.41        105.57       119.77 o                         
  19   8   1          0.25       -117.53       117.53 o                         
  20   8   1        731.77        620.00       150.96 o                         
  21   8   1         26.83        273.08       141.58 o                         
 -19   9   1         11.86        302.33       157.94 o                         
 -18   9   1         46.20         -4.71       137.35 o                         
 -17   9   1        219.85        379.45       175.20 o                         
 -16   9   1        613.31        467.04       147.36 o                         
 -15   9   1          3.68        144.35       141.41 o                         
 -14   9   1         36.64        123.67       115.07 o                         
 -13   9   1        138.39        124.84       111.61 o                         
 -12   9   1         88.59        164.03       109.27 o                         
 -11   9   1       1397.94       1346.83       123.36 o                         
 -10   9   1       2934.18       3015.38       329.78 o                         
  -9   9   1          7.63         -6.14       234.26 o                         
  -8   9   1       2270.53       2357.69       180.65 o                         
  -7   9   1        512.76        424.11       107.94 o                         
  -6   9   1        492.55        457.87       104.78 o                         
  -5   9   1          7.89         68.49        81.55 o                         
  -4   9   1        798.16        886.29       111.05 o                         
  -3   9   1        965.94       1227.39       122.22 o                         
  -2   9   1        859.62        964.21       112.56 o                         
  -1   9   1        740.40       1050.64       112.52 o                         
   0   9   1        761.25        640.40       103.38 o                         
   1   9   1        115.49        118.20        81.96 o                         
   2   9   1        523.56        618.56       106.11 o                         
   3   9   1        251.87        460.67       104.35 o                         
   4   9   1        875.52        902.90       204.89 o                         
   5   9   1        867.98        875.66       161.83 o                         
   6   9   1         46.45         23.74        92.70 o                         
   7   9   1        312.57        367.11       113.37 o                         
   8   9   1        872.97        922.89       202.21 o                         
   9   9   1       2110.03       1969.03       181.53 o                         
  10   9   1         59.84        -44.23       104.34 o                         
  11   9   1         23.16        -38.11        88.67 o                         
  12   9   1         70.46        -35.76       100.10 o                         
  13   9   1        525.52        561.41       130.54 o                         
  14   9   1        670.92        769.42       144.04 o                         
  15   9   1         87.72        128.21       127.21 o                         
  16   9   1        202.42        251.40       179.79 o                         
  17   9   1       3013.38       3076.73       347.28 o                         
  18   9   1        200.84        107.77       149.64 o                         
 -14  10   1          3.39        108.08       139.89 o                         
 -13  10   1        180.81         32.38       133.06 o                         
 -12  10   1       1065.57       1367.12       179.56 o                         
 -11  10   1        970.10       1102.17       290.60 o                         
 -10  10   1         19.29        -20.09        84.82 o                         
  -9  10   1        205.77        140.08       108.36 o                         
  -8  10   1        108.10        -29.96        97.93 o                         
  -7  10   1       1283.35       1284.29       208.49 o                         
  -6  10   1        193.28        125.82       145.09 o                         
  -5  10   1        184.44        107.48        95.27 o                         
  -4  10   1        935.90        935.35       124.26 o                         
  -3  10   1         17.44         10.81       129.03 o                         
  -2  10   1       3035.54       3366.21       198.92 o                         
  -1  10   1         79.56        157.36        94.85 o                         
   0  10   1       5714.62       5913.57       257.42 o                         
   1  10   1         28.78         28.73        91.11 o                         
   2  10   1       3972.06       4314.87       228.26 o                         
   3  10   1        180.48        122.61        97.03 o                         
   4  10   1        366.23        406.50       110.11 o                         
   5  10   1        473.28        496.56       115.84 o                         
   6  10   1         22.14         77.37       101.57 o                         
   7  10   1         68.48        106.12       106.51 o                         
   8  10   1        226.49        246.01       119.24 o                         
   9  10   1        255.94        199.50       117.77 o                         
  10  10   1        755.99        716.56       119.71 o                         
  11  10   1        307.49        150.80       132.15 o                         
  12  10   1        230.25        333.54       273.50 o                         
  13  10   1        548.25        774.73       171.70 o                         
  -6  11   1         78.18        163.97       172.28 o                         
  -5  11   1        662.98        919.04       186.19 o                         
  -4  11   1       1551.79       1759.51       159.27 o                         
  -3  11   1          4.80        -97.76        97.76 o                         
  -2  11   1         99.57        263.49       105.24 o                         
  -1  11   1       2766.58       3643.17       218.11 o                         
   0  11   1        441.70        345.01       150.69 o                         
   1  11   1       1155.96       1468.00       155.95 o                         
   2  11   1        829.23        886.12       149.86 o                         
   3  11   1         75.01        -45.83       105.63 o                         
   4  11   1        347.57        480.49       118.39 o                         
   5  11   1        145.46         60.91       109.10 o                         
 -32   0   2         19.16        289.62       379.36 o                         
 -30   0   2        384.12        709.85       291.50 o                         
 -28   0   2        429.61        517.90       246.84 o                         
 -26   0   2       2379.03       2642.63       256.34 o                         
 -24   0   2       1449.70       1464.06       198.24 o                         
 -22   0   2         16.40       -117.97       117.97 o                         
 -20   0   2       5631.81       5477.48       524.77 o                         
 -18   0   2       1815.18       1863.81       134.64 o                         
 -16   0   2        126.90         95.93        72.51 o                         
 -14   0   2       1878.85       2018.78       103.52 o                         
 -12   0   2       2234.35       2503.56       104.97 o                         
 -10   0   2       1327.54       1388.64       149.28 o                         
  -8   0   2      16307.45      15398.14       382.54 o                         
  -6   0   2       2836.09       3289.51       121.97 o                         
  -4   0   2       3853.51       4397.94       146.59 o                         
   2   0   2        382.51        501.89        54.69 o                         
   4   0   2      36067.12      33477.69       565.53 o                         
   6   0   2      27169.41      27786.20       495.97 o                         
   8   0   2        206.71        185.00        54.71 o                         
  10   0   2         27.74          6.59        44.77 o                         
  12   0   2       2201.10       1722.58        86.99 o                         
  14   0   2       6279.46       6011.79       178.12 o                         
  16   0   2        788.24        876.40       107.94 o                         
  18   0   2       1123.43       1171.70       149.77 o                         
  20   0   2       8760.81       8245.69       339.55 o                         
  22   0   2       3220.65       3322.78       411.71 o                         
  24   0   2       4879.56       4968.50       314.19 o                         
  26   0   2        288.60        377.38       313.08 o                         
  28   0   2        672.30        865.01       270.12 o                         
  30   0   2       2930.49       2378.04       557.76 o                         
 -32   1   2         10.62       -113.17       183.37 o                         
 -31   1   2          6.39        -51.32       181.29 o                         
 -30   1   2        755.91        636.51       215.73 o                         
 -29   1   2         10.16        -40.05       147.57 o                         
 -28   1   2          4.23       -138.53       138.53 o                         
 -27   1   2          5.87       -166.90       166.90 o                         
 -26   1   2        124.59         51.09       123.13 o                         
 -25   1   2         63.43        113.80       120.77 o                         
 -24   1   2        360.34        194.16       126.56 o                         
 -23   1   2         49.31         15.50       100.86 o                         
 -22   1   2        522.53        519.85       115.61 o                         
 -21   1   2        845.94        953.41        96.93 o                         
 -20   1   2       3829.05       3781.16       148.60 o                         
 -19   1   2       3707.34       3511.61       138.51 o                         
 -18   1   2       1887.13       1710.55        96.54 o                         
 -17   1   2         72.00         85.07        55.94 o                         
 -16   1   2        610.72        679.70        61.81 o                         
 -15   1   2        567.83        663.06        57.98 o                         
 -14   1   2        321.14        308.52        48.56 o                         
 -13   1   2      30996.54      30483.49       409.27 o                         
 -12   1   2      98834.83      97410.22      1144.93 o                         
 -11   1   2       9213.44       8748.76       140.27 o                         
 -10   1   2       6648.62       6295.53       113.94 o                         
  -9   1   2        626.49        597.28        44.89 o                         
  -8   1   2       7156.82       7212.96       152.92 o                         
  -7   1   2       4436.63       4239.76        93.78 o                         
  -6   1   2       2112.01       2079.26        53.39 o                         
  -5   1   2      29357.17      30119.48       359.53 o                         
  -4   1   2      16571.71      17544.20       248.44 o                         
  -3   1   2      17090.97      17464.40       401.60 o                         
  -2   1   2       6434.41       6190.99       349.87 o                         
  -1   1   2        102.79        266.36        61.21 o                         
   0   1   2       1176.81       1151.61        91.35 o                         
   1   1   2       5089.31       4897.10       144.37 o                         
   2   1   2       7542.16       7020.56       139.91 o                         
   3   1   2      28604.10      27619.99       294.95 o                         
   4   1   2       2384.96       2309.14        50.23 o                         
   5   1   2       2319.26       2413.80        54.43 o                         
   6   1   2       6995.97       6751.33       121.14 o                         
   7   1   2      10816.57      11022.63       147.15 o                         
   8   1   2        787.88        725.81        43.89 o                         
   9   1   2         36.56         32.51        33.88 o                         
  10   1   2        157.62        200.64        33.87 o                         
  11   1   2       1076.94       1130.06        49.60 o                         
  12   1   2       2978.36       3147.99        77.89 o                         
  13   1   2       3755.19       3401.83        87.95 o                         
  14   1   2        127.51        165.29        47.68 o                         
  15   1   2         11.01          0.53        51.55 o                         
  16   1   2         50.39         34.02        57.20 o                         
  17   1   2        609.23        510.26        74.32 o                         
  18   1   2        385.52        438.60        79.21 o                         
  19   1   2       2734.66       2426.57       125.59 o                         
  20   1   2       4941.73       4903.12       187.08 o                         
  21   1   2       1968.10       2008.91       141.89 o                         
  22   1   2       1344.20       1328.57       135.71 o                         
  23   1   2          5.95        195.01       116.23 o                         
  24   1   2      10489.39      11069.38       344.83 o                         
  25   1   2      10101.21      10633.59       351.02 o                         
  26   1   2       2812.25       3078.28       219.00 o                         
  27   1   2        562.20        728.55       164.18 o                         
  28   1   2        138.06        -10.16       156.68 o                         
  29   1   2        228.66        137.75       229.20 o                         
  30   1   2       2232.03       2813.88       372.39 o                         
 -32   2   2        800.70        697.57       228.93 o                         
 -31   2   2        180.36        397.01       176.98 o                         
 -30   2   2       1255.17       1547.10       202.00 o                         
 -29   2   2       1165.54       1476.82       245.78 o                         
 -28   2   2        702.82        449.20       158.44 o                         
 -27   2   2         37.63       -159.65       159.65 o                         
 -26   2   2        630.08        680.58       222.85 o                         
 -25   2   2        102.00         79.42       105.97 o                         
 -24   2   2         14.11        -91.33        91.33 o                         
 -23   2   2       2063.88       1981.32       150.84 o                         
 -22   2   2       1909.37       2000.74       136.34 o                         
 -21   2   2         66.47         45.50        77.56 o                         
 -20   2   2        124.68        195.49        74.03 o                         
 -19   2   2       2296.13       2424.08       122.40 o                         
 -18   2   2         95.94         44.54        63.35 o                         
 -17   2   2      10600.43      10572.78       202.86 o                         
 -16   2   2         18.16         -7.42        50.16 o                         
 -15   2   2        122.64        155.06        47.50 o                         
 -14   2   2          4.66        -24.31        40.94 o                         
 -13   2   2      25799.43      24688.03       318.56 o                         
 -12   2   2        223.23        212.59        40.54 o                         
 -11   2   2       6854.03       6280.87       114.94 o                         
 -10   2   2       8354.45       8154.56       130.83 o                         
  -9   2   2       2698.55       2990.55        74.80 o                         
  -8   2   2      14172.32      14293.93       187.13 o                         
  -7   2   2      38549.78      38290.28       461.18 o                         
  -6   2   2       6185.05       6570.39       112.77 o                         
  -5   2   2       2042.97       2433.86        58.73 o                         
  -4   2   2       4394.74       4517.49        91.32 o                         
  -3   2   2       2848.86       2771.58        79.89 o                         
  -2   2   2       1509.19       1661.16        57.78 o                         
  -1   2   2      12529.80      12349.59       200.97 o                         
   0   2   2       6540.42       6472.29       139.26 o                         
   1   2   2      24063.38      24165.30       334.10 o                         
   2   2   2       8850.52       8499.61       123.35 o                         
   3   2   2       2203.28       2075.49        56.88 o                         
   4   2   2        144.54        160.86        30.03 o                         
   5   2   2       1057.47       1039.26        37.25 o                         
   6   2   2       7850.38       7847.85        98.17 o                         
   7   2   2      16493.01      15587.92       174.91 o                         
   8   2   2          0.54        -23.73        28.47 o                         
   9   2   2       2310.82       2346.59        64.03 o                         
  10   2   2       1044.34        983.73        48.85 o                         
  11   2   2       2340.42       2566.68       108.15 o                         
  12   2   2        591.05        563.75        58.68 o                         
  13   2   2        319.32        436.23        58.96 o                         
  14   2   2        129.43        154.47        48.47 o                         
  15   2   2        527.87        547.01        62.46 o                         
  16   2   2          2.94        -29.02        56.31 o                         
  17   2   2        128.25        187.36        65.46 o                         
  18   2   2       4620.05       4593.97       163.10 o                         
  19   2   2        820.78        851.19       106.82 o                         
  20   2   2       6453.75       6598.26       223.91 o                         
  21   2   2       2870.63       2634.56       155.02 o                         
  22   2   2          3.72        -65.75        95.26 o                         
  23   2   2        439.74        185.12       155.11 o                         
  24   2   2          2.61       -106.92       137.32 o                         
  25   2   2          8.94        288.15       166.82 o                         
  26   2   2       2007.51       1941.83       189.64 o                         
  27   2   2       1349.18       1593.58       185.93 o                         
  28   2   2        273.33        176.17       157.55 o                         
  29   2   2       2206.58       2246.38       221.05 o                         
  30   2   2        534.07        752.25       250.46 o                         
 -31   3   2       1396.97       1580.20       205.16 o                         
 -30   3   2         12.08         64.61       156.89 o                         
 -29   3   2         25.62        -34.36       168.16 o                         
 -28   3   2        218.67        330.72       150.37 o                         
 -27   3   2        103.88         57.68       127.80 o                         
 -26   3   2         28.10        -68.72       112.84 o                         
 -25   3   2         49.52          8.68       107.52 o                         
 -24   3   2       4291.52       4911.33       212.62 o                         
 -23   3   2        246.38        189.69       103.49 o                         
 -22   3   2      18177.64      18105.79       547.41 o                         
 -21   3   2       4304.19       4572.50       173.65 o                         
 -20   3   2       3549.87       3507.10       150.87 o                         
 -19   3   2       7652.11       7164.96       183.51 o                         
 -18   3   2       3141.13       3115.34       143.76 o                         
 -17   3   2       5238.91       5348.21       170.38 o                         
 -16   3   2        636.68        571.97        67.40 o                         
 -15   3   2       2313.00       2311.95        94.94 o                         
 -14   3   2        693.67        650.05        60.03 o                         
 -13   3   2        406.47        381.95        65.39 o                         
 -12   3   2         88.05         99.61        42.20 o                         
 -11   3   2       5938.50       5858.28       120.58 o                         
 -10   3   2        277.48        300.44        40.88 o                         
  -9   3   2      26539.37      26260.91       337.76 o                         
  -8   3   2       3958.65       3995.65        80.40 o                         
  -7   3   2      34392.45      34579.27       420.50 o                         
  -6   3   2       3034.68       3130.12        67.73 o                         
  -5   3   2      17203.23      17215.37       237.43 o                         
  -4   3   2       8460.31       8456.05       180.15 o                         
  -3   3   2       1765.71       1921.20        86.64 o                         
  -2   3   2       2076.51       2278.87        67.32 o                         
  -1   3   2      30545.93      29695.14       451.28 o                         
   0   3   2        337.43        419.80        31.39 o                         
   1   3   2       8299.75       8035.66       121.51 o                         
   2   3   2       1357.35       1454.52        36.06 o                         
   3   3   2       1458.07       1409.31        41.95 o                         
   4   3   2      12500.35      11990.18       145.88 o                         
   5   3   2      21043.75      20693.11       249.76 o                         
   6   3   2       3267.23       3157.75        69.61 o                         
   7   3   2       3920.97       3894.68        81.71 o                         
   8   3   2        193.90        213.04        34.00 o                         
   9   3   2      13609.50      14226.94       171.37 o                         
  10   3   2        177.83        185.96        36.62 o                         
  11   3   2       2897.89       2993.27        82.13 o                         
  12   3   2       1604.72       1758.70        77.95 o                         
  13   3   2         91.99         84.65        46.95 o                         
  14   3   2       3278.78       3346.36       106.54 o                         
  15   3   2       1207.44       1185.92        74.71 o                         
  16   3   2        935.98       1001.74        88.57 o                         
  17   3   2       4615.51       5020.88       183.44 o                         
  18   3   2       3137.76       2937.92       136.14 o                         
  19   3   2        737.14        624.70        92.94 o                         
  20   3   2       6801.48       6543.01       207.12 o                         
  21   3   2       1608.00       1729.70       136.85 o                         
  22   3   2       1055.74       1004.23       126.03 o                         
  23   3   2        335.22        150.52       108.73 o                         
  24   3   2        164.93         67.32       114.01 o                         
  25   3   2        782.45        693.13       151.73 o                         
  26   3   2       1263.44       1424.08       176.77 o                         
  27   3   2        738.44        781.22       185.56 o                         
  28   3   2       2683.21       3177.70       344.66 o                         
  29   3   2          4.30        262.81       182.29 o                         
 -30   4   2        943.57        724.68       236.73 o                         
 -29   4   2       1120.73        577.74       223.20 o                         
 -28   4   2        178.45        326.73       196.65 o                         
 -27   4   2       1745.70       1665.16       180.23 o                         
 -26   4   2        115.02         78.11       130.27 o                         
 -25   4   2        348.94        306.14       131.98 o                         
 -24   4   2        280.98        299.32       123.28 o                         
 -23   4   2       1225.50       1315.36       137.50 o                         
 -22   4   2        117.33         41.39        99.24 o                         
 -21   4   2        125.42        159.48        92.72 o                         
 -20   4   2        999.29       1055.19       106.16 o                         
 -19   4   2      10442.12      10274.82       234.02 o                         
 -18   4   2        592.29        641.88        83.88 o                         
 -17   4   2         54.50         -3.88        63.75 o                         
 -16   4   2        554.73        463.47        71.34 o                         
 -15   4   2        816.66        864.58        76.21 o                         
 -14   4   2       2703.74       2753.51       131.05 o                         
 -13   4   2       5007.28       5050.11       136.02 o                         
 -12   4   2         18.15        -43.13        43.13 o                         
 -11   4   2       5122.63       4884.82       120.83 o                         
 -10   4   2       1200.58       1292.85        64.25 o                         
  -9   4   2        695.01        843.32        47.55 o                         
  -8   4   2       7651.17       7784.94       127.60 o                         
  -7   4   2      20410.55      19976.26       275.23 o                         
  -6   4   2        149.55        198.33        34.38 o                         
  -5   4   2       3439.77       3010.20        98.36 o                         
  -4   4   2      14437.20      13525.78       212.96 o                         
  -3   4   2       2848.01       2666.35       132.33 o                         
  -2   4   2        710.49        681.24        46.37 o                         
  -1   4   2        114.24        113.50        31.26 o                         
   0   4   2       2669.98       2606.38        70.07 o                         
   1   4   2      23597.48      23896.65       339.00 o                         
   2   4   2       2796.12       2863.17        68.31 o                         
   3   4   2       1365.98       1430.62        45.10 o                         
   4   4   2      31218.12      29478.50       341.39 o                         
   5   4   2        781.10        811.29        37.40 o                         
   6   4   2       2771.59       2516.00        67.85 o                         
   7   4   2         89.29        140.27        34.11 o                         
   8   4   2      36565.48      36322.14       429.53 o                         
   9   4   2      13715.85      12951.73       200.62 o                         
  10   4   2       2444.62       2336.60        78.85 o                         
  11   4   2       1099.57       1180.23        64.14 o                         
  12   4   2       2621.28       2695.97        97.20 o                         
  13   4   2        202.75        300.67        57.67 o                         
  14   4   2       6393.29       5954.75       149.01 o                         
  15   4   2        369.13        219.17        62.58 o                         
  16   4   2       1557.80       1706.06        97.55 o                         
  17   4   2         34.38        129.57        73.02 o                         
  18   4   2       1506.64       1603.89       111.21 o                         
  19   4   2          2.12        -16.56        77.48 o                         
  20   4   2          6.56        -51.30        85.23 o                         
  21   4   2        345.49        219.95       101.85 o                         
  22   4   2         20.76        -43.73       102.10 o                         
  23   4   2       1192.74       1288.27       156.02 o                         
  24   4   2        123.47        106.30       127.58 o                         
  25   4   2       1486.19       1683.18       219.94 o                         
  26   4   2        203.78        142.91       164.68 o                         
  27   4   2          4.85        125.09       185.49 o                         
  28   4   2       2914.04       3410.26       356.63 o                         
 -29   5   2        200.96        423.75       254.89 o                         
 -28   5   2        134.07        153.23       189.38 o                         
 -27   5   2        615.86        629.92       174.16 o                         
 -26   5   2         31.92         97.86       151.16 o                         
 -25   5   2        182.20        323.63       151.57 o                         
 -24   5   2        176.35        263.61       128.47 o                         
 -23   5   2       2059.30       2436.00       327.08 o                         
 -22   5   2        614.51        663.95       120.51 o                         
 -21   5   2        131.23        -15.43       102.80 o                         
 -20   5   2       1799.09       1844.60       152.20 o                         
 -19   5   2       1019.33       1040.31       110.40 o                         
 -18   5   2       4902.92       5145.99       185.48 o                         
 -17   5   2       2614.15       2608.04       133.14 o                         
 -16   5   2       2062.75       2044.51       149.45 o                         
 -15   5   2       2195.57       2303.47       116.24 o                         
 -14   5   2      14625.22      14064.28       272.76 o                         
 -13   5   2        467.39        505.75        69.44 o                         
 -12   5   2       9419.44       9439.58       198.44 o                         
 -11   5   2        232.93        244.52        55.20 o                         
 -10   5   2      25301.54      25472.47       392.28 o                         
  -9   5   2        500.15        440.04        80.67 o                         
  -8   5   2       3525.32       3498.59        88.17 o                         
  -7   5   2       5788.20       5490.15       104.13 o                         
  -6   5   2        569.64        609.07        59.14 o                         
  -5   5   2       2964.76       3056.78        93.16 o                         
  -4   5   2         60.49         41.29        59.18 o                         
  -3   5   2       1944.06       1991.95       119.98 o                         
  -2   5   2        527.51        625.02        49.97 o                         
  -1   5   2       5534.17       5351.02       124.42 o                         
   0   5   2       5004.37       4623.24        97.97 o                         
   1   5   2       2143.93       2134.88        74.58 o                         
   2   5   2        100.35        106.79        27.27 o                         
   3   5   2       2158.31       1976.15        56.43 o                         
   4   5   2        876.60        934.24        48.25 o                         
   5   5   2          1.43        -22.30        32.14 o                         
   6   5   2       3487.76       3520.01       104.07 o                         
   7   5   2        280.87        197.86        48.35 o                         
   8   5   2          8.10         18.16        38.92 o                         
   9   5   2       2131.90       2123.04        85.36 o                         
  10   5   2      15036.69      14729.02       265.52 o                         
  11   5   2        740.51        699.02        94.27 o                         
  12   5   2        201.23        156.92        69.52 o                         
  13   5   2       5396.77       5492.46       167.28 o                         
  14   5   2       2714.52       2791.51       129.49 o                         
  15   5   2      17216.97      17795.63       367.43 o                         
  16   5   2        548.24        592.22        99.09 o                         
  17   5   2       7459.80       7483.88       241.65 o                         
  18   5   2        505.85        688.31       111.92 o                         
  19   5   2       2288.89       2613.63       168.11 o                         
  20   5   2        280.62        161.90       109.83 o                         
  21   5   2       3066.00       3223.17       300.71 o                         
  22   5   2        986.75       1058.40       146.36 o                         
  23   5   2        772.69        784.06       147.13 o                         
  24   5   2       1431.10       1781.57       198.93 o                         
  25   5   2       1478.62       1381.48       259.73 o                         
  26   5   2        174.77        163.51       162.65 o                         
  27   5   2        138.55        102.72       198.75 o                         
 -27   6   2         31.04       -167.82       167.82 o                         
 -26   6   2        179.78        456.14       190.06 o                         
 -25   6   2       1283.45       1204.74       192.90 o                         
 -24   6   2        554.50        384.87       150.50 o                         
 -23   6   2         62.26       -127.14       127.14 o                         
 -22   6   2       1843.05       1894.66       315.46 o                         
 -21   6   2        333.85        421.36       130.32 o                         
 -20   6   2        122.25         -9.15       114.42 o                         
 -19   6   2         95.99        -15.95       107.93 o                         
 -18   6   2       5307.56       4773.14       458.44 o                         
 -17   6   2       1061.70       1146.99       195.47 o                         
 -16   6   2        160.23        217.63       112.17 o                         
 -15   6   2       1733.90       1830.19       135.72 o                         
 -14   6   2       6085.41       6270.82       207.31 o                         
 -13   6   2       1229.93       1194.01        97.04 o                         
 -12   6   2        131.23        -31.56        63.74 o                         
 -11   6   2         68.63        107.45        53.89 o                         
 -10   6   2       2952.47       3052.85       121.84 o                         
  -9   6   2       2588.41       2676.27       116.69 o                         
  -8   6   2      13060.92      13341.80       346.74 o                         
  -7   6   2        219.02        196.32        39.17 o                         
  -6   6   2       5909.90       6204.19       166.74 o                         
  -5   6   2        332.11        348.89        54.25 o                         
  -4   6   2       9120.25       8491.74       329.31 o                         
  -3   6   2       3917.83       3818.67       188.39 o                         
  -2   6   2       4988.63       5037.29       168.89 o                         
  -1   6   2       3283.92       2903.38       116.47 o                         
   0   6   2       3860.83       3797.69       106.81 o                         
   1   6   2        517.82        641.78        53.24 o                         
   2   6   2       6130.19       6014.48       156.34 o                         
   3   6   2      11421.48      11151.00       307.77 o                         
   4   6   2        182.35        238.34        49.45 o                         
   5   6   2        104.58        117.78        50.20 o                         
   6   6   2       2385.24       2597.71       113.26 o                         
   7   6   2        951.33       1047.27        78.36 o                         
   8   6   2        111.77        112.11        53.12 o                         
   9   6   2        738.14        863.71        85.66 o                         
  10   6   2        414.83        442.68        76.17 o                         
  11   6   2        131.31        141.25        76.62 o                         
  12   6   2         64.88        119.21        67.65 o                         
  13   6   2        319.21        347.56        92.10 o                         
  14   6   2        221.04        121.95        88.92 o                         
  15   6   2        744.83        648.79       166.10 o                         
  16   6   2       2357.67       2171.42       162.14 o                         
  17   6   2         11.33        -55.30       102.58 o                         
  18   6   2       4150.24       3760.96       269.54 o                         
  19   6   2          0.22        -24.09       113.98 o                         
  20   6   2       1059.69       1177.28       159.62 o                         
  21   6   2         82.96        104.73       132.47 o                         
  22   6   2       1772.30       1622.77       185.69 o                         
  23   6   2         89.22        151.56       148.64 o                         
  24   6   2        109.00       -138.53       138.53 o                         
  25   6   2        595.05        833.56       211.97 o                         
 -25   7   2         71.41        243.09       156.92 o                         
 -24   7   2         53.13        122.80       144.24 o                         
 -23   7   2        379.33        377.78       151.13 o                         
 -22   7   2          0.35        170.32       138.07 o                         
 -21   7   2       1358.94        990.34       156.07 o                         
 -20   7   2          8.26        149.89       120.82 o                         
 -19   7   2        143.08        216.94       130.40 o                         
 -18   7   2         66.20        121.62       105.71 o                         
 -17   7   2         53.54          1.71        98.52 o                         
 -16   7   2      16213.78      16403.59       399.70 o                         
 -15   7   2         48.22        -83.04        83.04 o                         
 -14   7   2       3153.23       3280.23       167.82 o                         
 -13   7   2        525.63        503.70        91.01 o                         
 -12   7   2        184.41        147.41        75.62 o                         
 -11   7   2         21.82         35.86        58.62 o                         
 -10   7   2        162.45        195.39        65.85 o                         
  -9   7   2         46.20         97.23        73.07 o                         
  -8   7   2        252.10        195.31        70.91 o                         
  -7   7   2       1898.97       1925.71       110.55 o                         
  -6   7   2          2.94        -58.80        85.38 o                         
  -5   7   2       2219.14       2385.62       216.18 o                         
  -4   7   2       1080.26       1262.55       169.74 o                         
  -3   7   2       1062.79       1469.37       112.63 o                         
  -2   7   2       1238.89       1427.64       123.82 o                         
  -1   7   2        432.84        368.71        87.78 o                         
   0   7   2        964.96        952.01       103.85 o                         
   1   7   2      10662.01      10768.54       254.34 o                         
   2   7   2        125.01        120.82        49.11 o                         
   3   7   2        180.36        205.38        54.32 o                         
   4   7   2       4266.01       3964.54       136.15 o                         
   5   7   2       1155.85       1266.65        86.52 o                         
   6   7   2        213.44        197.95        62.52 o                         
   7   7   2        403.45        517.74        74.64 o                         
   8   7   2        524.27        416.69        67.07 o                         
   9   7   2       2589.09       2774.61       136.99 o                         
  10   7   2         13.70         45.84        70.67 o                         
  11   7   2        118.71        152.31        79.98 o                         
  12   7   2       5637.77       5782.26       191.82 o                         
  13   7   2         95.47        158.08        91.51 o                         
  14   7   2        380.24        377.96       123.87 o                         
  15   7   2       5507.82       5823.16       290.48 o                         
  16   7   2        142.01        280.60       111.97 o                         
  17   7   2        392.53        341.79       121.25 o                         
  18   7   2       1128.20       1320.88       159.14 o                         
  19   7   2         20.89        -78.83       115.62 o                         
  20   7   2         22.80        -20.92       178.97 o                         
  21   7   2        274.17        385.84       147.49 o                         
  22   7   2        734.28        634.60       165.91 o                         
  23   7   2       2036.36       1992.47       208.09 o                         
 -23   8   2        633.72        602.60       207.41 o                         
 -22   8   2        115.94         66.51       137.40 o                         
 -21   8   2        796.14        876.14       155.88 o                         
 -20   8   2        103.13        234.78       133.85 o                         
 -19   8   2       1519.26       1439.12       163.17 o                         
 -18   8   2          3.57         14.00       129.11 o                         
 -17   8   2         23.10          5.25       128.36 o                         
 -16   8   2         10.31        -50.21       119.95 o                         
 -15   8   2       1377.37       1228.12       203.87 o                         
 -14   8   2         24.25       -101.00       101.00 o                         
 -13   8   2        488.91        387.77       110.21 o                         
 -12   8   2        104.50         79.38        97.32 o                         
 -11   8   2       2533.94       2619.40       137.71 o                         
 -10   8   2        161.05        189.28       117.55 o                         
  -9   8   2        597.96        702.66        99.02 o                         
  -8   8   2         91.31        151.04        78.30 o                         
  -7   8   2       5167.79       5259.75       193.07 o                         
  -6   8   2       3764.47       3808.56       202.43 o                         
  -5   8   2      15780.90      16519.13       499.36 o                         
  -4   8   2       4960.21       5094.34       340.58 o                         
  -3   8   2       3523.56       3600.41       288.53 o                         
  -2   8   2        300.12        281.12       130.32 o                         
  -1   8   2        819.15        868.50       158.27 o                         
   0   8   2        487.20        490.21        80.06 o                         
   1   8   2       4022.26       3922.12       180.06 o                         
   2   8   2       1485.34       1514.13       120.07 o                         
   3   8   2       4105.58       4058.81       193.84 o                         
   4   8   2          0.66         13.53       129.41 o                         
   5   8   2       2391.42       2282.34       160.67 o                         
   6   8   2       4014.17       4024.51       215.54 o                         
   7   8   2        266.73        267.32        85.88 o                         
   8   8   2       5090.60       4788.01       241.03 o                         
   9   8   2        387.03        515.11       105.58 o                         
  10   8   2       1228.44       1248.46       140.50 o                         
  11   8   2         66.84        101.16        87.47 o                         
  12   8   2          1.02        115.71        81.06 o                         
  13   8   2       1737.31       1891.96       164.19 o                         
  14   8   2        524.68        528.76       115.68 o                         
  15   8   2        104.08         94.26       105.68 o                         
  16   8   2         12.71        -72.13       106.72 o                         
  17   8   2        526.52        478.79       128.53 o                         
  18   8   2         25.74         -4.78       116.88 o                         
  19   8   2        649.31        775.45       153.31 o                         
  20   8   2         33.01        -33.39       131.67 o                         
  21   8   2        566.46        434.14       160.68 o                         
 -19   9   2        640.06        734.47       333.51 o                         
 -18   9   2       2535.03       2465.44       484.95 o                         
 -17   9   2          8.57        163.90       150.79 o                         
 -16   9   2        687.00        450.03       139.62 o                         
 -15   9   2        700.29        769.74       146.13 o                         
 -14   9   2         54.41        -18.30       109.95 o                         
 -13   9   2       1810.62       1922.54       269.84 o                         
 -12   9   2          5.22         27.65       100.85 o                         
 -11   9   2        197.43         84.65        97.50 o                         
 -10   9   2          5.83         59.30        94.10 o                         
  -9   9   2       6647.48       6817.52       413.45 o                         
  -8   9   2       5936.25       5898.21       261.30 o                         
  -7   9   2       2696.11       2740.73       213.58 o                         
  -6   9   2        154.86        184.95        98.75 o                         
  -5   9   2       2027.88       2126.09       148.62 o                         
  -4   9   2         39.56        -22.96       133.12 o                         
  -3   9   2        680.79        823.64       188.39 o                         
  -2   9   2         78.39         57.78       130.10 o                         
  -1   9   2        811.38        895.52       106.58 o                         
   0   9   2          4.86          3.22        82.29 o                         
   1   9   2        121.71        159.18        84.54 o                         
   2   9   2        324.45        180.23        87.38 o                         
   3   9   2       2192.29       2272.73       216.97 o                         
   4   9   2        318.28        186.14        97.37 o                         
   5   9   2        100.91         27.38        91.45 o                         
   6   9   2          3.72        -87.04        87.04 o                         
   7   9   2       2513.18       2455.24       188.29 o                         
   8   9   2         77.17         84.39       110.33 o                         
   9   9   2       1241.42       1081.64       147.26 o                         
  10   9   2        170.95        147.72       117.91 o                         
  11   9   2       2576.65       2456.80       263.09 o                         
  12   9   2          9.82        -39.78       104.21 o                         
  13   9   2         88.26        380.96       131.09 o                         
  14   9   2          3.33         36.20       134.29 o                         
  15   9   2        127.37        145.00       124.08 o                         
  16   9   2        472.43        811.95       253.40 o                         
  17   9   2         81.96          7.84       137.28 o                         
  18   9   2          0.60        166.10       271.02 o                         
 -15  10   2        845.37        947.69       301.11 o                         
 -14  10   2        127.32        156.84       138.72 o                         
 -13  10   2       1791.05       1434.11       187.03 o                         
 -12  10   2         16.92        169.56       129.39 o                         
 -11  10   2       1078.05       1130.50       162.96 o                         
 -10  10   2          1.34       -117.33       117.33 o                         
  -9  10   2       1062.18       1261.68       150.87 o                         
  -8  10   2        252.55        299.44       160.91 o                         
  -7  10   2         63.84          7.82       148.51 o                         
  -6  10   2       3128.07       3556.26       203.09 o                         
  -5  10   2       1109.03       1497.68       254.57 o                         
  -4  10   2       1289.38       1061.53       219.15 o                         
  -3  10   2       1228.08       1576.53       236.98 o                         
  -2  10   2          2.16       -119.68       146.01 o                         
  -1  10   2       2378.04       2803.10       179.96 o                         
   0  10   2        151.27        110.59        94.45 o                         
   1  10   2        411.17        371.37       167.51 o                         
   2  10   2        750.66        817.44       175.35 o                         
   3  10   2        582.75        646.66       191.35 o                         
   4  10   2        459.74        540.41       153.82 o                         
   5  10   2        612.65        763.79       128.04 o                         
   6  10   2        214.19         72.96       106.44 o                         
   7  10   2         15.21        -38.03        97.80 o                         
   8  10   2         55.82         75.87       116.89 o                         
   9  10   2        207.93        224.90       136.44 o                         
  10  10   2        144.02        296.47       106.76 o                         
  11  10   2        858.68        991.84       134.91 o                         
  12  10   2         27.32          9.04       174.83 o                         
  13  10   2       1353.31       1321.08       273.81 o                         
  -6  11   2        916.87       1159.79       245.11 o                         
  -5  11   2        673.01        759.04       122.36 o                         
  -4  11   2        527.09        479.39       127.91 o                         
  -3  11   2          9.89        -40.52       149.64 o                         
  -2  11   2         60.63         60.02       107.71 o                         
  -1  11   2        258.29        216.04       102.84 o                         
   0  11   2        543.87        365.72       126.16 o                         
   1  11   2        149.72        151.09       106.11 o                         
   2  11   2        310.83        184.97       180.19 o                         
   3  11   2       1127.43       1449.29       157.81 o                         
   4  11   2        294.96        373.68       116.11 o                         
 -33   0   3       2706.53       2821.48       401.33 o                         
 -31   0   3        180.69         10.50       248.70 o                         
 -29   0   3        407.87        601.36       250.54 o                         
 -27   0   3         24.85        300.22       223.68 o                         
 -25   0   3         33.02         37.96       152.61 o                         
 -23   0   3       1190.32        885.52       205.28 o                         
 -21   0   3         57.91       -165.57       199.15 o                         
 -19   0   3       6479.13       6909.15       244.70 o                         
 -17   0   3       4015.74       4545.91       194.24 o                         
 -15   0   3       4612.86       4221.86       148.18 o                         
 -13   0   3     216308.53     213390.80      3091.12 o                         
 -11   0   3       9108.85       8421.05       189.42 o                         
  -9   0   3      27004.35      26191.65       472.14 o                         
  -7   0   3        836.21        702.09        87.07 o                         
  -5   0   3       2136.67       2313.19       167.08 o                         
  -3   0   3       3078.24       2959.16       127.43 o                         
  -1   0   3      17354.37      18241.16       625.79 o                         
   1   0   3         32.72         39.43        42.18 o                         
   3   0   3      18123.18      16503.64       344.21 o                         
   5   0   3       7559.43       7648.60       175.01 o                         
   7   0   3         85.40        225.43        44.51 o                         
   9   0   3       4956.55       4771.39       124.02 o                         
  11   0   3       9986.61      10268.26       233.78 o                         
  13   0   3      11189.20      10645.37       219.76 o                         
  15   0   3      10773.13       9978.01       307.00 o                         
  17   0   3        217.27         66.47       142.80 o                         
  19   0   3         34.67        123.26       120.73 o                         
  21   0   3         15.62         33.97       157.48 o                         
  23   0   3       4534.24       5084.21       316.84 o                         
  25   0   3         52.85        364.11       181.13 o                         
  27   0   3        967.16        957.10       275.98 o                         
  29   0   3       1583.28       2102.27       351.99 o                         
 -32   1   3        372.65        329.77       234.13 o                         
 -31   1   3        832.40        556.80       248.22 o                         
 -30   1   3        911.22       1213.84       186.87 o                         
 -29   1   3        560.73        597.95       152.82 o                         
 -28   1   3          3.65        139.81       139.80 o                         
 -27   1   3       4264.52       4726.00       251.58 o                         
 -26   1   3       7082.49       7477.66       325.90 o                         
 -25   1   3       4862.52       4950.65       239.20 o                         
 -24   1   3        282.87        290.94       131.69 o                         
 -23   1   3       1612.17       1839.72       137.05 o                         
 -22   1   3       1360.79       1091.72       117.29 o                         
 -21   1   3       2824.56       2755.65       134.72 o                         
 -20   1   3        125.51         95.66        70.86 o                         
 -19   1   3       3607.19       3592.74       138.75 o                         
 -18   1   3       2466.93       2452.74       138.10 o                         
 -17   1   3       1060.54        989.88        71.54 o                         
 -16   1   3        539.38        486.47        55.23 o                         
 -15   1   3       1286.59       1191.52        66.60 o                         
 -14   1   3       6898.17       6303.50       127.99 o                         
 -13   1   3       4519.01       4639.84       106.87 o                         
 -12   1   3          5.62        -24.58        36.34 o                         
 -11   1   3       1048.82        918.68        51.59 o                         
 -10   1   3       4198.45       4504.14        94.59 o                         
  -9   1   3       7537.50       7746.27       130.03 o                         
  -8   1   3     139232.58     141071.17      1694.98 o                         
  -7   1   3      28118.56      29158.18       318.87 o                         
  -6   1   3       2425.26       2378.33        54.18 o                         
  -5   1   3       9377.05       9167.50       129.58 o                         
  -4   1   3        193.67        286.28        41.69 o                         
  -3   1   3      52399.75      54688.34       889.47 o                         
  -2   1   3       1008.05       1049.86        65.75 o                         
  -1   1   3       7444.78       7444.75       163.88 o                         
   0   1   3      12660.85      12653.69       409.27 o                         
   1   1   3        155.90        245.26        30.97 o                         
   2   1   3        806.06        876.00        36.42 o                         
   3   1   3       2922.53       2658.56        56.96 o                         
   4   1   3       9430.32       8613.13       124.57 o                         
   5   1   3      24342.50      24175.82       259.12 o                         
   6   1   3        869.83        732.63        40.09 o                         
   7   1   3          2.26        -30.35        30.35 o                         
   8   1   3       2632.95       2493.62        85.33 o                         
   9   1   3       5098.77       4688.03        95.55 o                         
  10   1   3          9.04         18.98        33.28 o                         
  11   1   3        924.45       1042.78        60.73 o                         
  12   1   3      28140.34      27425.40       302.47 o                         
  13   1   3       4739.07       4881.90       143.50 o                         
  14   1   3         58.16         37.52        41.37 o                         
  15   1   3      12905.30      12259.54       209.04 o                         
  16   1   3       3689.43       3333.88       122.32 o                         
  17   1   3       1290.59       1359.81        98.75 o                         
  18   1   3       2108.45       2427.09       124.59 o                         
  19   1   3       6078.99       6007.70       194.84 o                         
  20   1   3       7419.44       7588.22       238.86 o                         
  21   1   3        221.19        237.30        98.75 o                         
  22   1   3         45.89        -14.92       146.32 o                         
  23   1   3       4268.21       4417.31       329.29 o                         
  24   1   3         15.22         -1.78       120.07 o                         
  25   1   3        841.85       1129.92       164.36 o                         
  26   1   3       3486.44       3392.23       231.74 o                         
  27   1   3        172.98        215.13       147.89 o                         
  28   1   3         72.25        156.34       226.78 o                         
  29   1   3        335.57        129.08       206.76 o                         
  30   1   3       2653.70       3014.23       436.67 o                         
 -32   2   3        123.64        204.03       174.40 o                         
 -31   2   3       1020.08       1044.71       190.29 o                         
 -30   2   3        158.96         20.52       156.39 o                         
 -29   2   3         47.60        135.18       150.01 o                         
 -28   2   3        308.70        160.99       145.96 o                         
 -27   2   3        558.30        378.14       141.90 o                         
 -26   2   3       2314.74       2542.98       178.48 o                         
 -25   2   3        840.80       1061.65       128.02 o                         
 -24   2   3       2539.81       2702.75       154.32 o                         
 -23   2   3        831.21        847.72       108.39 o                         
 -22   2   3       1933.09       1806.34       132.35 o                         
 -21   2   3        428.93        522.41        90.24 o                         
 -20   2   3        241.17        261.82        73.04 o                         
 -19   2   3       2141.03       2075.98       106.65 o                         
 -18   2   3        322.15        418.73        68.89 o                         
 -17   2   3         17.67        -49.75        49.75 o                         
 -16   2   3       6753.13       6719.57       143.82 o                         
 -15   2   3        961.91       1053.40        65.81 o                         
 -14   2   3          0.89        -40.47        40.47 o                         
 -13   2   3       9700.44       9280.38       154.76 o                         
 -12   2   3        536.45        492.58        46.25 o                         
 -11   2   3       3435.13       3078.48        96.12 o                         
 -10   2   3        101.63         22.88        32.66 o                         
  -9   2   3       6028.57       5844.36       102.86 o                         
  -8   2   3      43643.53      43519.96       492.45 o                         
  -7   2   3      50443.88      51507.02       572.90 o                         
  -6   2   3      23679.44      24209.83       300.66 o                         
  -5   2   3       8333.00       8219.83       154.24 o                         
  -4   2   3        306.96        357.13        35.30 o                         
  -3   2   3       8977.02       8836.97       161.38 o                         
  -2   2   3      18212.52      18125.04       288.01 o                         
  -1   2   3      96114.02      98305.95      1419.68 o                         
   0   2   3       1983.75       2232.30        70.57 o                         
   1   2   3       5857.74       5815.68       104.16 o                         
   2   2   3      19948.26      19488.08       260.40 o                         
   3   2   3      28103.96      27190.03       311.18 o                         
   4   2   3       5744.85       5628.37        82.47 o                         
   5   2   3       4452.91       4130.82        68.67 o                         
   6   2   3       2116.19       2206.59        61.50 o                         
   7   2   3        463.33        393.20        33.26 o                         
   8   2   3       1878.54       1839.07        54.14 o                         
   9   2   3       1777.86       1861.78        81.65 o                         
  10   2   3       8717.34       8156.68       126.55 o                         
  11   2   3       2754.18       2519.66        77.60 o                         
  12   2   3        817.19        778.45        52.28 o                         
  13   2   3          2.41          8.39        42.21 o                         
  14   2   3       1303.06       1241.37        68.04 o                         
  15   2   3       2931.44       2733.82       109.29 o                         
  16   2   3         14.41         42.58        61.15 o                         
  17   2   3         59.40          8.10        63.63 o                         
  18   2   3       5735.83       5758.21       216.12 o                         
  19   2   3       1753.07       1604.83       125.11 o                         
  20   2   3       4177.58       4538.19       191.72 o                         
  21   2   3        763.38        726.09       113.12 o                         
  22   2   3        461.81        688.56       135.88 o                         
  23   2   3       7749.64       7455.14       329.76 o                         
  24   2   3      14636.39      14894.73       461.22 o                         
  25   2   3       3750.72       3748.95       262.20 o                         
  26   2   3         66.72        -28.00       157.63 o                         
  27   2   3       1053.37        975.94       175.83 o                         
  28   2   3         75.23       -103.74       146.24 o                         
  29   2   3       1767.95       2222.48       329.53 o                         
 -31   3   3       1411.92       1164.52       196.36 o                         
 -30   3   3         31.59        -35.02       151.86 o                         
 -29   3   3         65.58         88.30       147.28 o                         
 -28   3   3       1853.04       2138.45       200.61 o                         
 -27   3   3        130.36        126.52       122.32 o                         
 -26   3   3        177.23         51.30       117.04 o                         
 -25   3   3        290.40        350.76       114.76 o                         
 -24   3   3        157.60        238.02       107.68 o                         
 -23   3   3       1155.95       1178.55       128.12 o                         
 -22   3   3        133.33        277.68        95.54 o                         
 -21   3   3        348.82        289.77        85.13 o                         
 -20   3   3       6482.60       6471.80       183.83 o                         
 -19   3   3       1121.83       1129.43        89.43 o                         
 -18   3   3      27918.18      27211.81       397.60 o                         
 -17   3   3       1596.12       1744.21        92.58 o                         
 -16   3   3      11561.61      11154.65       224.59 o                         
 -15   3   3         17.94        -23.34        48.46 o                         
 -14   3   3       9240.88       9217.51       172.55 o                         
 -13   3   3        238.74        186.21        46.14 o                         
 -12   3   3       2732.45       2501.00        85.01 o                         
 -11   3   3       6628.67       6632.11       127.98 o                         
 -10   3   3       3412.97       3406.14        89.19 o                         
  -9   3   3      13720.57      13666.12       196.74 o                         
  -8   3   3        411.24        449.82        36.29 o                         
  -7   3   3      10101.14      10901.46       148.13 o                         
  -6   3   3      33214.39      33352.39       405.16 o                         
  -5   3   3        883.76       1082.54        49.60 o                         
  -4   3   3       2095.31       2085.52        77.53 o                         
  -3   3   3      19030.25      18657.99       303.30 o                         
  -2   3   3        723.47        590.34        43.93 o                         
  -1   3   3          9.20          5.17        40.07 o                         
   0   3   3       9794.49       9589.78       172.28 o                         
   1   3   3       3336.56       3041.56        73.01 o                         
   2   3   3        461.50        430.48        29.69 o                         
   3   3   3        672.25        602.71        39.22 o                         
   4   3   3       4515.94       4380.25        74.58 o                         
   5   3   3         19.76         55.97        26.27 o                         
   6   3   3        304.00        364.94        30.87 o                         
   7   3   3      36838.57      35366.42       343.58 o                         
   8   3   3       5223.40       4703.27        83.71 o                         
   9   3   3       2574.44       2521.64        63.95 o                         
  10   3   3       2062.80       1940.24        64.84 o                         
  11   3   3      14874.25      14177.43       259.72 o                         
  12   3   3       7092.76       6396.71       127.27 o                         
  13   3   3       1040.49        971.03        63.12 o                         
  14   3   3        142.94        144.10        52.31 o                         
  15   3   3       3798.50       3922.62       128.17 o                         
  16   3   3          1.83        108.03        66.95 o                         
  17   3   3        938.35       1094.96        96.30 o                         
  18   3   3        303.56        225.94        79.30 o                         
  19   3   3        193.65        113.61        83.81 o                         
  20   3   3       2232.70       1911.67       129.17 o                         
  21   3   3         32.63         76.09        94.81 o                         
  22   3   3        912.65       1162.22       132.98 o                         
  23   3   3         69.66         -3.34       109.44 o                         
  24   3   3          5.15        -42.42       123.88 o                         
  25   3   3        422.20        274.93       159.43 o                         
  26   3   3        359.36        473.23       172.63 o                         
  27   3   3         48.06         29.94       167.19 o                         
  28   3   3       4547.39       4811.58       314.14 o                         
  29   3   3        331.42        563.02       236.26 o                         
 -30   4   3         13.68          5.58       188.77 o                         
 -29   4   3        805.97        805.86       171.45 o                         
 -28   4   3        667.13        851.71       167.58 o                         
 -27   4   3          0.15        -68.38       136.94 o                         
 -26   4   3          7.36         42.11       124.98 o                         
 -25   4   3       4630.97       4930.15       243.34 o                         
 -24   4   3       1350.15       1382.66       154.42 o                         
 -23   4   3        728.42        583.60       117.75 o                         
 -22   4   3       3905.83       3948.41       185.44 o                         
 -21   4   3       4182.29       4203.38       181.51 o                         
 -20   4   3       1982.50       2160.88       136.15 o                         
 -19   4   3       1099.06        995.25        99.25 o                         
 -18   4   3      15673.79      16014.73       297.41 o                         
 -17   4   3       2703.11       2531.57       140.60 o                         
 -16   4   3        717.19        642.01        74.46 o                         
 -15   4   3      12422.31      12497.11       272.59 o                         
 -14   4   3       4652.53       4512.38       193.17 o                         
 -13   4   3       4764.93       4694.28       129.72 o                         
 -12   4   3       4141.11       4130.40       116.52 o                         
 -11   4   3       2115.17       2177.85        82.96 o                         
 -10   4   3        725.23        753.08        51.40 o                         
  -9   4   3       1513.11       1613.15        53.93 o                         
  -8   4   3       8773.90       8649.87       147.86 o                         
  -7   4   3         57.58         48.20        25.61 o                         
  -6   4   3        709.48        635.51        46.22 o                         
  -5   4   3      20106.99      19973.29       298.93 o                         
  -4   4   3       4680.26       4164.43       107.12 o                         
  -3   4   3       6401.52       5653.57       165.04 o                         
  -2   4   3      12551.69      11689.17       212.33 o                         
  -1   4   3        519.60        557.04        46.56 o                         
   0   4   3      13057.74      12463.99       221.23 o                         
   1   4   3        267.45        246.53        32.58 o                         
   2   4   3       4381.43       4421.23        77.80 o                         
   3   4   3      20436.39      19768.42       237.93 o                         
   4   4   3       5559.53       5530.38        88.28 o                         
   5   4   3       2315.29       2343.83        63.50 o                         
   6   4   3          7.54         32.21        31.12 o                         
   7   4   3       1594.84       1726.83        75.95 o                         
   8   4   3       7115.08       6907.34       118.06 o                         
   9   4   3       7280.14       7222.39       132.37 o                         
  10   4   3       4152.83       4132.47        99.39 o                         
  11   4   3        319.67        314.68        49.22 o                         
  12   4   3       8932.73       8485.94       168.79 o                         
  13   4   3        383.39        369.72        62.11 o                         
  14   4   3          9.61          3.31        56.67 o                         
  15   4   3         73.81         83.52        62.35 o                         
  16   4   3         17.64        104.07        70.58 o                         
  17   4   3          8.50        -70.50        70.50 o                         
  18   4   3       7216.36       7520.99       229.31 o                         
  19   4   3        209.92        175.95        93.49 o                         
  20   4   3        685.12        591.25       109.22 o                         
  21   4   3       1084.80       1315.65       133.65 o                         
  22   4   3       1640.83       1721.23       165.88 o                         
  23   4   3       2252.50       2699.78       325.41 o                         
  24   4   3       1927.04       1843.08       178.22 o                         
  25   4   3          1.40         99.15       140.87 o                         
  26   4   3        213.40        138.20       187.47 o                         
  27   4   3       3016.41       3160.90       463.34 o                         
  28   4   3        530.57        890.14       312.55 o                         
 -29   5   3       1268.64        775.52       189.40 o                         
 -28   5   3        894.83       1018.91       212.95 o                         
 -27   5   3        567.79        790.96       242.64 o                         
 -26   5   3       2143.31       2756.32       362.69 o                         
 -25   5   3       2714.90       2512.22       214.73 o                         
 -24   5   3         63.00        102.57       112.47 o                         
 -23   5   3       1878.59       1712.19       146.45 o                         
 -22   5   3        393.79        213.65       102.19 o                         
 -21   5   3        456.47        389.91       102.47 o                         
 -20   5   3       2153.88       2409.59       142.17 o                         
 -19   5   3        232.35        111.51        87.82 o                         
 -18   5   3       1111.84        855.13        99.70 o                         
 -17   5   3       2369.28       2388.06       128.30 o                         
 -16   5   3       4286.07       4370.28       157.91 o                         
 -15   5   3       6491.92       6283.39       180.32 o                         
 -14   5   3      16825.86      16884.05       307.44 o                         
 -13   5   3        790.22        922.42        77.39 o                         
 -12   5   3       6554.15       6044.58       202.22 o                         
 -11   5   3        372.12        349.67        57.13 o                         
 -10   5   3       1223.75       1139.29        61.96 o                         
  -9   5   3       1246.78       1230.03        58.93 o                         
  -8   5   3        721.63        824.44        45.94 o                         
  -7   5   3      12761.66      12299.47       227.24 o                         
  -6   5   3       2598.98       2499.40        98.37 o                         
  -5   5   3       6174.31       6158.85       162.51 o                         
  -4   5   3       6963.61       6942.71       233.48 o                         
  -3   5   3       5081.97       5313.47       134.78 o                         
  -2   5   3       9673.20       9735.17       194.33 o                         
  -1   5   3        342.28        328.70        47.86 o                         
   0   5   3       4922.65       4847.48       122.26 o                         
   1   5   3       3580.11       3377.52        94.11 o                         
   2   5   3         15.64         18.73        25.15 o                         
   3   5   3      13798.54      13146.30       183.28 o                         
   4   5   3       5480.22       5372.23       101.28 o                         
   5   5   3        247.39        205.09        45.13 o                         
   6   5   3        877.35        793.83        66.92 o                         
   7   5   3       4153.39       4357.28       136.50 o                         
   8   5   3       6277.00       6663.20       147.44 o                         
   9   5   3        835.70        903.59       113.01 o                         
  10   5   3      15969.58      15901.74       283.68 o                         
  11   5   3       4451.58       4328.03       130.41 o                         
  12   5   3        775.11        734.01        71.75 o                         
  13   5   3       4558.79       4578.27       156.80 o                         
  14   5   3       2883.35       3076.69       205.14 o                         
  15   5   3        232.68        171.87       108.43 o                         
  16   5   3        630.42        903.87       109.76 o                         
  17   5   3       3519.22       3323.57       172.25 o                         
  18   5   3        850.57        719.87       115.03 o                         
  19   5   3         69.38        159.56       104.34 o                         
  20   5   3        964.26       1243.26       141.13 o                         
  21   5   3        716.43        669.14       158.58 o                         
  22   5   3         63.93         -0.21       118.50 o                         
  23   5   3       4232.07       4400.74       244.65 o                         
  24   5   3        819.89        993.93       179.44 o                         
  25   5   3       1987.35       2057.14       219.91 o                         
  26   5   3       1234.13       1135.61       199.00 o                         
  27   5   3        780.23        838.48       313.08 o                         
 -28   6   3        120.47         54.17       267.88 o                         
 -27   6   3        491.39        467.26       197.83 o                         
 -26   6   3         90.17        308.65       178.35 o                         
 -25   6   3       2838.88       2703.35       222.41 o                         
 -24   6   3         20.65         32.28       131.07 o                         
 -23   6   3        409.23        633.38       140.35 o                         
 -22   6   3        549.16        387.48       127.13 o                         
 -21   6   3         26.97         83.46       108.30 o                         
 -20   6   3          0.04        -39.98       149.92 o                         
 -19   6   3       1260.43       1429.71       174.89 o                         
 -18   6   3        219.99        271.76       122.34 o                         
 -17   6   3       4966.82       4739.14       215.33 o                         
 -16   6   3        197.79        343.68       106.34 o                         
 -15   6   3       6169.25       6328.71       203.08 o                         
 -14   6   3        423.34        389.22        93.65 o                         
 -13   6   3          7.41        -29.14        83.71 o                         
 -12   6   3        442.35        466.42        75.10 o                         
 -11   6   3      21414.65      21521.55       348.41 o                         
 -10   6   3       1035.89       1040.83        77.92 o                         
  -9   6   3       5776.17       6141.28       156.50 o                         
  -8   6   3        480.22        485.98        46.07 o                         
  -7   6   3        530.39        547.77        66.07 o                         
  -6   6   3        123.01        131.08        73.01 o                         
  -5   6   3         36.96        -39.85        63.43 o                         
  -4   6   3       1359.69       1446.59       109.62 o                         
  -3   6   3       3991.99       4231.44       167.93 o                         
  -2   6   3        173.85        273.39        63.81 o                         
  -1   6   3         62.47        -54.65        54.65 o                         
   0   6   3         28.47         72.62        60.60 o                         
   1   6   3        586.16        535.59        87.54 o                         
   2   6   3        988.19        956.54        51.27 o                         
   3   6   3          4.40        -42.99        42.99 o                         
   4   6   3       3043.04       2974.77       106.81 o                         
   5   6   3       4843.56       4925.43       179.78 o                         
   6   6   3        157.89        152.63        81.36 o                         
   7   6   3       2599.98       2463.98       111.23 o                         
   8   6   3       1446.70       1433.74        85.49 o                         
   9   6   3       2754.77       2825.78       127.63 o                         
  10   6   3       1867.45       1804.57       111.39 o                         
  11   6   3        206.91        376.18        77.58 o                         
  12   6   3         71.71         94.65        67.12 o                         
  13   6   3         13.90          4.45        78.14 o                         
  14   6   3        127.11        -61.40       104.42 o                         
  15   6   3        118.65         57.88        98.22 o                         
  16   6   3        319.73        130.18       106.47 o                         
  17   6   3        785.49        757.63       135.68 o                         
  18   6   3        108.24         40.75       116.83 o                         
  19   6   3       1948.04       1933.64       177.83 o                         
  20   6   3         17.19         35.46       123.46 o                         
  21   6   3        517.89        436.83       146.23 o                         
  22   6   3       1491.69       1900.03       196.97 o                         
  23   6   3       1786.70       1676.31       225.57 o                         
  24   6   3        107.89        -49.08       151.51 o                         
  25   6   3        207.55        116.35       358.08 o                         
 -26   7   3        162.13         10.30       179.93 o                         
 -25   7   3        690.63        805.56       221.81 o                         
 -24   7   3       1504.03       1610.85       300.74 o                         
 -23   7   3        172.05        240.84       140.21 o                         
 -22   7   3        148.57        153.99       132.08 o                         
 -21   7   3         46.27        117.66       126.96 o                         
 -20   7   3       3151.04       2950.30       202.23 o                         
 -19   7   3       3136.46       3201.47       201.32 o                         
 -18   7   3       1683.24       1988.85       162.87 o                         
 -17   7   3       3577.00       3567.53       193.35 o                         
 -16   7   3       2127.82       2273.55       157.20 o                         
 -15   7   3       1019.57       1110.39       117.93 o                         
 -14   7   3       9124.13       8957.13       261.37 o                         
 -13   7   3       1385.64       1278.61       110.02 o                         
 -12   7   3        391.39        272.22        79.74 o                         
 -11   7   3          6.57         53.13        58.18 o                         
 -10   7   3       1745.30       1775.78       138.31 o                         
  -9   7   3        111.16        125.32       108.32 o                         
  -8   7   3         22.62         68.18        71.70 o                         
  -7   7   3       2598.84       2509.63       159.74 o                         
  -6   7   3       2167.67       2328.16       151.50 o                         
  -5   7   3       2523.16       3011.42       164.65 o                         
  -4   7   3        795.80        894.66       102.24 o                         
  -3   7   3      12904.17      13037.26       339.32 o                         
  -2   7   3          2.09        -32.42        74.44 o                         
  -1   7   3         59.12         83.11       136.98 o                         
   0   7   3         29.17        -69.17        69.17 o                         
   1   7   3       2510.90       2489.12       151.34 o                         
   2   7   3       2337.93       2521.67       118.61 o                         
   3   7   3       4687.84       4502.16       139.18 o                         
   4   7   3        469.96        511.53        66.55 o                         
   5   7   3        398.51        483.37        69.35 o                         
   6   7   3       1266.82       1469.00        96.63 o                         
   7   7   3       6802.40       7250.92       204.32 o                         
   8   7   3        729.81        711.69        75.86 o                         
   9   7   3          0.29        -37.55        68.58 o                         
  10   7   3       6514.31       6672.59       217.51 o                         
  11   7   3        515.72        372.96        89.78 o                         
  12   7   3        840.81        822.23       179.39 o                         
  13   7   3       2395.31       2295.78       155.42 o                         
  14   7   3        169.78        279.46       106.06 o                         
  15   7   3       8832.93       8295.99       287.86 o                         
  16   7   3         56.80        -35.39       105.66 o                         
  17   7   3       5078.88       5251.92       250.17 o                         
  18   7   3        415.04         97.29       123.69 o                         
  19   7   3        697.62        791.77       200.09 o                         
  20   7   3        996.36        779.73       159.08 o                         
  21   7   3         36.57       -129.47       129.47 o                         
  22   7   3        186.82        260.15       153.13 o                         
  23   7   3          6.97        -49.00       150.43 o                         
 -23   8   3        333.35        478.46       155.22 o                         
 -22   8   3        494.79        492.43       151.56 o                         
 -21   8   3         86.28        350.17       133.54 o                         
 -20   8   3       2002.87       2197.42       188.64 o                         
 -19   8   3        308.21        200.42       139.79 o                         
 -18   8   3       1394.65       1673.00       190.66 o                         
 -17   8   3       2108.43       2135.67       196.06 o                         
 -16   8   3        142.53        170.10       224.30 o                         
 -15   8   3       1972.62       2080.28       268.58 o                         
 -14   8   3       1050.67        978.73       137.76 o                         
 -13   8   3        208.17        260.63       119.71 o                         
 -12   8   3       2212.09       2215.90       159.72 o                         
 -11   8   3         26.43         -7.63        69.52 o                         
 -10   8   3       4028.36       3973.91       191.13 o                         
  -9   8   3       1402.59       1180.94       227.92 o                         
  -8   8   3       4886.81       4918.70       193.42 o                         
  -7   8   3         69.37        156.50        65.53 o                         
  -6   8   3        616.77        871.88       136.09 o                         
  -5   8   3        217.05        157.63       100.31 o                         
  -4   8   3         25.49         79.95        92.93 o                         
  -3   8   3        179.56        127.94       130.93 o                         
  -2   8   3         75.62        290.55       136.41 o                         
  -1   8   3        164.19         60.79       127.36 o                         
   0   8   3        483.18        560.67        80.08 o                         
   1   8   3       3809.35       3589.81       214.90 o                         
   2   8   3        663.65        618.86        96.25 o                         
   3   8   3       2335.62       2222.71       151.60 o                         
   4   8   3       5708.80       5917.71       246.07 o                         
   5   8   3         39.24          8.13        87.54 o                         
   6   8   3        207.60        140.59        95.52 o                         
   7   8   3       1167.37       1251.02       153.68 o                         
   8   8   3       1575.43       1512.14       132.61 o                         
   9   8   3       3167.45       3330.39       215.43 o                         
  10   8   3        944.90       1036.25       108.38 o                         
  11   8   3       2818.25       3047.07       272.54 o                         
  12   8   3         72.66        103.91        80.21 o                         
  13   8   3          0.56        -53.70        92.51 o                         
  14   8   3         60.83        123.91       121.78 o                         
  15   8   3        283.02        223.87       123.19 o                         
  16   8   3       2226.24       1836.10       166.54 o                         
  17   8   3        102.31        188.42       121.36 o                         
  18   8   3        100.15        133.61       125.12 o                         
  19   8   3        120.04        238.17       138.54 o                         
  20   8   3         24.97        -30.01       132.61 o                         
 -20   9   3       1361.77       1589.19       249.81 o                         
 -19   9   3          1.46        -75.67       138.51 o                         
 -18   9   3        605.01        536.84       159.92 o                         
 -17   9   3         11.62       -119.57       119.57 o                         
 -16   9   3         81.38         95.18       130.33 o                         
 -15   9   3        530.12        534.20       135.70 o                         
 -14   9   3       1971.19       1773.16       313.92 o                         
 -13   9   3       2239.15       2669.76       258.90 o                         
 -12   9   3       2687.92       3022.58       263.28 o                         
 -11   9   3          3.33         74.17        95.80 o                         
 -10   9   3       5883.20       6506.36       592.50 o                         
  -9   9   3         19.26         29.42        91.05 o                         
  -8   9   3        245.38        178.02        95.91 o                         
  -7   9   3        112.86        125.13        80.42 o                         
  -6   9   3         94.26         61.91       156.70 o                         
  -5   9   3       1161.25       1666.32       246.21 o                         
  -4   9   3       3174.46       4062.93       349.43 o                         
  -3   9   3       1765.09       1670.41       236.34 o                         
  -2   9   3       3155.79       2726.16       279.07 o                         
  -1   9   3        369.60        388.48       165.79 o                         
   0   9   3       1864.08       2269.68       151.23 o                         
   1   9   3         75.45        124.08        83.19 o                         
   2   9   3       2227.60       2541.96       355.37 o                         
   3   9   3         29.46        -46.44        82.93 o                         
   4   9   3        303.04        379.12       287.67 o                         
   5   9   3         91.97        -91.70        91.70 o                         
   6   9   3        178.78        136.74       101.48 o                         
   7   9   3        469.30        336.02       116.11 o                         
   8   9   3          9.80       -108.12       108.12 o                         
   9   9   3         72.33        166.08       115.58 o                         
  10   9   3         41.74        -26.00       146.85 o                         
  11   9   3        178.74        206.56       218.01 o                         
  12   9   3       1244.47       1233.62       127.42 o                         
  13   9   3        125.88        183.80       119.05 o                         
  14   9   3        562.58        577.75       180.85 o                         
  15   9   3         67.90        -12.53       125.44 o                         
  16   9   3       1371.14       1475.61       190.69 o                         
  17   9   3       1402.07       1727.23       202.50 o                         
 -15  10   3         96.73        134.58       142.42 o                         
 -14  10   3         51.51         27.82       136.41 o                         
 -13  10   3        766.72        931.29       167.99 o                         
 -12  10   3        907.69        830.43       153.46 o                         
 -11  10   3        142.63        178.39       121.01 o                         
 -10  10   3         27.23        -27.70       148.08 o                         
  -9  10   3        690.29        715.57       291.92 o                         
  -8  10   3         31.35         60.86       112.64 o                         
  -7  10   3       1539.06       1604.91       273.31 o                         
  -6  10   3        108.80        202.09       175.21 o                         
  -5  10   3         10.10         13.82       158.07 o                         
  -4  10   3       1602.40       2032.79       271.91 o                         
  -3  10   3       1358.95       1099.18       215.83 o                         
  -2  10   3       4430.40       4575.31       369.07 o                         
  -1  10   3         58.44         18.27        85.37 o                         
   0  10   3        820.07        731.31       113.24 o                         
   1  10   3       2048.59       2081.08       163.22 o                         
   2  10   3        504.87        765.67       130.97 o                         
   3  10   3        363.74        447.04       113.99 o                         
   4  10   3         59.16        263.99       111.89 o                         
   5  10   3       1241.29       1364.73       215.10 o                         
   6  10   3        861.60        825.28       167.24 o                         
   7  10   3         10.00        -64.35       100.54 o                         
   8  10   3        200.50        -21.20       110.31 o                         
   9  10   3        187.00        202.81       128.78 o                         
  10  10   3         89.14         41.45        97.50 o                         
  11  10   3        189.24        286.08       110.59 o                         
  12  10   3        412.96        407.27       155.13 o                         
  -6  11   3          6.32         71.71       181.17 o                         
  -5  11   3        243.30        126.13       185.51 o                         
  -4  11   3        133.50        102.76       179.80 o                         
  -3  11   3        407.27        241.54       179.94 o                         
  -2  11   3         29.14         28.34       158.51 o                         
  -1  11   3        111.83       -149.72       149.72 o                         
   0  11   3        434.51        298.56       133.43 o                         
   1  11   3          3.32         27.13       101.42 o                         
   2  11   3        163.18        114.08       108.18 o                         
   3  11   3          1.48         80.86       106.45 o                         
   4  11   3         99.56        238.48       158.93 o                         
 -32   0   4        260.25        420.90       279.00 o                         
 -30   0   4       1981.39       1751.05       386.50 o                         
 -28   0   4       2111.68       1657.05       290.16 o                         
 -26   0   4        618.66        453.05       177.68 o                         
 -24   0   4       5810.25       5180.00       428.02 o                         
 -22   0   4         26.18        -52.74       116.33 o                         
 -20   0   4      29072.88      29250.24       604.27 o                         
 -18   0   4       3870.72       3584.48       248.54 o                         
 -16   0   4       1689.45       1590.26       116.02 o                         
 -14   0   4        108.86        165.45        57.57 o                         
 -12   0   4       1096.96        954.87        71.50 o                         
 -10   0   4        193.29        155.28        55.61 o                         
  -8   0   4       6553.78       5945.32       303.98 o                         
  -6   0   4      20435.46      21523.03       442.55 o                         
  -4   0   4       3668.17       3140.81       183.38 o                         
  -2   0   4     112031.60     117322.70      3760.77 o                         
   0   0   4        122.07        205.52        38.59 o                         
   2   0   4      11003.29      10687.60       187.24 o                         
   4   0   4          1.10          8.13        44.90 o                         
   6   0   4       8825.31       8638.55       162.00 o                         
   8   0   4        175.62        190.04        51.84 o                         
  10   0   4      26685.00      24930.67       389.80 o                         
  12   0   4      11025.16      10032.80       210.43 o                         
  14   0   4      35575.86      33921.49       546.16 o                         
  16   0   4        320.29        282.23        96.78 o                         
  18   0   4      12214.75      13020.52       414.36 o                         
  20   0   4      10374.14      10643.59       506.29 o                         
  22   0   4       1604.17       1734.97       211.30 o                         
  24   0   4      13639.52      13767.32       502.88 o                         
  26   0   4        671.97        719.92       260.08 o                         
  28   0   4         58.37       -105.54       611.00 o                         
 -33   1   4        176.23         17.03       194.96 o                         
 -32   1   4        548.60        329.14       285.82 o                         
 -31   1   4         98.11        137.25       156.36 o                         
 -30   1   4        212.74        144.35       140.29 o                         
 -29   1   4         16.57        246.19       135.41 o                         
 -28   1   4         36.17        112.64       125.50 o                         
 -27   1   4       1010.82       1081.45       159.22 o                         
 -26   1   4        506.13        536.80       139.47 o                         
 -25   1   4       4295.12       4461.68       228.10 o                         
 -24   1   4       1178.69       1216.86       142.22 o                         
 -23   1   4       2424.17       2151.95       154.91 o                         
 -22   1   4        453.80        295.23        88.60 o                         
 -21   1   4       4315.03       4330.06       160.70 o                         
 -20   1   4      15086.66      14765.44       305.76 o                         
 -19   1   4       2555.85       2445.95       132.59 o                         
 -18   1   4       3098.93       3268.26       118.23 o                         
 -17   1   4       5709.91       5441.46       150.62 o                         
 -16   1   4        411.78        397.73        53.30 o                         
 -15   1   4       4279.74       3955.01       123.79 o                         
 -14   1   4      51497.29      50558.75       690.18 o                         
 -13   1   4     124885.89     119981.15      1559.46 o                         
 -12   1   4      39419.85      39260.36       491.28 o                         
 -11   1   4        328.83        500.12        44.04 o                         
 -10   1   4      39101.95      39133.78       473.16 o                         
  -9   1   4        190.25        320.86        35.53 o                         
  -8   1   4      25099.04      25827.06       300.41 o                         
  -7   1   4       6866.01       7566.16       126.16 o                         
  -6   1   4       3015.95       2845.12        79.00 o                         
  -5   1   4       6639.25       6801.15       114.38 o                         
  -4   1   4       2289.71       2391.30        71.57 o                         
  -3   1   4       5187.38       5657.80       102.78 o                         
  -2   1   4       1247.98       1291.74        64.86 o                         
  -1   1   4      19827.89      20372.63       484.41 o                         
   0   1   4        629.23        650.00        31.76 o                         
   1   1   4      15836.75      16386.48       206.56 o                         
   2   1   4      53684.35      52046.64       542.18 o                         
   3   1   4        329.73        256.02        30.95 o                         
   4   1   4       7834.21       8251.68       114.77 o                         
   5   1   4        393.30        425.02        32.23 o                         
   6   1   4       8650.67       7631.36       178.01 o                         
   7   1   4       1206.56       1182.22        50.57 o                         
   8   1   4        172.29        222.88        37.64 o                         
   9   1   4      18926.28      18134.68       230.35 o                         
  10   1   4        806.71        637.06        45.71 o                         
  11   1   4        801.44        733.96        50.25 o                         
  12   1   4       1593.56       1421.45        64.21 o                         
  13   1   4       5432.46       5649.53       125.56 o                         
  14   1   4        584.31        544.97        54.88 o                         
  15   1   4        256.87        210.88        55.40 o                         
  16   1   4        600.57        753.90        73.12 o                         
  17   1   4       7354.16       6807.89       257.36 o                         
  18   1   4       9708.51       9614.76       230.70 o                         
  19   1   4        863.17       1029.72       111.77 o                         
  20   1   4        782.69        945.90       114.16 o                         
  21   1   4       5562.70       5540.34       219.18 o                         
  22   1   4       6438.09       6471.55       356.91 o                         
  23   1   4       4064.11       4520.32       238.21 o                         
  24   1   4       5408.12       5644.36       269.54 o                         
  25   1   4       1503.77       1866.88       190.24 o                         
  26   1   4          5.80        -25.36       136.29 o                         
  27   1   4          0.17        -20.38       161.41 o                         
  28   1   4       1894.32       2376.59       247.48 o                         
  29   1   4       1474.12       1365.83       262.04 o                         
 -32   2   4         98.63        337.64       174.03 o                         
 -31   2   4       2156.46       2160.03       219.50 o                         
 -30   2   4       1823.03       2336.89       213.01 o                         
 -29   2   4        902.23        866.67       170.50 o                         
 -28   2   4          4.93        -18.49       137.45 o                         
 -27   2   4         18.53        -53.51       115.65 o                         
 -26   2   4       1008.29       1008.95       125.86 o                         
 -25   2   4        382.58        179.58        99.35 o                         
 -24   2   4      13424.49      13772.58       307.50 o                         
 -23   2   4        823.97        758.07       103.52 o                         
 -22   2   4        613.22        633.88        95.77 o                         
 -21   2   4       5005.12       4789.47       171.05 o                         
 -20   2   4        487.98        543.26        77.61 o                         
 -19   2   4      16741.91      16282.01       407.23 o                         
 -18   2   4       5820.24       5932.91       167.39 o                         
 -17   2   4      19458.09      18864.14       276.17 o                         
 -16   2   4       1015.43        981.60        66.92 o                         
 -15   2   4         21.03         16.26        43.46 o                         
 -14   2   4         20.54        -16.80        40.29 o                         
 -13   2   4       5146.29       4754.28       107.09 o                         
 -12   2   4       6274.34       6348.01       119.38 o                         
 -11   2   4      12944.30      12576.11       180.21 o                         
 -10   2   4       8030.52       8191.75       161.02 o                         
  -9   2   4      48733.06      50604.45       541.34 o                         
  -8   2   4          5.61        -28.86        28.86 o                         
  -7   2   4         92.72         99.69        31.72 o                         
  -6   2   4      54629.86      55232.61       647.16 o                         
  -5   2   4       2912.26       3167.25        67.11 o                         
  -4   2   4        664.93        842.49        62.00 o                         
  -3   2   4      15168.49      15372.01       228.98 o                         
  -2   2   4       9380.83       9354.77       151.93 o                         
  -1   2   4      24855.13      25559.14       359.06 o                         
   0   2   4      10095.97      10112.74       147.61 o                         
   1   2   4      25610.61      24616.58       298.62 o                         
   2   2   4       4015.03       3909.59        81.86 o                         
   3   2   4       6705.94       6400.51        98.08 o                         
   4   2   4        336.40        380.57        32.13 o                         
   5   2   4        166.29        212.21        37.20 o                         
   6   2   4       4046.67       3765.70        79.70 o                         
   7   2   4       3424.51       3136.10        66.08 o                         
   8   2   4          3.94         28.56        29.95 o                         
   9   2   4        821.57        773.96        46.46 o                         
  10   2   4        228.71        286.58        40.53 o                         
  11   2   4       5737.86       5380.74       114.83 o                         
  12   2   4       8153.27       7920.59       134.99 o                         
  13   2   4       2158.30       2183.73        78.35 o                         
  14   2   4        413.12        323.34        52.48 o                         
  15   2   4       1905.63       1651.18       121.03 o                         
  16   2   4          3.55        -55.12        57.88 o                         
  17   2   4       1639.33       1695.03       126.34 o                         
  18   2   4        349.88        276.58        97.42 o                         
  19   2   4        917.50        765.55       106.46 o                         
  20   2   4          1.50        -28.63        90.76 o                         
  21   2   4       1897.00       1909.63       166.48 o                         
  22   2   4        209.10         51.14       136.93 o                         
  23   2   4       2259.27       2212.43       205.23 o                         
  24   2   4         11.26        117.68       146.54 o                         
  25   2   4       1869.64       1875.34       213.90 o                         
  26   2   4       1330.27       1235.87       200.12 o                         
  27   2   4       2487.91       2501.06       299.40 o                         
  28   2   4         22.61       -152.42       152.42 o                         
  29   2   4       3067.12       3302.93       289.54 o                         
 -32   3   4        205.00       -180.66       180.66 o                         
 -31   3   4        335.98        398.99       173.26 o                         
 -30   3   4        569.15        295.95       159.20 o                         
 -29   3   4        400.13        528.95       156.68 o                         
 -28   3   4       1371.62       1602.88       163.20 o                         
 -27   3   4        548.44        397.71       129.03 o                         
 -26   3   4        683.87        712.47       141.39 o                         
 -25   3   4        212.56        164.39       129.07 o                         
 -24   3   4       2237.36       2327.60       158.60 o                         
 -23   3   4         56.77         42.33        94.88 o                         
 -22   3   4       6341.29       6026.15       215.36 o                         
 -21   3   4        609.66        555.46        87.04 o                         
 -20   3   4        678.24        826.03        86.76 o                         
 -19   3   4      29537.33      29115.43       431.93 o                         
 -18   3   4        976.77       1131.54        92.71 o                         
 -17   3   4       1967.22       1848.76        94.55 o                         
 -16   3   4        666.04        583.15        65.55 o                         
 -15   3   4       2832.47       2630.78        99.08 o                         
 -14   3   4         61.95         18.15        46.13 o                         
 -13   3   4         80.97         33.85        47.54 o                         
 -12   3   4       1629.23       1405.05        67.24 o                         
 -11   3   4       1578.58       1683.48        68.27 o                         
 -10   3   4       2634.17       2596.94        96.93 o                         
  -9   3   4      11510.70      11348.68       161.35 o                         
  -8   3   4      11911.22      11845.12       162.03 o                         
  -7   3   4        277.31        241.16        25.61 o                         
  -6   3   4          1.13          5.05        41.94 o                         
  -5   3   4      14150.32      13827.00       217.87 o                         
  -4   3   4      22819.64      22610.91       365.75 o                         
  -3   3   4       7282.21       7233.74       149.08 o                         
  -2   3   4      33139.56      32511.72       501.99 o                         
  -1   3   4       5355.74       5208.23       118.33 o                         
   0   3   4       1175.24       1274.33        51.19 o                         
   1   3   4        420.65        492.84        27.79 o                         
   2   3   4        126.83        181.39        24.83 o                         
   3   3   4       4241.57       3878.82        73.62 o                         
   4   3   4       5359.42       5093.40        83.54 o                         
   5   3   4       4860.42       4477.12        77.12 o                         
   6   3   4       3743.91       3574.69        68.96 o                         
   7   3   4        766.65        900.14        39.73 o                         
   8   3   4      12874.57      12117.03       146.79 o                         
   9   3   4          3.69         31.91        30.85 o                         
  10   3   4       4263.26       4200.52        85.41 o                         
  11   3   4         38.10         52.08        39.33 o                         
  12   3   4       2529.50       2377.16        89.63 o                         
  13   3   4       2198.44       2254.23        86.62 o                         
  14   3   4       1302.76       1486.09        82.14 o                         
  15   3   4       5462.26       5479.15       152.35 o                         
  16   3   4       4504.00       4781.35       198.03 o                         
  17   3   4      24906.90      26056.68       423.31 o                         
  18   3   4       1627.50       1574.75       113.75 o                         
  19   3   4       7017.60       6996.00       224.56 o                         
  20   3   4        564.02        769.65       107.16 o                         
  21   3   4       5216.29       5204.36       214.17 o                         
  22   3   4        181.66        211.43       107.28 o                         
  23   3   4         13.15         24.57       138.15 o                         
  24   3   4         77.81       -139.40       139.40 o                         
  25   3   4        406.09        420.36       168.19 o                         
  26   3   4        128.52       -129.58       177.48 o                         
  27   3   4          9.97        231.48       173.72 o                         
  28   3   4         63.90        413.81       183.03 o                         
 -31   4   4        236.31         37.41       213.16 o                         
 -30   4   4        606.07        671.91       202.67 o                         
 -29   4   4        810.07        948.12       202.71 o                         
 -28   4   4       1495.25       1452.00       180.26 o                         
 -27   4   4         31.01        154.94       134.51 o                         
 -26   4   4        335.51        320.15       138.22 o                         
 -25   4   4       1234.12       1097.41       283.96 o                         
 -24   4   4        645.66        576.06       222.53 o                         
 -23   4   4        579.42        602.90       115.98 o                         
 -22   4   4         19.43         98.98        94.13 o                         
 -21   4   4      10764.78      10241.54       268.33 o                         
 -20   4   4        620.90        424.04        94.65 o                         
 -19   4   4        675.63        683.84        96.05 o                         
 -18   4   4        135.47        -10.96        73.45 o                         
 -17   4   4        179.28        103.00        69.67 o                         
 -16   4   4        714.52        769.45        79.43 o                         
 -15   4   4       7436.91       7187.95       168.89 o                         
 -14   4   4        860.33        762.16        66.93 o                         
 -13   4   4      16150.93      16214.06       263.83 o                         
 -12   4   4       1293.72       1179.46        83.11 o                         
 -11   4   4       7942.58       7922.55       152.74 o                         
 -10   4   4        972.42        809.95        53.24 o                         
  -9   4   4         41.80         40.02        30.26 o                         
  -8   4   4       8800.45       8547.05       135.44 o                         
  -7   4   4       2711.59       2940.63        90.01 o                         
  -6   4   4       9064.57       9312.03       167.68 o                         
  -5   4   4        843.71        860.61        60.27 o                         
  -4   4   4       1473.00       1305.78        65.76 o                         
  -3   4   4       9198.31       8944.38       175.36 o                         
  -2   4   4        495.46        446.71        59.32 o                         
  -1   4   4      12483.01      11723.24       191.00 o                         
   0   4   4      15870.29      15461.43       218.18 o                         
   1   4   4       7444.04       6786.59       106.58 o                         
   2   4   4      12883.18      12392.39       158.35 o                         
   3   4   4      25532.21      24605.69       290.36 o                         
   4   4   4      48563.69      47707.55       484.22 o                         
   5   4   4       1494.79       1562.27        49.83 o                         
   6   4   4       8047.29       7676.85       117.56 o                         
   7   4   4       4864.71       4657.66        92.54 o                         
   8   4   4       7533.30       7469.12       125.50 o                         
   9   4   4       2193.52       2164.39        77.22 o                         
  10   4   4       2741.27       2627.32        83.43 o                         
  11   4   4       1224.66       1265.47        66.09 o                         
  12   4   4       5154.36       5205.88       128.12 o                         
  13   4   4         34.29        -31.22        55.93 o                         
  14   4   4       1813.76       1890.91       108.38 o                         
  15   4   4        899.91        864.03        86.12 o                         
  16   4   4      13219.88      13331.86       290.81 o                         
  17   4   4          7.41         31.61        82.00 o                         
  18   4   4        710.37        632.13       103.14 o                         
  19   4   4         15.75         46.08        90.31 o                         
  20   4   4        125.17        130.50        97.58 o                         
  21   4   4        961.81       1041.89       129.17 o                         
  22   4   4        782.33       1039.55       287.88 o                         
  23   4   4        286.67        177.21       127.81 o                         
  24   4   4        259.50        161.34       134.85 o                         
  25   4   4        298.45        175.75       160.75 o                         
  26   4   4          0.48        -59.70       171.56 o                         
  27   4   4        477.34        630.02       224.79 o                         
 -30   5   4        423.95       -149.31       311.80 o                         
 -29   5   4        227.69        173.51       161.81 o                         
 -28   5   4        101.18        202.02       157.57 o                         
 -27   5   4        518.10        624.33       169.40 o                         
 -26   5   4        925.95       1273.06       167.44 o                         
 -25   5   4          4.42         12.41       121.31 o                         
 -24   5   4         67.28       -106.04       106.34 o                         
 -23   5   4       4914.25       4671.24       207.07 o                         
 -22   5   4         73.38       -124.61       124.61 o                         
 -21   5   4        228.11        266.40        96.46 o                         
 -20   5   4       3485.45       3193.89       180.59 o                         
 -19   5   4          1.63        -17.52        80.33 o                         
 -18   5   4        571.71        657.17        93.95 o                         
 -17   5   4        191.45        155.55        75.07 o                         
 -16   5   4       8798.29       8250.17       252.65 o                         
 -15   5   4        113.25        166.66        66.01 o                         
 -14   5   4       1992.61       1977.95       103.32 o                         
 -13   5   4        218.22        170.58        67.18 o                         
 -12   5   4      13630.80      14108.31       256.52 o                         
 -11   5   4        158.67        277.49        53.70 o                         
 -10   5   4       5002.52       5102.77       114.95 o                         
  -9   5   4       7733.71       8100.93       144.34 o                         
  -8   5   4        597.27        681.26        41.34 o                         
  -7   5   4      10791.00      10403.68       189.31 o                         
  -6   5   4        102.10         61.68        47.27 o                         
  -5   5   4       3600.79       3642.65       168.24 o                         
  -4   5   4       1907.86       2203.73        95.24 o                         
  -3   5   4        939.99        856.72        73.94 o                         
  -2   5   4       1952.63       2106.45        89.54 o                         
  -1   5   4       5343.60       5226.54       134.61 o                         
   0   5   4        328.02        351.53        50.01 o                         
   1   5   4        361.19        315.00        44.89 o                         
   2   5   4        426.46        453.47        57.20 o                         
   3   5   4        126.57        207.63        45.42 o                         
   4   5   4         16.55          1.94        38.70 o                         
   5   5   4       7233.01       7331.55       170.62 o                         
   6   5   4       4461.44       4244.12       134.30 o                         
   7   5   4       2353.82       2424.67       109.17 o                         
   8   5   4        536.22        503.50        64.87 o                         
   9   5   4        160.35        284.29        54.39 o                         
  10   5   4       7942.57       8002.99       187.17 o                         
  11   5   4        142.94        132.40        56.85 o                         
  12   5   4       1418.49       1392.21        87.90 o                         
  13   5   4        169.29        111.86        71.38 o                         
  14   5   4       2513.37       2507.01       128.11 o                         
  15   5   4       8274.03       8277.95       297.62 o                         
  16   5   4        278.45        233.24        94.87 o                         
  17   5   4        960.30       1017.50       122.31 o                         
  18   5   4        249.01        213.77       103.69 o                         
  19   5   4          7.48        -85.11        99.24 o                         
  20   5   4       2064.81       2496.38       176.88 o                         
  21   5   4       3279.51       3785.39       323.42 o                         
  22   5   4       2399.17       2824.26       231.33 o                         
  23   5   4       4261.04       4204.29       307.96 o                         
  24   5   4        539.23        727.51       170.64 o                         
  25   5   4          6.25       -160.81       160.81 o                         
  26   5   4       1350.65       1346.17       213.85 o                         
 -28   6   4        312.21        -55.60       200.17 o                         
 -27   6   4       1429.57       1681.13       236.90 o                         
 -26   6   4       3750.48       3606.22       289.59 o                         
 -25   6   4        305.81        336.49       142.97 o                         
 -24   6   4       1018.29       1116.87       152.72 o                         
 -23   6   4         68.23       -109.43       117.23 o                         
 -22   6   4       2428.68       2634.80       175.50 o                         
 -21   6   4       1259.76       1204.54       153.98 o                         
 -20   6   4       1553.28       1351.71       165.08 o                         
 -19   6   4          1.68         68.93       114.73 o                         
 -18   6   4        731.60        760.08       106.42 o                         
 -17   6   4         17.39         31.42        73.05 o                         
 -16   6   4         24.67        -71.58        71.58 o                         
 -15   6   4         98.33         54.59        74.10 o                         
 -14   6   4        196.35        242.70        75.58 o                         
 -13   6   4        713.05        777.39        82.98 o                         
 -12   6   4       3637.17       3587.02       138.38 o                         
 -11   6   4       4119.58       4208.19       141.40 o                         
 -10   6   4       1711.59       1852.44        92.57 o                         
  -9   6   4        240.33        212.52        51.69 o                         
  -8   6   4         56.18        167.45        62.81 o                         
  -7   6   4          6.73        -62.96        62.96 o                         
  -6   6   4        828.14        749.85        95.88 o                         
  -5   6   4       2110.53       2351.63       140.93 o                         
  -4   6   4         21.01        -87.98        87.98 o                         
  -3   6   4       2400.78       2404.84       123.35 o                         
  -2   6   4       3838.98       3900.37       151.56 o                         
  -1   6   4        574.05        590.33        77.95 o                         
   0   6   4       2711.13       2988.64       110.74 o                         
   1   6   4       6790.73       6604.47       215.83 o                         
   2   6   4        226.88        170.14        46.07 o                         
   3   6   4        630.27        763.66        63.25 o                         
   4   6   4       9640.94       9751.68       205.58 o                         
   5   6   4       4580.46       4609.41       141.41 o                         
   6   6   4       9989.37      10089.93       221.60 o                         
   7   6   4       4000.42       3862.27       140.43 o                         
   8   6   4       3415.26       3409.77       125.78 o                         
   9   6   4       2602.11       2493.90       121.47 o                         
  10   6   4       8325.55       8126.28       219.09 o                         
  11   6   4        865.13        658.01        91.55 o                         
  12   6   4       2679.34       2563.09       127.41 o                         
  13   6   4        192.36         56.47        81.64 o                         
  14   6   4         72.46         -8.09        92.32 o                         
  15   6   4        106.74        144.84        94.46 o                         
  16   6   4       4434.60       4259.35       219.67 o                         
  17   6   4         84.94        109.18       115.49 o                         
  18   6   4        764.64        754.80       144.71 o                         
  19   6   4          3.79       -112.91       112.91 o                         
  20   6   4       1418.48       1347.44       256.81 o                         
  21   6   4        130.91        347.10       146.71 o                         
  22   6   4       1326.55       1325.33       187.16 o                         
  23   6   4        329.41        316.71       257.94 o                         
  24   6   4       1736.38       1755.64       402.85 o                         
 -26   7   4        209.37        138.77       175.10 o                         
 -25   7   4       1135.48        984.49       176.03 o                         
 -24   7   4        172.88        170.98       144.67 o                         
 -23   7   4       1152.85       1265.25       173.52 o                         
 -22   7   4       2405.98       2281.26       190.91 o                         
 -21   7   4          4.62        156.27       143.81 o                         
 -20   7   4       1401.24       1306.07       151.86 o                         
 -19   7   4          2.29        171.42       110.71 o                         
 -18   7   4      19834.78      19772.17       467.88 o                         
 -17   7   4        844.34        997.30       125.44 o                         
 -16   7   4      17017.42      17304.44       407.78 o                         
 -15   7   4        723.82        802.29       110.87 o                         
 -14   7   4         29.14         40.22        80.78 o                         
 -13   7   4        910.53        990.60       101.41 o                         
 -12   7   4        260.88        320.98        83.76 o                         
 -11   7   4          9.88        -65.93        67.19 o                         
 -10   7   4        105.12        -34.05        62.88 o                         
  -9   7   4        109.34         86.99        60.85 o                         
  -8   7   4       1658.77       1725.37       144.10 o                         
  -7   7   4       7327.30       7597.38       266.42 o                         
  -6   7   4        404.91        348.97        96.68 o                         
  -5   7   4         31.84        -75.52        76.57 o                         
  -4   7   4        966.09       1081.72       139.67 o                         
  -3   7   4        113.28        151.76        80.40 o                         
  -2   7   4         57.00        216.93        90.68 o                         
  -1   7   4       1043.84       1191.52       122.20 o                         
   0   7   4       2961.78       3123.82       180.85 o                         
   1   7   4        817.89        918.78        74.06 o                         
   2   7   4       4412.99       4455.01       149.95 o                         
   3   7   4        854.27        989.03        88.58 o                         
   4   7   4       2257.42       2307.11       104.96 o                         
   5   7   4       3905.83       3822.20       160.79 o                         
   6   7   4         55.17         59.34        64.33 o                         
   7   7   4          4.77         66.55        63.99 o                         
   8   7   4       2805.54       2868.44       132.23 o                         
   9   7   4         19.84         42.81        69.68 o                         
  10   7   4       2109.18       2238.74       129.41 o                         
  11   7   4         88.67         84.93        82.21 o                         
  12   7   4         11.46         61.81        75.35 o                         
  13   7   4       1862.87       1548.98       136.61 o                         
  14   7   4       4398.88       4038.74       230.89 o                         
  15   7   4        467.80        490.60       142.43 o                         
  16   7   4        628.68        834.82       149.82 o                         
  17   7   4       2785.71       2792.91       194.11 o                         
  18   7   4          9.05        -38.65       117.52 o                         
  19   7   4        180.22        128.56       128.85 o                         
  20   7   4        274.11        311.64       144.59 o                         
  21   7   4       3892.64       4236.02       262.46 o                         
  22   7   4          5.32         61.14       146.89 o                         
 -23   8   4        415.03        312.53       190.59 o                         
 -22   8   4        332.76        430.95       143.02 o                         
 -21   8   4       2702.47       2908.73       220.84 o                         
 -20   8   4         65.48        212.79       146.73 o                         
 -19   8   4         32.95        379.57       143.19 o                         
 -18   8   4        401.55        493.25       149.62 o                         
 -17   8   4        273.07         99.56       122.14 o                         
 -16   8   4        275.64        250.63       120.09 o                         
 -15   8   4       4841.03       4855.44       279.09 o                         
 -14   8   4        395.17        358.86       159.67 o                         
 -13   8   4       1326.32       1663.35       151.45 o                         
 -12   8   4       2331.82       2032.30       196.46 o                         
 -11   8   4       2177.69       2125.77       247.98 o                         
 -10   8   4          1.85         82.12        75.74 o                         
  -9   8   4        342.51        264.61        80.50 o                         
  -8   8   4       3863.34       4025.87       256.38 o                         
  -7   8   4        964.95        915.30       142.84 o                         
  -6   8   4       4383.04       4449.48       525.15 o                         
  -5   8   4      16684.07      17199.43       524.17 o                         
  -4   8   4        231.12        369.24       111.64 o                         
  -3   8   4         46.00         41.11       172.84 o                         
  -2   8   4       1127.35       1362.89       226.69 o                         
  -1   8   4       1086.59       1647.36       214.08 o                         
   0   8   4        290.90        430.37        78.85 o                         
   1   8   4         67.60         55.51        73.05 o                         
   2   8   4        672.82        733.85       189.08 o                         
   3   8   4        730.20        671.35       105.66 o                         
   4   8   4        963.60        762.71       136.18 o                         
   5   8   4        257.19        325.71       103.62 o                         
   6   8   4       4009.74       3637.30       434.72 o                         
   7   8   4        611.75        464.50        76.20 o                         
   8   8   4         14.60         23.82        91.67 o                         
   9   8   4       3224.88       3154.59       158.68 o                         
  10   8   4       1213.21       1181.55       131.97 o                         
  11   8   4        149.59        204.88        91.52 o                         
  12   8   4       1239.87       1341.65       116.01 o                         
  13   8   4         68.72          5.06        93.22 o                         
  14   8   4         69.22         38.92       115.87 o                         
  15   8   4        411.81        513.58       123.70 o                         
  16   8   4        420.33        321.04       123.92 o                         
  17   8   4        347.12        529.99       144.12 o                         
  18   8   4        209.97        245.34       134.00 o                         
  19   8   4         28.49        184.72       172.57 o                         
  20   8   4          1.10        100.59       159.34 o                         
 -20   9   4       1330.93       1331.51       196.97 o                         
 -19   9   4         70.59         50.07       213.37 o                         
 -18   9   4       2284.05       2653.88       228.29 o                         
 -17   9   4        153.89        286.43       137.51 o                         
 -16   9   4        171.60        210.85       160.89 o                         
 -15   9   4        340.78        106.20       117.70 o                         
 -14   9   4         69.59        142.77       113.59 o                         
 -13   9   4        139.36         62.61       104.10 o                         
 -12   9   4         27.55         72.52        98.84 o                         
 -11   9   4        131.87        168.28       145.44 o                         
 -10   9   4        561.68        625.34        83.60 o                         
  -9   9   4       5655.23       5643.42       466.37 o                         
  -8   9   4       1484.47       1640.95       252.35 o                         
  -7   9   4         69.79        133.87       171.52 o                         
  -6   9   4        182.54        258.48       170.15 o                         
  -5   9   4         13.55         11.21       152.11 o                         
  -4   9   4       1485.58       1267.84       222.89 o                         
  -3   9   4        139.67        239.98       160.73 o                         
  -2   9   4       1268.15       1322.20       219.12 o                         
  -1   9   4         59.60        -20.16       141.28 o                         
   0   9   4       1429.14       1375.17       121.94 o                         
   1   9   4        724.41        671.16       103.96 o                         
   2   9   4          6.23        -76.62        78.78 o                         
   3   9   4        263.25        297.47        98.19 o                         
   4   9   4       3442.31       3302.99       304.83 o                         
   5   9   4        499.33        492.28       116.23 o                         
   6   9   4         21.46        -30.24        98.88 o                         
   7   9   4       1127.79       1181.49       148.09 o                         
   8   9   4       1224.52        923.03       159.29 o                         
   9   9   4        775.14        856.16       294.51 o                         
  10   9   4         22.83         47.09       117.92 o                         
  11   9   4         35.46        179.31       107.45 o                         
  12   9   4         41.87         51.77        93.86 o                         
  13   9   4        586.64        443.02       138.26 o                         
  14   9   4        662.11        797.12       152.24 o                         
  15   9   4        787.23        748.43       161.62 o                         
  16   9   4       1279.87       1473.96       194.70 o                         
 -15  10   4        882.86        961.06       179.49 o                         
 -14  10   4        172.82        226.02       176.93 o                         
 -13  10   4        186.39        246.95       184.81 o                         
 -12  10   4        752.74        529.19       136.94 o                         
 -11  10   4        523.54        380.77       128.03 o                         
 -10  10   4        235.54        262.47       161.73 o                         
  -9  10   4        827.31        918.23       126.21 o                         
  -8  10   4        367.63        165.16       194.65 o                         
  -7  10   4       2564.52       2724.03       335.05 o                         
  -6  10   4        844.80        821.10       231.49 o                         
  -5  10   4         41.08        -16.52       159.75 o                         
  -4  10   4         46.50         23.93       161.62 o                         
  -3  10   4        607.79        655.65       198.84 o                         
  -2  10   4        136.90        171.06       170.62 o                         
  -1  10   4       1231.49       1339.62       229.51 o                         
   0  10   4         47.77        193.93       150.31 o                         
   1  10   4        764.36        753.60       122.13 o                         
   2  10   4          1.37        -72.72       101.40 o                         
   3  10   4         13.21         51.41        98.12 o                         
   4  10   4        228.53        313.22       113.14 o                         
   5  10   4        408.78        396.15       120.07 o                         
   6  10   4       1734.33       1718.53       174.45 o                         
   7  10   4        783.11        795.07       140.76 o                         
   8  10   4        715.73        716.49       152.68 o                         
   9  10   4        273.89         52.98       173.31 o                         
  10  10   4       1472.58       1226.56       302.69 o                         
  11  10   4       2855.85       2988.45       224.48 o                         
  12  10   4          6.99         51.36       151.45 o                         
  -6  11   4        243.45        191.72       193.68 o                         
  -5  11   4        176.97        110.21       186.66 o                         
  -4  11   4         62.08        -62.71       160.76 o                         
  -3  11   4         35.17        169.92       187.30 o                         
  -2  11   4         32.21        130.66       173.59 o                         
  -1  11   4         25.14        251.70       178.27 o                         
   0  11   4         76.53         51.71        94.51 o                         
   1  11   4         29.99        -91.48       165.91 o                         
   2  11   4        254.53        333.74       108.67 o                         
   3  11   4        124.25        207.08       150.40 o                         
 -33   0   5       1859.25       1870.15       288.84 o                         
 -31   0   5        362.97        821.39       447.61 o                         
 -29   0   5       1147.17        840.60       385.56 o                         
 -27   0   5        823.94        653.12       231.96 o                         
 -25   0   5        404.80        501.54       161.18 o                         
 -23   0   5        107.99         66.38       133.70 o                         
 -21   0   5      31731.78      31138.81       667.67 o                         
 -19   0   5      30977.69      30213.29       942.87 o                         
 -17   0   5        318.07        364.08        92.14 o                         
 -15   0   5      92934.83      93514.14      2013.00 o                         
 -13   0   5      19820.22      19790.55       392.91 o                         
 -11   0   5      31118.92      31186.16       563.42 o                         
  -9   0   5       5266.42       5946.96       158.88 o                         
  -7   0   5      16457.79      16898.66       365.26 o                         
  -5   0   5       1589.30       2070.42       147.67 o                         
  -3   0   5       1586.79       1608.54        77.53 o                         
  -1   0   5      17939.87      19098.89       335.49 o                         
   1   0   5         61.14        104.34        46.65 o                         
   3   0   5       1792.62       1615.45        72.83 o                         
   5   0   5       1211.21       1294.39        62.97 o                         
   7   0   5       1128.49       1137.44        67.04 o                         
   9   0   5      13768.07      13344.30       239.58 o                         
  11   0   5      45063.32      41853.57       618.42 o                         
  13   0   5       2018.41       2286.55       112.18 o                         
  15   0   5        295.52        337.71        96.32 o                         
  17   0   5       8995.36       8672.47       366.03 o                         
  19   0   5      18578.05      18222.52       528.87 o                         
  21   0   5       9614.17       9908.65       654.30 o                         
  23   0   5         22.70        454.97       246.45 o                         
  25   0   5       4742.24       4746.58       356.68 o                         
  27   0   5        122.53        314.55       253.01 o                         
  29   0   5       3890.00       4213.18       448.42 o                         
 -33   1   5         18.15        -46.78       183.29 o                         
 -32   1   5       2491.41       2437.88       227.42 o                         
 -31   1   5       1686.49       2002.97       211.11 o                         
 -30   1   5         17.32         76.39       136.20 o                         
 -29   1   5        129.87          0.99       127.32 o                         
 -28   1   5       1364.65       1234.17       170.63 o                         
 -27   1   5        695.20        794.38       137.63 o                         
 -26   1   5       5476.56       6269.48       306.31 o                         
 -25   1   5      25750.03      25396.92       535.45 o                         
 -24   1   5        497.46        482.38       110.81 o                         
 -23   1   5        593.53        698.49       109.79 o                         
 -22   1   5         40.18        -55.94        76.12 o                         
 -21   1   5          9.22         -2.53        73.49 o                         
 -20   1   5        326.64        365.34        77.18 o                         
 -19   1   5         88.56        151.92        66.73 o                         
 -18   1   5       1030.38        943.99        73.50 o                         
 -17   1   5        139.59        102.09        53.66 o                         
 -16   1   5        683.54        804.00        62.09 o                         
 -15   1   5         37.13         33.24        44.14 o                         
 -14   1   5        591.31        536.80        51.86 o                         
 -13   1   5        109.72         69.38        39.40 o                         
 -12   1   5         11.10        -13.48        34.05 o                         
 -11   1   5        746.78        731.46        45.69 o                         
 -10   1   5      39660.96      40533.86       422.18 o                         
  -9   1   5      21391.81      22940.63       330.16 o                         
  -8   1   5       7820.72       8115.45       155.94 o                         
  -7   1   5      11847.30      12630.13       166.92 o                         
  -6   1   5       6344.92       6948.55       113.47 o                         
  -5   1   5      21638.18      22834.52       328.02 o                         
  -4   1   5        476.52        573.04        39.36 o                         
  -3   1   5      55723.23      59913.02       739.74 o                         
  -2   1   5        239.32        296.33        31.67 o                         
  -1   1   5       7408.61       7459.01       110.37 o                         
   0   1   5       8389.41       8295.73       120.01 o                         
   1   1   5       2704.08       2553.00        57.31 o                         
   2   1   5      19100.59      19531.74       234.19 o                         
   3   1   5         63.11          6.28        29.00 o                         
   4   1   5       1473.88       1564.95        50.34 o                         
   5   1   5         21.92        -27.12        27.12 o                         
   6   1   5        917.47       1026.89        45.04 o                         
   7   1   5       1031.06        881.65        48.08 o                         
   8   1   5          3.92         20.68        34.63 o                         
   9   1   5       2815.99       2868.08        80.78 o                         
  10   1   5       2221.87       2201.54        68.44 o                         
  11   1   5      34671.52      33836.28       432.71 o                         
  12   1   5      38221.74      36884.48       435.46 o                         
  13   1   5      16653.32      16228.65       234.45 o                         
  14   1   5       1248.78       1398.40        76.61 o                         
  15   1   5        175.29        118.77        57.67 o                         
  16   1   5        792.84        817.75        79.42 o                         
  17   1   5       1774.77       1773.23       106.67 o                         
  18   1   5       8581.68       8503.66       286.47 o                         
  19   1   5      10098.05      10082.97       306.80 o                         
  20   1   5          1.72        -54.03        90.03 o                         
  21   1   5         19.25         66.79        99.20 o                         
  22   1   5       1547.62       1474.75       159.30 o                         
  23   1   5      10741.10      10887.28       364.02 o                         
  24   1   5       3765.30       4188.62       331.49 o                         
  25   1   5          8.95        -16.50       135.04 o                         
  26   1   5         36.98       -117.91       159.92 o                         
  27   1   5        566.17        751.29       193.80 o                         
  28   1   5        195.54        198.58       185.57 o                         
  29   1   5         62.98        102.61       218.29 o                         
 -33   2   5          4.14         94.30       194.42 o                         
 -32   2   5          2.70         75.83       164.23 o                         
 -31   2   5         31.88       -149.42       149.42 o                         
 -30   2   5       3983.21       4343.80       265.15 o                         
 -29   2   5        774.80        829.90       167.61 o                         
 -28   2   5         24.36         53.91       134.65 o                         
 -27   2   5          1.99          4.64       119.42 o                         
 -26   2   5      13633.19      12470.37       306.54 o                         
 -25   2   5       1224.28       1334.31       125.00 o                         
 -24   2   5       3190.44       2989.59       157.86 o                         
 -23   2   5       1554.84       1452.81       129.37 o                         
 -22   2   5       1471.85       1494.71       113.96 o                         
 -21   2   5        510.05        660.27        91.17 o                         
 -20   2   5        693.19        500.58        77.51 o                         
 -19   2   5       5890.51       5523.25       158.06 o                         
 -18   2   5       6573.27       6205.45       157.59 o                         
 -17   2   5         30.19        -40.66        49.06 o                         
 -16   2   5        988.55        842.06        62.99 o                         
 -15   2   5       2875.91       2750.18        91.33 o                         
 -14   2   5       3087.89       2791.35        87.38 o                         
 -13   2   5        506.44        541.74        49.20 o                         
 -12   2   5        113.62        117.52        38.73 o                         
 -11   2   5        330.91        417.31        38.59 o                         
 -10   2   5       2130.22       2072.16        60.38 o                         
  -9   2   5       2184.94       1994.28        72.88 o                         
  -8   2   5       2225.18       2193.41        66.71 o                         
  -7   2   5      14984.50      15216.50       206.59 o                         
  -6   2   5       6824.29       6714.99       114.47 o                         
  -5   2   5      37743.03      38658.82       433.04 o                         
  -4   2   5      27342.40      28563.82       402.70 o                         
  -3   2   5      28882.41      29719.37       415.69 o                         
  -2   2   5      21314.31      21630.10       311.27 o                         
  -1   2   5      13875.73      13567.45       189.48 o                         
   0   2   5        829.98        842.31        43.36 o                         
   1   2   5       5450.62       5334.37        86.36 o                         
   2   2   5       2859.41       2883.75        64.83 o                         
   3   2   5        279.76        237.57        29.85 o                         
   4   2   5        266.08        237.29        31.43 o                         
   5   2   5       3827.76       3630.00        76.78 o                         
   6   2   5        667.19        752.97        47.89 o                         
   7   2   5        553.58        491.61        38.08 o                         
   8   2   5       2206.92       2061.44        72.51 o                         
   9   2   5        233.72        240.93        40.73 o                         
  10   2   5       9350.96       8796.06       138.08 o                         
  11   2   5        899.18        918.05        55.29 o                         
  12   2   5       7432.56       7596.19       134.96 o                         
  13   2   5       4977.68       4929.12       115.05 o                         
  14   2   5         16.95        -35.88        46.55 o                         
  15   2   5        168.01        122.52        56.63 o                         
  16   2   5      16482.13      16040.89       263.64 o                         
  17   2   5         21.83        103.55        70.84 o                         
  18   2   5      21500.93      22001.53       529.05 o                         
  19   2   5        986.04        851.52       110.76 o                         
  20   2   5       1036.62        993.73       128.13 o                         
  21   2   5       2517.00       2493.51       205.17 o                         
  22   2   5        553.98        430.63       153.01 o                         
  23   2   5       1480.83       1363.26       187.16 o                         
  24   2   5        233.06        346.24       157.63 o                         
  25   2   5       2309.46       2681.89       407.03 o                         
  26   2   5          0.76       -193.03       193.03 o                         
  27   2   5        408.82        174.09       179.40 o                         
  28   2   5        148.71        -80.10       178.89 o                         
 -32   3   5        854.66        889.17       228.35 o                         
 -31   3   5       1987.59       2150.49       215.84 o                         
 -30   3   5       1625.91       1105.88       221.64 o                         
 -29   3   5          8.46        102.39       144.52 o                         
 -28   3   5        107.97        -39.16       120.43 o                         
 -27   3   5          8.31        -80.42       109.61 o                         
 -26   3   5        102.52         11.63       110.97 o                         
 -25   3   5         10.91        -31.47       102.42 o                         
 -24   3   5       1143.52       1086.13       128.70 o                         
 -23   3   5          4.86        -14.34        92.59 o                         
 -22   3   5       2757.27       2804.69       195.73 o                         
 -21   3   5       3322.51       3223.83       146.27 o                         
 -20   3   5      13915.22      13559.38       255.47 o                         
 -19   3   5       4480.68       4441.16       144.00 o                         
 -18   3   5      32727.48      33642.97       467.18 o                         
 -17   3   5         69.09         33.74        70.45 o                         
 -16   3   5       1092.10       1069.37        73.90 o                         
 -15   3   5        428.75        405.67        57.56 o                         
 -14   3   5       7034.58       6901.19       146.19 o                         
 -13   3   5       4095.52       3822.12       122.96 o                         
 -12   3   5      18162.41      18234.59       278.93 o                         
 -11   3   5       1630.57       1603.44        61.86 o                         
 -10   3   5       6288.00       5967.73       108.70 o                         
  -9   3   5      19217.42      18175.44       232.84 o                         
  -8   3   5       4421.08       4682.35       122.78 o                         
  -7   3   5       7797.34       7540.42       113.07 o                         
  -6   3   5       3518.04       3217.46        90.13 o                         
  -5   3   5        580.22        595.66        40.31 o                         
  -4   3   5      15413.73      15462.74       325.13 o                         
  -3   3   5       6059.81       5718.19       132.43 o                         
  -2   3   5        772.35        740.69        54.98 o                         
  -1   3   5       1065.35       1233.91        53.23 o                         
   0   3   5       8524.72       9376.99       144.90 o                         
   1   3   5      13794.39      14559.79       183.33 o                         
   2   3   5        108.77        141.46        28.19 o                         
   3   3   5        841.73        835.88        37.72 o                         
   4   3   5      15954.63      15577.56       190.51 o                         
   5   3   5         54.84         58.12        26.19 o                         
   6   3   5       1316.89       1258.79        50.02 o                         
   7   3   5       6300.39       5928.84        92.16 o                         
   8   3   5        895.04        822.13        42.64 o                         
   9   3   5        988.26        896.27        46.48 o                         
  10   3   5        825.14        819.25        46.84 o                         
  11   3   5       2342.31       2375.71        78.86 o                         
  12   3   5       2313.01       2239.28        91.36 o                         
  13   3   5       4237.45       4450.46       124.38 o                         
  14   3   5         29.77         49.70        60.77 o                         
  15   3   5       3789.70       3593.23       145.10 o                         
  16   3   5       2028.98       1939.49       176.41 o                         
  17   3   5       4325.94       4471.51       181.66 o                         
  18   3   5        198.00        267.27        99.81 o                         
  19   3   5        789.46        790.57       103.62 o                         
  20   3   5        780.50        826.63       118.98 o                         
  21   3   5       3891.02       4338.68       247.01 o                         
  22   3   5       3515.57       3531.07       215.20 o                         
  23   3   5        329.63        347.60       157.76 o                         
  24   3   5        135.71         95.41       152.45 o                         
  25   3   5       1307.49       1258.69       203.56 o                         
  26   3   5       1383.49       1778.02       224.03 o                         
  27   3   5          7.52        -73.39       168.93 o                         
  28   3   5       3236.25       3386.94       334.97 o                         
 -31   4   5        364.29        433.49       193.84 o                         
 -30   4   5         78.91        -12.35       149.41 o                         
 -29   4   5        987.59       1282.27       182.14 o                         
 -28   4   5          6.61        200.21       142.73 o                         
 -27   4   5         25.38        -21.64       126.68 o                         
 -26   4   5        537.02        421.02       174.99 o                         
 -25   4   5       1733.29       1882.57       191.56 o                         
 -24   4   5       1991.90       2035.72       168.29 o                         
 -23   4   5          6.57        -61.16        99.46 o                         
 -22   4   5       5784.04       6005.77       220.05 o                         
 -21   4   5        595.99        780.27       105.64 o                         
 -20   4   5       3274.19       3322.44       158.46 o                         
 -19   4   5        914.86        923.58       110.30 o                         
 -18   4   5       5106.06       5438.33       211.74 o                         
 -17   4   5      10013.18      10286.09       237.95 o                         
 -16   4   5      20758.58      19855.96       353.42 o                         
 -15   4   5       4152.46       4060.17       143.22 o                         
 -14   4   5       2889.63       2834.68       136.03 o                         
 -13   4   5        889.39       1015.26        76.96 o                         
 -12   4   5       9064.37       8996.57       171.67 o                         
 -11   4   5         42.47         47.03        38.83 o                         
 -10   4   5        311.00        378.61        42.86 o                         
  -9   4   5       9420.43       9686.34       153.09 o                         
  -8   4   5        837.40        893.43        36.97 o                         
  -7   4   5        615.17        670.72        51.11 o                         
  -6   4   5      12266.14      12171.85       205.80 o                         
  -5   4   5      49896.97      49298.39       756.19 o                         
  -4   4   5       6098.58       5913.13       141.01 o                         
  -3   4   5       7473.51       7170.09       158.99 o                         
  -2   4   5       9193.38       9059.37       181.62 o                         
  -1   4   5       2398.43       2440.49       127.32 o                         
   0   4   5       9230.60       8515.79       152.88 o                         
   1   4   5         25.59         69.41        24.23 o                         
   2   4   5       1747.23       1662.96        58.47 o                         
   3   4   5       2730.56       2620.23        60.81 o                         
   4   4   5         22.88         40.05        26.53 o                         
   5   4   5       1080.91        999.40        44.63 o                         
   6   4   5       1200.98       1163.64        50.07 o                         
   7   4   5      11656.55      11301.05       160.53 o                         
   8   4   5        893.71        957.43        50.96 o                         
   9   4   5        135.51        110.50        40.74 o                         
  10   4   5       1652.13       1609.52        75.62 o                         
  11   4   5        264.60        209.80        74.10 o                         
  12   4   5       4735.97       4626.25       135.54 o                         
  13   4   5       1949.80       2009.74        98.95 o                         
  14   4   5       5579.48       6033.92       163.22 o                         
  15   4   5       3109.02       3072.75       147.63 o                         
  16   4   5       5433.51       5558.25       228.02 o                         
  17   4   5       1074.14       1075.81       112.30 o                         
  18   4   5       2503.87       2682.85       154.83 o                         
  19   4   5         36.21         74.36        93.92 o                         
  20   4   5       1286.14       1357.83       135.09 o                         
  21   4   5        867.94        788.24       127.90 o                         
  22   4   5       1720.62       1692.62       217.50 o                         
  23   4   5       1211.63       1355.12       165.49 o                         
  24   4   5        403.08        346.88       159.41 o                         
  25   4   5         62.65         93.11       160.52 o                         
  26   4   5          6.55        -64.84       188.46 o                         
  27   4   5        222.57        336.89       369.65 o                         
 -30   5   5        563.41        244.70       196.86 o                         
 -29   5   5        973.97       1169.00       197.09 o                         
 -28   5   5        668.16        865.99       176.04 o                         
 -27   5   5       8288.46       8573.37       330.96 o                         
 -26   5   5        511.47        568.74       142.67 o                         
 -25   5   5        496.91        507.36       138.81 o                         
 -24   5   5       1974.03       2015.73       157.80 o                         
 -23   5   5       6527.79       6413.00       334.73 o                         
 -22   5   5       5151.86       5407.45       231.81 o                         
 -21   5   5        155.99        269.07        96.96 o                         
 -20   5   5        844.14       1055.90       109.23 o                         
 -19   5   5        262.30        284.11        87.67 o                         
 -18   5   5       3309.63       3200.47       147.37 o                         
 -17   5   5         90.49         28.73        70.59 o                         
 -16   5   5         13.44        110.52        68.03 o                         
 -15   5   5         17.06        -30.90        60.33 o                         
 -14   5   5       4619.25       4788.66       173.17 o                         
 -13   5   5        103.74         42.51        55.89 o                         
 -12   5   5        288.34        273.80        56.10 o                         
 -11   5   5       2215.26       2297.96        95.21 o                         
 -10   5   5        818.70        787.82        53.53 o                         
  -9   5   5       3849.63       3867.59        90.25 o                         
  -8   5   5        143.64        148.89        44.53 o                         
  -7   5   5      11734.95      11416.73       203.43 o                         
  -6   5   5        785.10        739.96        63.98 o                         
  -5   5   5      10227.78      10090.34       205.61 o                         
  -4   5   5        112.67         62.58        60.69 o                         
  -3   5   5       3942.24       4022.62       145.57 o                         
  -2   5   5       2639.31       2679.14       106.59 o                         
  -1   5   5       1639.99       1997.00        90.46 o                         
   0   5   5       2585.76       2573.25        88.22 o                         
   1   5   5      11820.78      11584.29       189.41 o                         
   2   5   5      13533.40      13480.59       219.89 o                         
   3   5   5        507.85        557.48        48.48 o                         
   4   5   5       3110.67       3209.81       112.78 o                         
   5   5   5       2196.46       2236.94        99.21 o                         
   6   5   5      10452.08      10731.91       228.55 o                         
   7   5   5        361.62        359.39        66.00 o                         
   8   5   5      18160.61      17915.40       310.60 o                         
   9   5   5       8030.52       7900.69       180.11 o                         
  10   5   5          1.44         61.60        59.10 o                         
  11   5   5       3577.08       3618.64       143.69 o                         
  12   5   5        433.04        454.38        70.73 o                         
  13   5   5        106.90         74.30        71.43 o                         
  14   5   5        166.73         61.22        88.18 o                         
  15   5   5       4078.70       4157.41       167.09 o                         
  16   5   5         13.70        -17.29        86.36 o                         
  17   5   5       1517.44       1393.36       133.66 o                         
  18   5   5         36.88        -40.43       100.02 o                         
  19   5   5        651.78        683.11       126.20 o                         
  20   5   5        114.62        183.28       116.58 o                         
  21   5   5       3608.54       3566.12       210.55 o                         
  22   5   5        643.46        884.40       150.40 o                         
  23   5   5       1529.50       1721.01       198.34 o                         
  24   5   5        718.75        656.24       200.00 o                         
  25   5   5        644.56        537.72       174.85 o                         
 -28   6   5        983.65        928.02       221.91 o                         
 -27   6   5       5205.60       5036.44       343.30 o                         
 -26   6   5        692.40        631.12       165.02 o                         
 -25   6   5       1474.94       1362.49       157.42 o                         
 -24   6   5         99.71        251.06       119.82 o                         
 -23   6   5          3.22         75.02       112.07 o                         
 -22   6   5         42.04         97.47       116.24 o                         
 -21   6   5       2216.29       2098.24       141.31 o                         
 -20   6   5          9.10         -3.12        86.48 o                         
 -19   6   5      12341.39      12180.87       282.08 o                         
 -18   6   5        256.98        285.05        86.69 o                         
 -17   6   5         65.42         47.00        75.59 o                         
 -16   6   5        409.47        396.40        80.22 o                         
 -15   6   5       2374.42       2397.02       124.20 o                         
 -14   6   5        573.86        609.12        84.72 o                         
 -13   6   5       1568.31       1585.60       102.92 o                         
 -12   6   5        503.26        527.64        84.65 o                         
 -11   6   5      18957.21      18700.08       344.96 o                         
 -10   6   5       2086.91       2279.87        87.37 o                         
  -9   6   5        148.59         47.87        39.52 o                         
  -8   6   5        128.00        138.70        57.83 o                         
  -7   6   5        600.69        772.59        94.74 o                         
  -6   6   5        186.52         50.01        70.58 o                         
  -5   6   5        855.07        960.67        96.92 o                         
  -4   6   5       2158.52       2336.47       126.83 o                         
  -3   6   5        595.88        660.46        85.39 o                         
  -2   6   5       1495.72       1717.03       112.99 o                         
  -1   6   5       5355.74       5615.07       184.98 o                         
   0   6   5         10.71         61.46        50.60 o                         
   1   6   5       4132.33       4248.12       117.23 o                         
   2   6   5       3515.18       3676.62       115.75 o                         
   3   6   5       1829.98       1775.25        88.33 o                         
   4   6   5       4416.48       4541.25       139.00 o                         
   5   6   5       6784.44       6788.39       191.51 o                         
   6   6   5         96.29        116.08        60.81 o                         
   7   6   5       8151.92       7982.82       204.54 o                         
   8   6   5       2024.42       1984.25       103.44 o                         
   9   6   5        405.16        478.42        73.37 o                         
  10   6   5       5487.95       5201.69       184.11 o                         
  11   6   5       7265.45       6933.11       214.30 o                         
  12   6   5        419.67        459.68        81.54 o                         
  13   6   5       3120.70       2975.44       158.28 o                         
  14   6   5        393.67        377.07       101.74 o                         
  15   6   5        149.86        140.07        95.77 o                         
  16   6   5        640.68        629.69       131.24 o                         
  17   6   5          7.68        138.64       115.78 o                         
  18   6   5          0.74        111.43       120.53 o                         
  19   6   5          2.65       -118.75       118.75 o                         
  20   6   5        463.16        510.06       152.03 o                         
  21   6   5       2971.50       2798.81       223.26 o                         
  22   6   5        178.54        165.05       152.72 o                         
  23   6   5        751.80        569.57       255.73 o                         
  24   6   5        136.11        324.03       243.34 o                         
 -26   7   5        186.75        232.73       154.14 o                         
 -25   7   5         31.55        -42.02       150.20 o                         
 -24   7   5        275.67        262.48       144.22 o                         
 -23   7   5        230.64        141.63       170.31 o                         
 -22   7   5       2763.85       3133.56       304.34 o                         
 -21   7   5        130.43         96.65       132.63 o                         
 -20   7   5         49.92        -74.78       108.27 o                         
 -19   7   5        235.92        244.64       112.14 o                         
 -18   7   5         16.05        -29.27       101.85 o                         
 -17   7   5        567.10        526.33       109.00 o                         
 -16   7   5       2099.86       2190.97       147.92 o                         
 -15   7   5         20.58         12.16        82.25 o                         
 -14   7   5        423.99        357.32        85.62 o                         
 -13   7   5        193.00         77.54        79.08 o                         
 -12   7   5        313.74        115.97        78.26 o                         
 -11   7   5         59.19         20.12        72.01 o                         
 -10   7   5       1210.22       1181.53        79.56 o                         
  -9   7   5        104.08          7.21        59.03 o                         
  -8   7   5          8.65         12.80        89.03 o                         
  -7   7   5       1354.85       1495.84       137.89 o                         
  -6   7   5       2485.58       2277.92       158.09 o                         
  -5   7   5       4314.68       4590.60       207.07 o                         
  -4   7   5         10.12         78.47        83.37 o                         
  -3   7   5       1640.97       1744.18       157.13 o                         
  -2   7   5        962.60       1130.76       115.83 o                         
  -1   7   5       2949.73       3130.01       172.05 o                         
   0   7   5        536.43        488.16        96.02 o                         
   1   7   5         15.03         64.97        89.30 o                         
   2   7   5       4095.79       4338.73       162.97 o                         
   3   7   5         90.63        -29.62        52.41 o                         
   4   7   5       3984.08       4233.28       142.12 o                         
   5   7   5       4181.71       4154.22       179.56 o                         
   6   7   5        480.09        441.45        93.85 o                         
   7   7   5          3.74        -11.19        66.77 o                         
   8   7   5       2322.17       2395.28       115.30 o                         
   9   7   5        273.88        255.14        79.56 o                         
  10   7   5       3576.73       3500.24       160.92 o                         
  11   7   5        166.22         45.65        80.06 o                         
  12   7   5        284.42         98.71        75.65 o                         
  13   7   5        472.98        350.87       118.07 o                         
  14   7   5       1303.21       1333.83       143.07 o                         
  15   7   5      10092.23      10104.92       326.39 o                         
  16   7   5        408.55        282.93       132.71 o                         
  17   7   5       6001.24       5778.93       271.80 o                         
  18   7   5         78.42         72.96       128.36 o                         
  19   7   5       1789.33       1734.57       220.50 o                         
  20   7   5       1162.88        926.81       168.50 o                         
  21   7   5          2.59        127.34       149.19 o                         
  22   7   5          7.97       -154.32       154.32 o                         
 -24   8   5       1814.86       1928.99       236.74 o                         
 -23   8   5         48.13         62.55       160.81 o                         
 -22   8   5       1305.41       1606.91       216.95 o                         
 -21   8   5         39.52        191.16       151.44 o                         
 -20   8   5        206.88        122.91       138.79 o                         
 -19   8   5        979.21       1100.90       219.53 o                         
 -18   8   5       2219.50       2585.80       240.52 o                         
 -17   8   5        753.63        994.48       156.42 o                         
 -16   8   5       1168.72       1333.38       183.53 o                         
 -15   8   5        876.42        744.77       148.75 o                         
 -14   8   5       1592.08       1738.77       156.71 o                         
 -13   8   5       1318.03       1220.64       137.21 o                         
 -12   8   5       1002.29        904.98       118.72 o                         
 -11   8   5        228.17        313.93       127.98 o                         
 -10   8   5        811.30        724.59       107.95 o                         
  -9   8   5          2.55          8.96       120.36 o                         
  -8   8   5       1763.81       1700.06       180.63 o                         
  -7   8   5        891.66        814.39       141.92 o                         
  -6   8   5         34.13        126.57       102.55 o                         
  -5   8   5         70.30        -11.30       103.52 o                         
  -4   8   5       1651.59       1473.11       154.97 o                         
  -3   8   5       1239.33       1202.91       143.38 o                         
  -2   8   5         19.28         68.04        98.08 o                         
  -1   8   5        302.80        245.91       106.40 o                         
   0   8   5       5970.47       5935.13       429.41 o                         
   1   8   5         19.49        -59.73        59.73 o                         
   2   8   5        917.17       1003.00        96.43 o                         
   3   8   5        242.40        304.18        91.82 o                         
   4   8   5      10366.09      10805.83       302.24 o                         
   5   8   5          5.24        -71.97        71.97 o                         
   6   8   5        515.05        464.01        96.86 o                         
   7   8   5       8556.28       8551.33       217.71 o                         
   8   8   5        320.22        298.65        76.66 o                         
   9   8   5        523.86        395.92        91.74 o                         
  10   8   5       1134.98       1117.64       118.12 o                         
  11   8   5        323.14        273.54        98.38 o                         
  12   8   5         16.06         93.96        83.68 o                         
  13   8   5        244.99         99.89       106.88 o                         
  14   8   5       7029.58       7225.57       322.06 o                         
  15   8   5        941.89        705.19       134.36 o                         
  16   8   5       2501.74       2707.25       300.07 o                         
  17   8   5        387.20        400.95       131.49 o                         
  18   8   5        108.92         84.50       129.13 o                         
  19   8   5        283.53        228.95       199.43 o                         
 -20   9   5       1889.68       1781.93       209.24 o                         
 -19   9   5        439.13        236.19       147.50 o                         
 -18   9   5         66.32        149.57       133.00 o                         
 -17   9   5        704.45        801.89       150.98 o                         
 -16   9   5         22.00        107.98       120.56 o                         
 -15   9   5        703.97       1046.57       148.66 o                         
 -14   9   5       2023.17       2153.24       175.73 o                         
 -13   9   5       1154.98       1251.95       145.68 o                         
 -12   9   5       4913.02       5258.51       245.48 o                         
 -11   9   5         76.18        151.65        94.61 o                         
 -10   9   5       1251.76       1370.30       120.99 o                         
  -9   9   5       1179.87       1185.08       109.39 o                         
  -8   9   5       1647.50       1455.49       262.78 o                         
  -7   9   5       1107.64       1218.32       244.69 o                         
  -6   9   5       1582.67       1745.00       258.58 o                         
  -5   9   5       1944.76       1881.26       264.72 o                         
  -4   9   5       1236.98       1193.52       224.45 o                         
  -3   9   5        214.91        151.14       167.75 o                         
  -2   9   5       2398.15       1959.19       258.63 o                         
  -1   9   5         17.15       -141.34       141.34 o                         
   0   9   5       4136.12       4954.72       380.36 o                         
   1   9   5        282.50        335.38        91.69 o                         
   2   9   5         71.75         54.83        84.68 o                         
   3   9   5        480.87        550.49       150.72 o                         
   4   9   5        578.69        500.76       155.42 o                         
   5   9   5         38.19        -95.02        95.02 o                         
   6   9   5        204.62        183.84       111.54 o                         
   7   9   5       1133.16       1152.22       149.00 o                         
   8   9   5       3580.18       2968.20       223.57 o                         
   9   9   5         26.44         32.62       109.77 o                         
  10   9   5       1119.02       1067.79       297.92 o                         
  11   9   5        178.98        270.06       113.47 o                         
  12   9   5         12.82         10.36        95.56 o                         
  13   9   5         65.43        199.38       132.67 o                         
  14   9   5       1265.05       1106.59       301.89 o                         
  15   9   5        251.64        246.77       191.85 o                         
  16   9   5        406.63        293.21       150.35 o                         
 -15  10   5        512.30        603.55       212.73 o                         
 -14  10   5        823.29        831.65       159.62 o                         
 -13  10   5        201.14        114.10       121.32 o                         
 -12  10   5        211.13        335.78       126.77 o                         
 -11  10   5        343.98        215.57       112.59 o                         
 -10  10   5         69.47        -78.35        96.00 o                         
  -9  10   5       1653.42       2089.06       325.21 o                         
  -8  10   5        279.69        135.11       188.77 o                         
  -7  10   5          0.61         20.09       175.81 o                         
  -6  10   5       1034.87       1522.67       267.75 o                         
  -5  10   5       1048.04       1336.88       255.35 o                         
  -4  10   5       1182.10       1245.22       246.69 o                         
  -3  10   5        105.09         62.95       164.13 o                         
  -2  10   5       1041.80       1304.29       239.57 o                         
  -1  10   5       1575.17       1572.23       255.82 o                         
   0  10   5       2197.43       2539.13       172.67 o                         
   1  10   5         25.08         23.51       175.31 o                         
   2  10   5         37.08        -88.59        88.97 o                         
   3  10   5        499.21        465.11       135.68 o                         
   4  10   5        108.96        -16.39       100.35 o                         
   5  10   5        288.61        210.39       111.78 o                         
   6  10   5        220.19        169.93       113.77 o                         
   7  10   5        103.42        -29.27       107.20 o                         
   8  10   5        100.40        -14.04       110.65 o                         
   9  10   5        123.89        114.97       124.81 o                         
  10  10   5        346.21        273.00       117.37 o                         
  11  10   5        482.28        363.19       280.26 o                         
  -6  11   5        331.30        332.81       213.27 o                         
  -5  11   5        251.59        351.18       206.44 o                         
  -4  11   5         74.51         90.34       189.97 o                         
  -3  11   5        236.26        243.86       188.70 o                         
  -2  11   5         17.96        -28.74       169.35 o                         
  -1  11   5        437.44        445.96       207.56 o                         
   0  11   5         21.41        124.20       107.77 o                         
   1  11   5          6.37        -94.22        94.22 o                         
   2  11   5        261.43        311.88       147.82 o                         
 -34   0   6       1657.60       1958.44       393.61 o                         
 -32   0   6       3537.83       2948.67       327.57 o                         
 -30   0   6        115.30        -97.65       225.64 o                         
 -28   0   6       1046.00        811.79       478.87 o                         
 -26   0   6       2979.41       2597.64       240.58 o                         
 -24   0   6        559.01        486.07       158.76 o                         
 -22   0   6         15.30        -10.86       117.37 o                         
 -20   0   6       1377.31       1076.12       122.59 o                         
 -18   0   6         99.34         82.71        77.37 o                         
 -16   0   6       6311.49       5871.85       195.17 o                         
 -14   0   6       5425.87       4781.24       156.74 o                         
 -12   0   6       7832.59       7646.15       230.62 o                         
 -10   0   6      22186.39      22993.34       429.42 o                         
  -8   0   6       7888.57       9149.24       284.14 o                         
  -6   0   6       5356.94       6158.70       135.61 o                         
  -4   0   6      10799.69      11493.25       262.82 o                         
  -2   0   6      50611.15      53450.01       882.46 o                         
   0   0   6      43722.62      41804.15       701.33 o                         
   2   0   6         77.39        148.02        45.66 o                         
   4   0   6        718.36        707.33        58.19 o                         
   6   0   6         59.47         13.77        43.17 o                         
   8   0   6      24808.75      23850.22       408.79 o                         
  10   0   6      15892.97      15344.13       274.96 o                         
  12   0   6      78431.09      76508.50      1076.70 o                         
  14   0   6       5767.06       5957.52       222.77 o                         
  16   0   6      18132.23      18192.12       433.80 o                         
  18   0   6      19149.63      19259.46       584.72 o                         
  20   0   6        726.22        635.04       287.16 o                         
  22   0   6       9598.73       9395.95       418.09 o                         
  24   0   6       2407.58       2675.02       264.08 o                         
  26   0   6       6445.97       6088.76       861.12 o                         
  28   0   6         45.10       -140.22       252.93 o                         
 -33   1   6       1090.31        973.98       193.48 o                         
 -32   1   6        216.21        268.87       168.84 o                         
 -31   1   6        825.44        995.26       179.70 o                         
 -30   1   6        289.12        256.60       144.02 o                         
 -29   1   6        144.16        216.24       131.76 o                         
 -28   1   6          5.50        195.58       125.36 o                         
 -27   1   6        761.97        694.22       132.20 o                         
 -26   1   6       1104.60       1478.21       151.23 o                         
 -25   1   6       2091.55       2257.58       158.69 o                         
 -24   1   6         92.54        -21.60        85.97 o                         
 -23   1   6       2006.82       2144.17       142.16 o                         
 -22   1   6       8275.06       8521.41       248.05 o                         
 -21   1   6      17476.45      17385.76       319.67 o                         
 -20   1   6       3602.60       3658.99       142.42 o                         
 -19   1   6        909.25        769.68        80.10 o                         
 -18   1   6       1363.93       1282.07        77.61 o                         
 -17   1   6         85.40        163.81        51.28 o                         
 -16   1   6       2665.42       2548.77       130.86 o                         
 -15   1   6      38169.68      36903.48       430.02 o                         
 -14   1   6       9499.24       9386.13       151.65 o                         
 -13   1   6       6150.51       5774.37       117.06 o                         
 -12   1   6       1058.84       1299.74        54.15 o                         
 -11   1   6        324.22        181.53        37.77 o                         
 -10   1   6        470.61        485.89        40.87 o                         
  -9   1   6        561.08        648.55        51.33 o                         
  -8   1   6       3021.18       3238.30        76.92 o                         
  -7   1   6      12646.72      13712.93       190.64 o                         
  -6   1   6       4900.90       5254.30        91.39 o                         
  -5   1   6       2422.13       2657.79        67.54 o                         
  -4   1   6       4213.50       4336.89        91.54 o                         
  -3   1   6       5079.84       5694.28       117.36 o                         
  -2   1   6        783.67        738.17        40.20 o                         
  -1   1   6      28483.18      29152.41       301.52 o                         
   0   1   6        919.07        869.35        34.58 o                         
   1   1   6       8521.88       8012.72       111.10 o                         
   2   1   6         21.84         53.89        30.01 o                         
   3   1   6        562.20        554.25        37.40 o                         
   4   1   6        210.31        230.03        34.13 o                         
   5   1   6          6.95        -18.05        28.36 o                         
   6   1   6      11585.39      10578.82       143.46 o                         
   7   1   6      28310.87      26999.41       316.79 o                         
   8   1   6        192.46        154.39        38.47 o                         
   9   1   6       4957.69       4635.54        93.89 o                         
  10   1   6      12941.39      12386.91       168.55 o                         
  11   1   6       1921.05       1902.87        76.80 o                         
  12   1   6       1400.26       1368.22        72.70 o                         
  13   1   6        206.31        250.10        55.42 o                         
  14   1   6        313.46        373.90        59.96 o                         
  15   1   6       2598.63       2495.52       101.54 o                         
  16   1   6       3708.94       3661.10       129.82 o                         
  17   1   6       4501.30       4595.58       215.93 o                         
  18   1   6        127.78         88.63        82.05 o                         
  19   1   6       3074.33       2851.44       160.55 o                         
  20   1   6       5120.63       5268.30       212.43 o                         
  21   1   6       1351.70       1197.73       138.80 o                         
  22   1   6       2492.30       2573.15       205.08 o                         
  23   1   6       1349.39       1661.77       177.37 o                         
  24   1   6        182.90        290.44       141.39 o                         
  25   1   6        484.68        620.45       179.96 o                         
  26   1   6          4.48       -141.03       157.97 o                         
  27   1   6       1604.67       1938.39       251.19 o                         
  28   1   6        887.55        981.64       250.72 o                         
 -33   2   6         35.94        -66.23       171.11 o                         
 -32   2   6       3471.80       3773.00       286.19 o                         
 -31   2   6       2111.46       2314.05       220.30 o                         
 -30   2   6        914.44        878.06       170.72 o                         
 -29   2   6        814.66        771.96       165.14 o                         
 -28   2   6        106.50        188.04       122.85 o                         
 -27   2   6        102.54        272.42       108.77 o                         
 -26   2   6      13521.69      13252.57       310.19 o                         
 -25   2   6       6584.62       6406.14       239.61 o                         
 -24   2   6      10018.28       9422.62       249.47 o                         
 -23   2   6        361.16        350.84        92.47 o                         
 -22   2   6      12955.27      12804.22       274.64 o                         
 -21   2   6       9871.79      10186.75       235.67 o                         
 -20   2   6       1112.22       1183.46        89.74 o                         
 -19   2   6       3631.65       3463.61       128.27 o                         
 -18   2   6        640.55        718.66        73.24 o                         
 -17   2   6       3138.35       2859.31       101.35 o                         
 -16   2   6       5574.69       5744.28       130.61 o                         
 -15   2   6          6.54        -42.98        42.98 o                         
 -14   2   6        271.67        253.83        44.91 o                         
 -13   2   6       8545.01       8599.11       135.54 o                         
 -12   2   6         18.23         13.92        33.57 o                         
 -11   2   6       2687.62       2784.30        72.66 o                         
 -10   2   6         66.34         17.05        31.23 o                         
  -9   2   6       4245.42       4687.79        92.31 o                         
  -8   2   6      11472.47      11472.38       221.20 o                         
  -7   2   6        537.72        566.19        39.59 o                         
  -6   2   6       4722.80       4648.27        96.40 o                         
  -5   2   6       3142.09       2970.43        66.67 o                         
  -4   2   6       3961.70       3886.56        73.79 o                         
  -3   2   6         14.28         12.64        25.14 o                         
  -2   2   6         15.66         17.68        26.35 o                         
  -1   2   6      39018.20      39058.71       464.09 o                         
   0   2   6       7929.04       8063.13       116.20 o                         
   1   2   6        442.06        450.39        33.27 o                         
   2   2   6        518.50        619.55        35.23 o                         
   3   2   6       6765.17       6867.08       104.18 o                         
   4   2   6       1356.06       1117.60        47.07 o                         
   5   2   6      52533.07      51383.88       553.46 o                         
   6   2   6       7183.63       6976.79       109.77 o                         
   7   2   6      25617.41      24417.36       266.61 o                         
   8   2   6       6901.90       6676.62       113.35 o                         
   9   2   6        815.71        662.28        54.74 o                         
  10   2   6       3144.18       2800.97        86.64 o                         
  11   2   6       7388.01       7098.66       137.95 o                         
  12   2   6        571.84        606.29        55.38 o                         
  13   2   6        282.13        262.39        52.22 o                         
  14   2   6        132.95        154.69        53.41 o                         
  15   2   6       6564.45       6760.01       156.40 o                         
  16   2   6       6659.69       6587.74       161.72 o                         
  17   2   6       1970.97       1937.06       114.74 o                         
  18   2   6        216.15        198.18        93.38 o                         
  19   2   6       1545.73       1765.89       142.14 o                         
  20   2   6        903.76        868.04       148.79 o                         
  21   2   6        122.54         28.63       129.91 o                         
  22   2   6         52.36        -62.59       139.91 o                         
  23   2   6       4780.94       4699.67       281.82 o                         
  24   2   6       1277.25       1624.22       204.56 o                         
  25   2   6        120.08        342.56       169.67 o                         
  26   2   6        672.63        778.44       194.40 o                         
  27   2   6       2782.16       3608.90       284.32 o                         
  28   2   6         35.72          1.59       179.84 o                         
 -32   3   6        128.49        244.14       171.33 o                         
 -31   3   6       3540.82       3645.82       255.69 o                         
 -30   3   6        238.80        131.69       154.12 o                         
 -29   3   6        738.58        738.03       146.08 o                         
 -28   3   6         60.73         10.26       116.31 o                         
 -27   3   6        739.11        761.72       136.58 o                         
 -26   3   6        349.62        391.21       118.88 o                         
 -25   3   6       4885.31       4743.35       210.04 o                         
 -24   3   6        396.53        375.71       108.69 o                         
 -23   3   6        148.39        193.53        96.35 o                         
 -22   3   6       3068.64       3282.86       144.44 o                         
 -21   3   6       2913.34       2836.36       176.53 o                         
 -20   3   6        272.50        278.27        76.55 o                         
 -19   3   6       2584.15       2758.90       130.31 o                         
 -18   3   6       3320.49       3686.52       128.68 o                         
 -17   3   6       3837.81       3704.85       124.54 o                         
 -16   3   6         39.52         65.24        53.38 o                         
 -15   3   6        463.71        498.64        59.25 o                         
 -14   3   6       1382.42       1253.65        70.89 o                         
 -13   3   6        875.67        912.27        60.91 o                         
 -12   3   6      20181.50      19354.20       257.09 o                         
 -11   3   6        455.43        512.24        48.88 o                         
 -10   3   6        442.20        493.48        41.53 o                         
  -9   3   6      18307.47      18923.96       228.45 o                         
  -8   3   6       5181.73       5464.48        96.66 o                         
  -7   3   6         44.59         81.13        25.84 o                         
  -6   3   6       4561.77       4279.38        97.27 o                         
  -5   3   6      12867.05      12791.43       194.94 o                         
  -4   3   6       7006.00       7353.32       129.14 o                         
  -3   3   6        177.87        271.06        39.91 o                         
  -2   3   6      29163.28      30584.37       405.11 o                         
  -1   3   6       2066.97       1953.61        54.99 o                         
   0   3   6       9989.02      10071.64       130.72 o                         
   1   3   6       1267.03       1348.70        52.81 o                         
   2   3   6        798.49        865.10        38.49 o                         
   3   3   6        947.09        996.84        42.93 o                         
   4   3   6        121.52        136.75        31.13 o                         
   5   3   6         20.55         24.69        26.53 o                         
   6   3   6        389.05        377.40        34.80 o                         
   7   3   6        205.41        153.19        31.43 o                         
   8   3   6        301.88        257.33        35.47 o                         
   9   3   6       1047.16        929.62        48.21 o                         
  10   3   6       1580.89       1472.13        61.79 o                         
  11   3   6         35.80         -1.40        47.75 o                         
  12   3   6        932.91        819.94        67.02 o                         
  13   3   6      14607.27      15128.76       294.01 o                         
  14   3   6        266.97        246.95        63.75 o                         
  15   3   6      27902.88      27342.60       568.05 o                         
  16   3   6       3404.19       3573.72       207.40 o                         
  17   3   6      18577.52      18963.12       422.04 o                         
  18   3   6        184.28         77.34        89.53 o                         
  19   3   6       4686.13       4559.71       198.42 o                         
  20   3   6       1156.64       1323.42       147.71 o                         
  21   3   6        134.97        261.07       121.47 o                         
  22   3   6       2585.85       3058.28       236.98 o                         
  23   3   6          2.36        207.73       158.86 o                         
  24   3   6          9.25         27.18       154.97 o                         
  25   3   6       1426.92       1451.54       207.76 o                         
  26   3   6         26.71       -129.32       170.10 o                         
  27   3   6       1203.90       1413.21       223.81 o                         
 -31   4   6       3000.10       3227.60       251.60 o                         
 -30   4   6       1340.62       1212.99       183.61 o                         
 -29   4   6        629.98        575.97       159.81 o                         
 -28   4   6       1755.13       1857.01       200.03 o                         
 -27   4   6        761.55        794.59       152.09 o                         
 -26   4   6        736.28        601.15       157.42 o                         
 -25   4   6       3764.71       3939.24       243.25 o                         
 -24   4   6       2925.81       3079.32       191.38 o                         
 -23   4   6       2772.67       2495.14       164.83 o                         
 -22   4   6          3.32        209.97        93.66 o                         
 -21   4   6       2351.52       2238.26       155.04 o                         
 -20   4   6        848.91        808.72       100.84 o                         
 -19   4   6       2491.53       2297.88       153.53 o                         
 -18   4   6        831.34        728.25        90.99 o                         
 -17   4   6        811.40        948.72        89.77 o                         
 -16   4   6        890.65        951.23        99.50 o                         
 -15   4   6       2826.45       2595.09       117.00 o                         
 -14   4   6       2125.42       1982.21       100.32 o                         
 -13   4   6      15552.35      15596.25       278.55 o                         
 -12   4   6        155.63         73.41        45.96 o                         
 -11   4   6        390.42        385.81        45.33 o                         
 -10   4   6      14662.08      14231.85       190.24 o                         
  -9   4   6       5890.65       5786.18       104.87 o                         
  -8   4   6        949.65        945.50        41.36 o                         
  -7   4   6          0.58          9.60        34.76 o                         
  -6   4   6        770.49        839.41        52.69 o                         
  -5   4   6       5741.55       5577.90       143.86 o                         
  -4   4   6       1796.78       1981.47        86.42 o                         
  -3   4   6       5371.85       5085.45       138.55 o                         
  -2   4   6       4645.54       4812.79       107.90 o                         
  -1   4   6       3846.46       3770.69       101.85 o                         
   0   4   6       2330.57       2310.43        59.97 o                         
   1   4   6       2120.49       2221.42        61.47 o                         
   2   4   6      15448.62      14379.18       187.94 o                         
   3   4   6       5010.67       4650.57        96.08 o                         
   4   4   6       1379.30       1406.31        60.55 o                         
   5   4   6       2444.09       2414.51        71.71 o                         
   6   4   6        642.16        581.34        50.79 o                         
   7   4   6        497.52        465.18        46.99 o                         
   8   4   6        737.05        868.91        54.51 o                         
   9   4   6       7290.14       7188.76       140.90 o                         
  10   4   6        171.41        184.59        47.73 o                         
  11   4   6         33.28          9.05        47.27 o                         
  12   4   6         68.75        -33.43        56.99 o                         
  13   4   6       9996.26      10484.05       208.99 o                         
  14   4   6      12506.44      12839.80       303.45 o                         
  15   4   6       2288.78       2271.00       139.12 o                         
  16   4   6       1135.70       1314.90       116.34 o                         
  17   4   6       1017.03       1098.19       115.19 o                         
  18   4   6       2321.49       2495.67       150.71 o                         
  19   4   6       1814.39       2080.92       147.80 o                         
  20   4   6       3845.97       4074.23       198.54 o                         
  21   4   6       3718.40       3493.08       318.83 o                         
  22   4   6        214.15         45.97       139.26 o                         
  23   4   6         42.22        341.33       139.34 o                         
  24   4   6       1487.38       1606.27       229.53 o                         
  25   4   6        241.43        522.76       189.73 o                         
  26   4   6        128.13         52.83       193.00 o                         
 -30   5   6       1449.31       1510.38       400.11 o                         
 -29   5   6         79.65        330.66       153.93 o                         
 -28   5   6       1383.65       1646.41       275.48 o                         
 -27   5   6        454.92        420.96       142.97 o                         
 -26   5   6         47.96       -120.80       120.80 o                         
 -25   5   6       4582.57       4538.98       384.51 o                         
 -24   5   6         22.24       -100.42       100.42 o                         
 -23   5   6         75.91        -73.57        96.01 o                         
 -22   5   6       3630.78       3661.77       192.10 o                         
 -21   5   6         47.89        111.85        90.70 o                         
 -20   5   6       6897.96       6674.83       233.62 o                         
 -19   5   6        429.24        350.33        94.49 o                         
 -18   5   6        774.07        966.23       110.87 o                         
 -17   5   6       1277.05       1178.39        97.94 o                         
 -16   5   6        251.44        169.51        72.14 o                         
 -15   5   6         30.26          2.39        60.63 o                         
 -14   5   6         44.55         90.85        60.46 o                         
 -13   5   6        106.58        -15.65        54.69 o                         
 -12   5   6         28.08         11.27        51.45 o                         
 -11   5   6       4942.31       5037.05       136.18 o                         
 -10   5   6       1709.12       1840.25        67.94 o                         
  -9   5   6       1555.66       1461.35        56.95 o                         
  -8   5   6        135.16        162.82        60.60 o                         
  -7   5   6        492.82        610.73        52.60 o                         
  -6   5   6       5028.35       4535.41       208.44 o                         
  -5   5   6       6144.33       5882.03       151.92 o                         
  -4   5   6       2462.48       2161.56        91.17 o                         
  -3   5   6       2198.77       2008.27        87.10 o                         
  -2   5   6       8410.53       8081.49       181.11 o                         
  -1   5   6       1411.59       1585.20        77.04 o                         
   0   5   6        945.99       1094.16        64.77 o                         
   1   5   6       1371.62       1409.44        66.58 o                         
   2   5   6          6.37         25.71        34.82 o                         
   3   5   6       1168.45       1318.05        77.61 o                         
   4   5   6      18966.60      18304.74       296.60 o                         
   5   5   6         34.03         62.02        46.60 o                         
   6   5   6        598.21        732.64        75.74 o                         
   7   5   6        130.97         79.38        62.88 o                         
   8   5   6       5896.85       5630.22       159.33 o                         
   9   5   6        312.83        390.92        72.53 o                         
  10   5   6       8381.47       8598.42       201.93 o                         
  11   5   6       1321.70       1419.19        90.86 o                         
  12   5   6       1655.68       1772.41        99.97 o                         
  13   5   6       2851.11       2868.96       136.27 o                         
  14   5   6       1688.63       1654.07       116.99 o                         
  15   5   6       1647.55       1875.78       126.20 o                         
  16   5   6       1830.56       1885.58       143.44 o                         
  17   5   6        104.00         29.44        94.98 o                         
  18   5   6          5.45        -97.15        99.73 o                         
  19   5   6         69.39        135.11       112.29 o                         
  20   5   6       1092.84       1211.31       149.53 o                         
  21   5   6       3418.67       3520.05       265.10 o                         
  22   5   6       1470.52       1412.08       177.76 o                         
  23   5   6        503.36        393.93       181.16 o                         
  24   5   6       1925.27       1879.53       213.34 o                         
  25   5   6       1982.73       1739.26       298.65 o                         
 -29   6   6        702.23        974.75       307.75 o                         
 -28   6   6       7604.66       7717.98       738.74 o                         
 -27   6   6        613.26        695.12       166.04 o                         
 -26   6   6          4.70         80.92       138.01 o                         
 -25   6   6        578.53        600.06       146.17 o                         
 -24   6   6       4585.05       4647.79       229.82 o                         
 -23   6   6        437.59        343.48       110.56 o                         
 -22   6   6       2929.99       2631.27       166.36 o                         
 -21   6   6         61.33         95.10        92.04 o                         
 -20   6   6        213.51        279.05        90.81 o                         
 -19   6   6        282.63        203.22        87.60 o                         
 -18   6   6          6.72        -73.91        73.91 o                         
 -17   6   6          0.04        -38.83        71.96 o                         
 -16   6   6         17.91         84.43        69.45 o                         
 -15   6   6         64.35         78.13        76.51 o                         
 -14   6   6        336.14        308.53        71.51 o                         
 -13   6   6         94.96         38.50        64.46 o                         
 -12   6   6         13.88         13.74        68.23 o                         
 -11   6   6       3028.25       3012.67       119.80 o                         
 -10   6   6        296.51        247.08        56.61 o                         
  -9   6   6        541.16        567.18        56.93 o                         
  -8   6   6        194.25        207.27        99.05 o                         
  -7   6   6       1249.34       1303.30       112.74 o                         
  -6   6   6       2024.54       2015.45       135.34 o                         
  -5   6   6       2534.66       2516.46       137.52 o                         
  -4   6   6        350.67        185.98        75.37 o                         
  -3   6   6       6752.82       6875.65       211.91 o                         
  -2   6   6        150.31        312.89        75.59 o                         
  -1   6   6        544.00        601.50        60.60 o                         
   0   6   6       2727.48       2842.42       119.11 o                         
   1   6   6       6711.47       6589.48       153.63 o                         
   2   6   6      28431.93      28134.99       466.03 o                         
   3   6   6       4583.12       4647.17       192.64 o                         
   4   6   6       2697.50       2657.89       113.10 o                         
   5   6   6        230.39        168.89        63.32 o                         
   6   6   6          0.69        -15.18        61.93 o                         
   7   6   6       1497.42       1575.61       105.35 o                         
   8   6   6      11639.97      11635.43       241.43 o                         
   9   6   6        953.20        705.00        81.84 o                         
  10   6   6       9847.09       9851.16       252.30 o                         
  11   6   6        720.73        711.22        96.70 o                         
  12   6   6       5890.40       5880.86       221.70 o                         
  13   6   6        555.28        869.80       110.44 o                         
  14   6   6        305.88        320.92       100.49 o                         
  15   6   6        162.62         83.88        98.32 o                         
  16   6   6       4955.81       5058.94       245.89 o                         
  17   6   6          0.00        -88.82       117.29 o                         
  18   6   6        544.66        402.15       134.40 o                         
  19   6   6         33.13         73.85       129.39 o                         
  20   6   6        637.24        630.37       171.57 o                         
  21   6   6          1.38       -135.52       135.52 o                         
  22   6   6       1147.75       1370.26       198.32 o                         
  23   6   6        300.77        400.21       173.43 o                         
 -27   7   6        794.43       1057.21       391.91 o                         
 -26   7   6        112.30        100.23       151.07 o                         
 -25   7   6        228.39        340.25       152.63 o                         
 -24   7   6        270.35        419.05       220.19 o                         
 -23   7   6       2431.44       2847.43       212.12 o                         
 -22   7   6        438.34        499.53       173.38 o                         
 -21   7   6        280.62        218.13       140.43 o                         
 -20   7   6       6090.78       6148.07       314.37 o                         
 -19   7   6       2522.87       2532.09       177.78 o                         
 -18   7   6      11422.81      11177.00       327.48 o                         
 -17   7   6          4.32         41.17        94.20 o                         
 -16   7   6       4415.76       4560.35       194.88 o                         
 -15   7   6       2262.49       2419.44       134.13 o                         
 -14   7   6         72.68         63.11        80.62 o                         
 -13   7   6        221.87        189.79        86.89 o                         
 -12   7   6       1194.24       1200.35       108.88 o                         
 -11   7   6       3194.06       3454.33       365.36 o                         
 -10   7   6       2688.51       2528.48       182.21 o                         
  -9   7   6       2632.41       2855.78       185.87 o                         
  -8   7   6        764.45        983.55       126.90 o                         
  -7   7   6       6428.22       6549.25       261.12 o                         
  -6   7   6       6115.42       6469.60       252.77 o                         
  -5   7   6       7626.15       7449.46       240.41 o                         
  -4   7   6        264.30        269.10        84.94 o                         
  -3   7   6       1669.37       1784.35       129.25 o                         
  -2   7   6       1421.93       1460.48       198.23 o                         
  -1   7   6        954.85        978.29       115.93 o                         
   0   7   6         19.25         -4.17        79.36 o                         
   1   7   6       1341.10       1431.53       124.27 o                         
   2   7   6       4673.96       4611.99       176.88 o                         
   3   7   6       5125.45       5230.89       154.47 o                         
   4   7   6       4815.21       4759.49       153.49 o                         
   5   7   6          6.57         47.27        60.95 o                         
   6   7   6          4.23         20.13        68.61 o                         
   7   7   6         75.63         95.05        69.16 o                         
   8   7   6        107.76         86.94        65.74 o                         
   9   7   6       2700.98       2776.01       129.43 o                         
  10   7   6        620.95        799.91        98.75 o                         
  11   7   6        134.89        102.63        84.16 o                         
  12   7   6        766.84        842.85        99.36 o                         
  13   7   6         33.96         33.87        91.77 o                         
  14   7   6        201.19        336.70       106.41 o                         
  15   7   6       3637.65       3814.50       215.58 o                         
  16   7   6       2031.12       2255.19       308.80 o                         
  17   7   6        292.72        312.36       131.57 o                         
  18   7   6        540.80        373.97       145.06 o                         
  19   7   6        105.99       -139.06       143.45 o                         
  20   7   6          5.53       -132.23       132.23 o                         
  21   7   6        670.46       1002.48       175.80 o                         
 -24   8   6         32.06       -207.95       207.95 o                         
 -23   8   6        510.21        529.30       179.39 o                         
 -22   8   6         28.28        184.56       154.58 o                         
 -21   8   6          4.78        -19.30       140.30 o                         
 -20   8   6         16.86       -128.89       128.89 o                         
 -19   8   6        773.13       1095.61       376.87 o                         
 -18   8   6        114.63        -47.46       193.35 o                         
 -17   8   6        960.41        936.17       151.96 o                         
 -16   8   6        324.51        251.99       123.95 o                         
 -15   8   6        152.32        114.00       118.35 o                         
 -14   8   6         39.79        119.06       100.84 o                         
 -13   8   6       2328.44       2371.14       197.85 o                         
 -12   8   6       2487.01       2702.30       167.60 o                         
 -11   8   6        226.28        338.71        91.25 o                         
 -10   8   6       4403.58       4671.20       300.58 o                         
  -9   8   6        743.41        888.36       155.46 o                         
  -8   8   6         35.60         39.94       102.18 o                         
  -7   8   6       1286.78       1213.07       143.58 o                         
  -6   8   6       1584.20       1738.00       196.74 o                         
  -5   8   6       1331.13       1211.96       139.00 o                         
  -4   8   6          5.01         45.34       227.98 o                         
  -3   8   6       1743.62       1827.07       166.32 o                         
  -2   8   6       2199.25       2273.25       183.73 o                         
  -1   8   6        652.47        732.62       126.07 o                         
   0   8   6        604.96        632.57       107.73 o                         
   1   8   6         72.69        106.32        83.21 o                         
   2   8   6        250.55        314.52        78.38 o                         
   3   8   6        534.51        475.41        84.59 o                         
   4   8   6        543.51        724.98       123.32 o                         
   5   8   6        706.06        731.93        99.49 o                         
   6   8   6         94.84         11.36        80.39 o                         
   7   8   6       3226.47       3279.22       150.74 o                         
   8   8   6       2034.95       1955.05       119.85 o                         
   9   8   6       4014.34       4214.77       331.20 o                         
  10   8   6        317.48        362.46       101.19 o                         
  11   8   6          7.61         24.15        93.54 o                         
  12   8   6          1.20        127.27        86.84 o                         
  13   8   6       1366.70       1128.82       137.29 o                         
  14   8   6       1150.68       1240.93       147.81 o                         
  15   8   6          0.60        -28.81       114.81 o                         
  16   8   6        914.47        810.67       147.34 o                         
  17   8   6        154.08        395.73       136.29 o                         
  18   8   6        428.88        525.55       148.81 o                         
  19   8   6         56.63         44.43       166.46 o                         
 -20   9   6       1528.24       1409.11       192.73 o                         
 -19   9   6       1294.95       1709.85       240.75 o                         
 -18   9   6       3331.81       3230.59       239.20 o                         
 -17   9   6        186.88        254.88       130.43 o                         
 -16   9   6        140.24        348.74       131.11 o                         
 -15   9   6          5.83        -67.02       129.42 o                         
 -14   9   6         13.49        -58.83       102.61 o                         
 -13   9   6          3.09        -77.30        97.61 o                         
 -12   9   6        122.39         64.81        96.02 o                         
 -11   9   6        284.72        313.77        96.60 o                         
 -10   9   6       1692.63       1609.86       125.89 o                         
  -9   9   6         88.56         80.21       122.93 o                         
  -8   9   6          3.03         39.58       122.14 o                         
  -7   9   6         18.29         21.44       159.30 o                         
  -6   9   6          9.47         52.16       161.50 o                         
  -5   9   6        624.81        546.25       186.58 o                         
  -4   9   6        402.67        198.65       175.98 o                         
  -3   9   6        308.16        418.76       189.46 o                         
  -2   9   6       1698.79       2291.36       279.64 o                         
  -1   9   6       1481.84       1729.36       259.14 o                         
   0   9   6          0.34        -73.81        73.81 o                         
   1   9   6        150.77        194.07        89.93 o                         
   2   9   6       1195.22       1004.14       192.55 o                         
   3   9   6       3196.13       2999.25       276.98 o                         
   4   9   6       1073.83        879.35       132.28 o                         
   5   9   6        465.51        507.02       121.88 o                         
   6   9   6         10.03         55.57       163.95 o                         
   7   9   6        179.18        143.70       117.27 o                         
   8   9   6         41.41        -70.37       170.97 o                         
   9   9   6       1025.88       1133.96       167.88 o                         
  10   9   6        166.49        172.61       129.53 o                         
  11   9   6       2157.83       2073.97       236.60 o                         
  12   9   6        453.87        259.93       114.05 o                         
  13   9   6       1869.07       1501.74       236.11 o                         
  14   9   6       1937.46       1888.39       392.51 o                         
  15   9   6        914.47        777.06       168.03 o                         
 -16  10   6        375.11        352.13       205.63 o                         
 -15  10   6        100.45        181.82       126.45 o                         
 -14  10   6         30.21         38.52       291.22 o                         
 -13  10   6        266.92        342.90       165.10 o                         
 -12  10   6       1209.84       1308.67       161.33 o                         
 -11  10   6         55.45         99.61       215.72 o                         
 -10  10   6         41.71         85.39       188.97 o                         
  -9  10   6        146.48       -155.52       155.52 o                         
  -8  10   6       1706.30       1188.44       267.18 o                         
  -7  10   6       1074.28        779.01       223.42 o                         
  -6  10   6        243.96        426.48       207.28 o                         
  -5  10   6        243.43        199.90       196.63 o                         
  -4  10   6       1280.84        903.76       228.39 o                         
  -3  10   6       1404.90       1673.41       277.39 o                         
  -2  10   6        336.87        580.26       197.49 o                         
  -1  10   6         76.10         76.51       171.35 o                         
   0  10   6        342.87        392.12       100.73 o                         
   1  10   6         63.18         41.75       173.19 o                         
   2  10   6        139.53         91.07        98.06 o                         
   3  10   6       1160.70       1180.86       174.38 o                         
   4  10   6        950.43        727.23       136.15 o                         
   5  10   6         68.58         29.60       111.08 o                         
   6  10   6        134.77         31.33       113.56 o                         
   7  10   6         32.73        -56.71       110.13 o                         
   8  10   6       2720.08       2432.39       483.55 o                         
   9  10   6       1588.11       1047.12       168.50 o                         
  10  10   6       1294.69       1053.26       147.81 o                         
  -5  11   6        123.84       -125.98       189.89 o                         
  -4  11   6         10.18       -154.79       154.79 o                         
  -3  11   6        309.62        545.82       215.98 o                         
  -2  11   6       1183.68       1445.21       261.91 o                         
  -1  11   6        339.06        439.29       200.72 o                         
   0  11   6        139.04        226.31       122.23 o                         
 -33   0   7       2397.41       2581.13       313.69 o                         
 -31   0   7         42.86        405.71       213.40 o                         
 -29   0   7         77.69        -80.57       414.06 o                         
 -27   0   7       2025.48       1824.26       279.60 o                         
 -25   0   7       1623.35       1788.54       205.63 o                         
 -23   0   7       6637.53       6653.21       317.49 o                         
 -21   0   7      31271.33      31088.25       648.83 o                         
 -19   0   7      10580.68       9844.74       338.06 o                         
 -17   0   7       1474.52       1422.87       115.19 o                         
 -15   0   7       1017.33       1188.92        87.03 o                         
 -13   0   7        519.19        691.01        92.88 o                         
 -11   0   7       1330.10       1315.63        88.52 o                         
  -9   0   7       3270.91       3299.44       110.32 o                         
  -7   0   7       8926.59       9286.78       190.99 o                         
  -5   0   7        887.39        896.83        67.89 o                         
  -3   0   7         21.33         21.13        40.78 o                         
  -1   0   7     186949.61     187173.75      2452.50 o                         
   1   0   7      23497.00      23811.76       381.93 o                         
   3   0   7      15179.07      15004.79       243.03 o                         
   5   0   7        931.97       1068.30        64.53 o                         
   7   0   7       9245.15       9462.00       210.07 o                         
   9   0   7       9583.11       9473.58       198.45 o                         
  11   0   7      19337.22      18269.85       323.39 o                         
  13   0   7       8860.69       8752.65       264.45 o                         
  15   0   7        857.74       1200.31       181.90 o                         
  17   0   7       9416.66       9978.81       319.82 o                         
  19   0   7       1151.08       1322.15       184.47 o                         
  21   0   7        601.33        240.30       164.39 o                         
  23   0   7        963.52       1108.24       309.17 o                         
  25   0   7       1987.44       2303.00       322.49 o                         
  27   0   7          6.67        316.94       250.22 o                         
 -34   1   7        613.05        661.26       245.61 o                         
 -33   1   7        937.64       1375.27       201.70 o                         
 -32   1   7          6.59        -45.86       153.41 o                         
 -31   1   7       2971.31       3037.47       257.69 o                         
 -30   1   7        172.27         45.19       132.99 o                         
 -29   1   7        110.78        197.55       129.47 o                         
 -28   1   7       1078.88       1224.61       226.70 o                         
 -27   1   7      14046.70      14632.34       417.21 o                         
 -26   1   7      16604.98      16208.46       374.54 o                         
 -25   1   7       7414.91       7280.66       319.36 o                         
 -24   1   7        166.46        182.77        96.23 o                         
 -23   1   7       3945.71       4292.22       240.98 o                         
 -22   1   7        543.50        478.01        82.27 o                         
 -21   1   7         25.78        -64.46        64.46 o                         
 -20   1   7       3411.23       3533.34       139.54 o                         
 -19   1   7       4547.38       4323.28       137.55 o                         
 -18   1   7         47.55          0.51        59.25 o                         
 -17   1   7       1403.95       1450.73        78.08 o                         
 -16   1   7        828.57        874.21        77.06 o                         
 -15   1   7        705.69        470.40        55.79 o                         
 -14   1   7       1918.04       1809.04       121.70 o                         
 -13   1   7       2589.71       2710.58        70.66 o                         
 -12   1   7       1504.59       1592.65        61.96 o                         
 -11   1   7       3082.35       2979.52        97.71 o                         
 -10   1   7       7863.69       8242.82       127.57 o                         
  -9   1   7        200.09        160.93        38.40 o                         
  -8   1   7      14528.68      15467.84       202.44 o                         
  -7   1   7          5.73         39.97        34.04 o                         
  -6   1   7        375.31        413.86        36.24 o                         
  -5   1   7       2505.31       3077.54        93.92 o                         
  -4   1   7        968.34        917.37        40.36 o                         
  -3   1   7      16115.53      16769.18       195.67 o                         
  -2   1   7      31647.55      33114.54       357.71 o                         
  -1   1   7      27074.75      26978.80       284.19 o                         
   0   1   7         11.68        -25.11        27.80 o                         
   1   1   7       1166.62       1296.32        44.10 o                         
   2   1   7      12365.44      12298.69       158.57 o                         
   3   1   7       1402.18       1390.44        51.08 o                         
   4   1   7       5414.94       5146.57       107.69 o                         
   5   1   7       2539.47       2474.78        63.50 o                         
   6   1   7       6369.36       6091.52       104.12 o                         
   7   1   7        915.93        908.62        49.33 o                         
   8   1   7       2993.27       2761.02        77.57 o                         
   9   1   7      43348.37      40855.20       445.53 o                         
  10   1   7      19657.18      18487.07       257.94 o                         
  11   1   7      23506.10      23110.09       300.50 o                         
  12   1   7      12694.27      12455.60       198.16 o                         
  13   1   7         96.08        122.39        53.34 o                         
  14   1   7       2390.25       2357.11        96.99 o                         
  15   1   7       1522.17       1484.90        88.53 o                         
  16   1   7         19.88         -3.17        69.83 o                         
  17   1   7       4985.48       4731.84       163.00 o                         
  18   1   7       3730.58       3648.28       154.78 o                         
  19   1   7          4.55        108.97        97.66 o                         
  20   1   7         65.98        -16.81       100.78 o                         
  21   1   7       1743.44       1943.04       198.85 o                         
  22   1   7       5239.95       5224.90       255.23 o                         
  23   1   7       2090.08       2486.68       201.62 o                         
  24   1   7         77.90        125.14       155.35 o                         
  25   1   7       2009.15       2141.46       227.42 o                         
  26   1   7         29.20         38.65       166.15 o                         
  27   1   7        746.96        508.02       197.22 o                         
  28   1   7         19.16        -35.05       238.91 o                         
 -33   2   7        869.72       1290.95       204.87 o                         
 -32   2   7       4721.75       5169.57       289.01 o                         
 -31   2   7          3.08         25.86       155.16 o                         
 -30   2   7       1740.01       1431.23       187.04 o                         
 -29   2   7       1947.19       1686.77       169.11 o                         
 -28   2   7        864.02        611.96       138.08 o                         
 -27   2   7       1280.46       1373.86       135.98 o                         
 -26   2   7       6212.91       6244.26       225.11 o                         
 -25   2   7        812.48        878.92       113.96 o                         
 -24   2   7        165.32         56.10        88.61 o                         
 -23   2   7        493.47        423.96        91.93 o                         
 -22   2   7       3366.50       3132.59       143.20 o                         
 -21   2   7       7643.61       7493.15       198.97 o                         
 -20   2   7         29.28         39.88        64.71 o                         
 -19   2   7       8026.37       7756.69       179.03 o                         
 -18   2   7        988.17       1014.41        78.72 o                         
 -17   2   7        785.06        775.47        66.03 o                         
 -16   2   7        227.46        125.65        48.50 o                         
 -15   2   7        417.45        305.79        50.72 o                         
 -14   2   7       1758.95       1910.37        85.83 o                         
 -13   2   7       4195.63       3974.18       108.87 o                         
 -12   2   7       2601.90       2676.02        84.25 o                         
 -11   2   7       1244.95       1256.51        62.98 o                         
 -10   2   7       2194.44       2140.33        65.55 o                         
  -9   2   7       2260.46       2273.53        71.06 o                         
  -8   2   7      20109.42      20448.63       270.49 o                         
  -7   2   7       2014.64       2041.57        69.22 o                         
  -6   2   7      12433.04      13047.60       182.04 o                         
  -5   2   7          9.73        -17.64        28.83 o                         
  -4   2   7       4338.06       4701.41        87.77 o                         
  -3   2   7      19062.74      19737.83       251.85 o                         
  -2   2   7        364.17        380.30        34.99 o                         
  -1   2   7      15934.83      16024.18       190.59 o                         
   0   2   7        784.36        870.54        41.60 o                         
   1   2   7       3077.41       3113.32        68.34 o                         
   2   2   7      15556.44      15362.88       187.81 o                         
   3   2   7       1559.96       1699.31        54.25 o                         
   4   2   7      15849.22      16016.28       200.70 o                         
   5   2   7       8874.28       8912.20       134.25 o                         
   6   2   7      13615.98      12855.11       172.09 o                         
   7   2   7      27398.45      25886.69       283.11 o                         
   8   2   7       1310.75       1400.52        58.53 o                         
   9   2   7       1378.28       1257.40        63.24 o                         
  10   2   7       5575.64       5251.50       118.05 o                         
  11   2   7       5273.45       5155.73       121.48 o                         
  12   2   7       1896.06       1928.60        84.23 o                         
  13   2   7       4257.52       4359.37       130.03 o                         
  14   2   7      12627.77      12558.15       198.96 o                         
  15   2   7       2411.40       2450.94       105.03 o                         
  16   2   7       7922.87       8043.04       179.25 o                         
  17   2   7        383.11        371.97        79.23 o                         
  18   2   7       2773.71       3031.05       158.16 o                         
  19   2   7        116.03       -102.95       148.64 o                         
  20   2   7        695.34        692.10       177.44 o                         
  21   2   7       2466.87       2485.37       211.93 o                         
  22   2   7        101.41         11.41       147.32 o                         
  23   2   7          7.91        -71.12       142.83 o                         
  24   2   7        105.71        188.74       218.00 o                         
  25   2   7       1178.55       1460.51       306.32 o                         
  26   2   7        358.60        437.79       185.22 o                         
  27   2   7        119.15        170.38       189.13 o                         
 -33   3   7        168.26        390.26       236.25 o                         
 -32   3   7       1715.11       2016.66       339.73 o                         
 -31   3   7       1805.83       1527.21       201.53 o                         
 -30   3   7        475.59        749.98       171.63 o                         
 -29   3   7        669.42        456.43       142.30 o                         
 -28   3   7       4563.78       4612.06       225.98 o                         
 -27   3   7        615.43        418.89       180.61 o                         
 -26   3   7        853.22       1022.14       130.96 o                         
 -25   3   7        967.40       1009.09       129.76 o                         
 -24   3   7        519.94        529.57       110.15 o                         
 -23   3   7        156.12        112.38       114.86 o                         
 -22   3   7         24.43        -15.01        76.30 o                         
 -21   3   7       4225.77       4537.33       156.70 o                         
 -20   3   7      14686.28      14424.42       264.08 o                         
 -19   3   7       5140.11       5250.49       156.35 o                         
 -18   3   7       1934.59       1694.11        93.71 o                         
 -17   3   7       7480.89       7583.86       169.12 o                         
 -16   3   7       4768.76       4838.39       132.62 o                         
 -15   3   7        794.59        826.89        65.44 o                         
 -14   3   7      19389.63      19258.88       264.38 o                         
 -13   3   7        529.23        498.88        49.03 o                         
 -12   3   7       3189.67       3371.51        90.61 o                         
 -11   3   7        196.80        128.88        37.65 o                         
 -10   3   7      12222.00      12139.12       175.46 o                         
  -9   3   7        691.42        646.01        39.47 o                         
  -8   3   7       8852.79       9341.27       138.60 o                         
  -7   3   7       3419.65       3666.76        76.02 o                         
  -6   3   7       7203.50       7246.27       109.95 o                         
  -5   3   7       1610.84       1619.59        63.58 o                         
  -4   3   7       2032.09       2064.11        82.87 o                         
  -3   3   7       1013.95        965.49        51.88 o                         
  -2   3   7         21.74         34.92        23.82 o                         
  -1   3   7       2220.17       2278.41        58.17 o                         
   0   3   7       1994.35       1802.56        48.48 o                         
   1   3   7       1889.15       2022.34        64.50 o                         
   2   3   7      11065.31      10491.08       147.21 o                         
   3   3   7       7780.73       7466.53       119.30 o                         
   4   3   7      19528.47      19066.16       221.08 o                         
   5   3   7        877.87        997.43        43.15 o                         
   6   3   7      31086.21      29594.57       312.52 o                         
   7   3   7       1869.65       1975.02        73.14 o                         
   8   3   7        931.10        842.83        46.87 o                         
   9   3   7         50.42        -20.35        42.53 o                         
  10   3   7        750.34        749.73        56.77 o                         
  11   3   7        408.67        402.82        58.55 o                         
  12   3   7          1.17         65.16        53.43 o                         
  13   3   7          0.35        -36.89        55.29 o                         
  14   3   7       8397.20       8014.92       176.21 o                         
  15   3   7          0.09        -66.26        66.26 o                         
  16   3   7         23.94        -50.62        78.78 o                         
  17   3   7       6189.11       6300.52       217.66 o                         
  18   3   7       1459.28       1557.30       134.56 o                         
  19   3   7       3783.89       4238.21       278.08 o                         
  20   3   7       3652.30       3584.41       231.27 o                         
  21   3   7       2544.69       2705.21       222.22 o                         
  22   3   7        434.85        442.84       179.26 o                         
  23   3   7       1388.50       1843.78       335.44 o                         
  24   3   7         21.40       -115.36       157.57 o                         
  25   3   7         77.15       -167.44       167.44 o                         
  26   3   7       1078.82       1364.93       279.97 o                         
  27   3   7         14.64        -49.62       205.23 o                         
 -32   4   7       1014.71        903.11       321.40 o                         
 -31   4   7       2206.90       1765.05       204.92 o                         
 -30   4   7          7.17       -103.48       145.68 o                         
 -29   4   7       1137.63        833.54       168.95 o                         
 -28   4   7        250.16        270.39       140.89 o                         
 -27   4   7         75.27        215.54       178.48 o                         
 -26   4   7       4025.74       4068.80       225.26 o                         
 -25   4   7       1938.31       2100.82       174.82 o                         
 -24   4   7        839.65        666.88       131.17 o                         
 -23   4   7        284.90        247.36       101.55 o                         
 -22   4   7       1568.44       1512.86       127.12 o                         
 -21   4   7       1461.16       1388.06       120.84 o                         
 -20   4   7       1243.37       1324.19       113.51 o                         
 -19   4   7       3440.40       3486.26       153.39 o                         
 -18   4   7        486.24        617.37        87.37 o                         
 -17   4   7          3.58        -52.59        66.00 o                         
 -16   4   7       6953.16       6585.06       181.41 o                         
 -15   4   7       1333.84       1332.54        90.45 o                         
 -14   4   7       1391.90       1270.88        85.08 o                         
 -13   4   7       2525.41       2337.97        94.07 o                         
 -12   4   7        170.74        199.65        49.08 o                         
 -11   4   7       4874.79       4873.51       107.59 o                         
 -10   4   7      35937.78      35579.11       424.91 o                         
  -9   4   7      16219.77      16072.29       214.23 o                         
  -8   4   7        801.83        708.87        38.46 o                         
  -7   4   7       8534.23       8376.86       152.76 o                         
  -6   4   7       1487.61       1558.94        63.31 o                         
  -5   4   7      13427.44      13076.24       222.55 o                         
  -4   4   7      11599.21      11183.26       195.53 o                         
  -3   4   7        595.04        516.42        47.35 o                         
  -2   4   7       2267.29       2252.62        79.43 o                         
  -1   4   7         13.75         -5.42        24.36 o                         
   0   4   7       8961.83       8948.28       132.20 o                         
   1   4   7       2076.01       2103.52        69.56 o                         
   2   4   7        296.27        373.94        35.97 o                         
   3   4   7       9670.97       9252.95       139.46 o                         
   4   4   7       2088.61       2017.89        65.71 o                         
   5   4   7          3.40         29.45        34.74 o                         
   6   4   7        282.02        245.54        43.51 o                         
   7   4   7       8325.78       7870.90       142.47 o                         
   8   4   7        347.58        349.45        47.58 o                         
   9   4   7       4657.03       4797.88       114.49 o                         
  10   4   7       6987.67       7246.97       143.17 o                         
  11   4   7       3642.59       3681.03       126.74 o                         
  12   4   7      13038.33      13139.28       222.77 o                         
  13   4   7        825.20        939.92        77.52 o                         
  14   4   7       3345.97       3610.05       136.12 o                         
  15   4   7       2464.27       2613.71       132.36 o                         
  16   4   7       1144.61       1352.06       144.12 o                         
  17   4   7         85.45        107.41        90.56 o                         
  18   4   7       4431.42       5108.09       208.48 o                         
  19   4   7       3144.05       3508.56       183.86 o                         
  20   4   7       2132.77       2194.42       162.62 o                         
  21   4   7       1362.07       1438.99       160.78 o                         
  22   4   7       2084.39       1983.35       217.72 o                         
  23   4   7         26.55        135.87       149.86 o                         
  24   4   7         46.95          2.16       157.70 o                         
  25   4   7        571.31        647.74       186.27 o                         
  26   4   7        125.19        167.63       239.73 o                         
 -30   5   7        163.00        278.87       213.40 o                         
 -29   5   7       2061.29       2120.34       202.69 o                         
 -28   5   7        257.11        404.19       168.98 o                         
 -27   5   7        562.10        636.13       147.49 o                         
 -26   5   7        851.02       1034.04       174.13 o                         
 -25   5   7       2517.28       2625.53       191.39 o                         
 -24   5   7       2652.18       2429.41       166.71 o                         
 -23   5   7       3377.16       3600.41       180.21 o                         
 -22   5   7       1736.97       1776.06       150.67 o                         
 -21   5   7       1351.05       1343.43       121.09 o                         
 -20   5   7       1148.80       1013.19       138.24 o                         
 -19   5   7       2725.72       2818.23       144.82 o                         
 -18   5   7       9305.69       9322.43       233.62 o                         
 -17   5   7       1454.75       1445.72       105.15 o                         
 -16   5   7        432.46        352.67        75.91 o                         
 -15   5   7       1334.20       1101.00       102.50 o                         
 -14   5   7        231.71        209.58        64.59 o                         
 -13   5   7       1965.09       2041.62        99.70 o                         
 -12   5   7        530.84        480.92        59.06 o                         
 -11   5   7          7.02        -42.45        42.45 o                         
 -10   5   7       2430.01       2327.47        76.16 o                         
  -9   5   7      11228.95      11035.11       170.85 o                         
  -8   5   7       2809.81       2718.66        98.31 o                         
  -7   5   7        568.91        504.35        64.98 o                         
  -6   5   7        709.26        678.53        92.99 o                         
  -5   5   7        926.24        848.03        72.18 o                         
  -4   5   7      12090.04      11946.81       240.76 o                         
  -3   5   7        518.71        491.92        67.58 o                         
  -2   5   7        108.98         85.33        38.79 o                         
  -1   5   7       2135.21       2220.51        80.58 o                         
   0   5   7       2582.18       2448.93        72.41 o                         
   1   5   7       6101.37       5753.41       107.11 o                         
   2   5   7       2325.23       2154.38        69.93 o                         
   3   5   7        637.85        592.66        51.07 o                         
   4   5   7       6103.24       6150.29       135.47 o                         
   5   5   7       2147.78       2100.45       104.61 o                         
   6   5   7      12194.75      11789.25       280.22 o                         
   7   5   7        745.79        703.01        70.99 o                         
   8   5   7       1328.18       1305.51        81.51 o                         
   9   5   7      13265.06      12912.48       269.91 o                         
  10   5   7       2271.99       2198.02       111.95 o                         
  11   5   7       2461.38       2616.33       115.47 o                         
  12   5   7         43.94         26.88        63.76 o                         
  13   5   7       2993.26       2915.06       139.86 o                         
  14   5   7       1345.22       1394.66       122.75 o                         
  15   5   7         75.96        172.41        86.81 o                         
  16   5   7         88.78         26.22        95.30 o                         
  17   5   7         64.15         55.79       101.59 o                         
  18   5   7       1075.98       1039.50       156.32 o                         
  19   5   7        725.65        775.76       135.40 o                         
  20   5   7        460.30        306.97       128.62 o                         
  21   5   7       1626.07       1750.94       210.12 o                         
  22   5   7        598.22        260.82       232.18 o                         
  23   5   7         76.45         36.45       157.29 o                         
  24   5   7       1247.63       1487.70       349.48 o                         
 -29   6   7        208.50        107.66       199.38 o                         
 -28   6   7         71.00        264.28       173.49 o                         
 -27   6   7       3673.98       4154.26       263.04 o                         
 -26   6   7        552.63        606.96       154.00 o                         
 -25   6   7         29.18         43.45       110.52 o                         
 -24   6   7         11.04         79.28       106.93 o                         
 -23   6   7       2491.93       2591.71       165.52 o                         
 -22   6   7          0.44        164.04        97.89 o                         
 -21   6   7       2772.79       2998.22       181.82 o                         
 -20   6   7        110.63          3.69        84.88 o                         
 -19   6   7       1357.52       1224.10       123.37 o                         
 -18   6   7        394.45        327.34        85.34 o                         
 -17   6   7        745.25        753.40        92.92 o                         
 -16   6   7          2.24        -24.00        68.05 o                         
 -15   6   7       4378.53       4090.33       147.78 o                         
 -14   6   7        751.79        710.58        77.67 o                         
 -13   6   7        719.10        749.20        76.81 o                         
 -12   6   7       6182.95       6157.56       173.52 o                         
 -11   6   7       1042.88       1089.56        79.69 o                         
 -10   6   7         29.40         69.16        46.33 o                         
  -9   6   7        380.12        329.08        66.33 o                         
  -8   6   7       4179.02       4337.11       220.84 o                         
  -7   6   7       7981.21       7929.86       240.92 o                         
  -6   6   7       3345.24       3366.37       164.20 o                         
  -5   6   7       4724.35       4679.10       186.21 o                         
  -4   6   7       4668.63       4765.83       186.60 o                         
  -3   6   7      37725.91      38656.24       719.83 o                         
  -2   6   7        140.99        196.27        76.33 o                         
  -1   6   7       1106.73       1293.74       104.12 o                         
   0   6   7       1017.82       1091.97        57.16 o                         
   1   6   7       1454.06       1523.39        82.33 o                         
   2   6   7       8756.65       8553.92       194.33 o                         
   3   6   7      19595.59      19975.94       360.17 o                         
   4   6   7         23.13        100.63        60.90 o                         
   5   6   7       1021.79        968.01        86.68 o                         
   6   6   7        410.19        248.00        72.58 o                         
   7   6   7         26.69         42.84        68.40 o                         
   8   6   7       1623.33       1658.73       102.07 o                         
   9   6   7      10129.63       9738.15       228.06 o                         
  10   6   7        126.32        242.32        84.90 o                         
  11   6   7       1648.45       1717.13       116.69 o                         
  12   6   7          4.75        -73.14        73.14 o                         
  13   6   7       1325.84       1216.78       123.15 o                         
  14   6   7         29.52         41.56        92.73 o                         
  15   6   7         33.43        -16.60       106.18 o                         
  16   6   7         13.01         -9.75       115.65 o                         
  17   6   7       1542.94       1817.91       177.84 o                         
  18   6   7        104.62         57.77       128.80 o                         
  19   6   7        563.09        735.82       158.65 o                         
  20   6   7         38.55         24.01       154.23 o                         
  21   6   7       1897.86       1806.47       202.30 o                         
  22   6   7        535.82        757.20       201.77 o                         
  23   6   7        103.26       -188.22       287.00 o                         
 -27   7   7          7.01       -108.30       476.35 o                         
 -26   7   7         70.71        267.15       160.23 o                         
 -25   7   7        806.10        778.69       161.65 o                         
 -24   7   7        620.86        547.01       150.79 o                         
 -23   7   7       1108.95       1026.06       160.73 o                         
 -22   7   7        185.09         90.28       123.54 o                         
 -21   7   7        277.48        257.95       124.80 o                         
 -20   7   7       2567.59       2647.60       182.65 o                         
 -19   7   7        136.81         96.92       100.43 o                         
 -18   7   7          2.26        -60.25        86.34 o                         
 -17   7   7          1.31        115.65        88.58 o                         
 -16   7   7         36.11         26.62        80.27 o                         
 -15   7   7        132.71        114.61        83.65 o                         
 -14   7   7         77.83        -65.71       105.70 o                         
 -13   7   7        751.36        794.92       117.58 o                         
 -12   7   7        129.27        -32.52        73.24 o                         
 -11   7   7        145.46         72.56        72.38 o                         
 -10   7   7        130.55         94.20        85.23 o                         
  -9   7   7         45.89         84.21       101.68 o                         
  -8   7   7       2170.85       2278.09       170.45 o                         
  -7   7   7        161.94        106.55        88.28 o                         
  -6   7   7       3558.33       3869.33       187.01 o                         
  -5   7   7       3311.22       3529.66       176.38 o                         
  -4   7   7       2112.93       2124.32       142.28 o                         
  -3   7   7        122.82        153.18       118.95 o                         
  -2   7   7       2657.62       2491.03       164.71 o                         
  -1   7   7         13.15        -70.65        82.75 o                         
   0   7   7         21.83        -19.33        71.24 o                         
   1   7   7       1557.71       1554.80       101.82 o                         
   2   7   7        295.37        328.02        66.51 o                         
   3   7   7         12.56         76.90        58.82 o                         
   4   7   7       4738.41       4583.75       157.78 o                         
   5   7   7        118.49        147.58        69.05 o                         
   6   7   7        342.79        382.63        78.79 o                         
   7   7   7         39.49         56.17        76.73 o                         
   8   7   7       3123.77       3087.50       137.77 o                         
   9   7   7        230.31        169.31        74.43 o                         
  10   7   7         12.79        -76.44        76.44 o                         
  11   7   7         33.29         56.83        83.14 o                         
  12   7   7         48.96         87.10        82.81 o                         
  13   7   7       3642.98       3476.09       194.85 o                         
  14   7   7        540.58        497.34       117.94 o                         
  15   7   7       9944.79       9225.16       344.80 o                         
  16   7   7        240.51        177.11       124.50 o                         
  17   7   7       1512.20       1517.39       176.14 o                         
  18   7   7        106.21        326.84       143.46 o                         
  19   7   7        300.00        167.31       144.77 o                         
  20   7   7        116.78        140.64       150.97 o                         
  21   7   7        332.15        110.83       339.21 o                         
 -24   8   7       1298.38       1724.90       231.85 o                         
 -23   8   7        423.09        357.71       173.10 o                         
 -22   8   7        581.28        813.56       187.13 o                         
 -21   8   7         33.87         72.11       146.94 o                         
 -20   8   7        239.53        137.01       139.82 o                         
 -19   8   7        188.19        327.08       160.25 o                         
 -18   8   7        455.13        457.91       139.82 o                         
 -17   8   7       1355.64       1840.74       177.46 o                         
 -16   8   7       2589.94       2675.08       198.79 o                         
 -15   8   7       1433.23       1616.07       274.62 o                         
 -14   8   7       1967.54       1777.81       156.99 o                         
 -13   8   7        279.59        259.86       103.00 o                         
 -12   8   7        393.08        532.05       103.06 o                         
 -11   8   7        207.35        140.86       117.63 o                         
 -10   8   7       1211.03       1270.78       158.68 o                         
  -9   8   7        657.68        650.97       230.15 o                         
  -8   8   7        859.82        998.48       243.05 o                         
  -7   8   7       1962.02       2155.41       182.23 o                         
  -6   8   7          4.97        -27.61        95.24 o                         
  -5   8   7         33.21         21.47        94.10 o                         
  -4   8   7       2252.49       2605.29       202.91 o                         
  -3   8   7          3.05        -30.19       104.54 o                         
  -2   8   7       2834.00       3311.90       223.69 o                         
  -1   8   7        405.67        415.11       139.52 o                         
   0   8   7        442.76        490.34        81.84 o                         
   1   8   7        278.89        429.44        80.18 o                         
   2   8   7       6930.96       6738.31       214.95 o                         
   3   8   7       1346.85       1259.11       110.91 o                         
   4   8   7        486.42        571.49        95.36 o                         
   5   8   7       2162.67       2031.12       137.98 o                         
   6   8   7         82.58        194.49        88.29 o                         
   7   8   7       2495.53       2598.60       139.58 o                         
   8   8   7       2087.33       2039.14       143.99 o                         
   9   8   7        225.49        164.76        85.22 o                         
  10   8   7        298.26        125.34        87.63 o                         
  11   8   7         89.91        154.20        89.03 o                         
  12   8   7       1281.51       1404.45       126.37 o                         
  13   8   7        121.59        174.93       151.56 o                         
  14   8   7       4358.31       4387.47       234.25 o                         
  15   8   7         39.08        194.77       124.01 o                         
  16   8   7        515.85        388.13       138.44 o                         
  17   8   7        870.92       1029.73       162.50 o                         
  18   8   7         20.31        179.10       139.76 o                         
 -21   9   7          0.72        187.44       180.76 o                         
 -20   9   7        614.36        625.18       180.25 o                         
 -19   9   7          3.95          9.14       138.49 o                         
 -18   9   7         32.78         50.58       181.48 o                         
 -17   9   7          9.87       -118.75       118.75 o                         
 -16   9   7          9.30         -7.19       140.57 o                         
 -15   9   7       1778.87       1995.12       179.31 o                         
 -14   9   7        518.81        713.02       125.72 o                         
 -13   9   7        801.92        759.39       186.38 o                         
 -12   9   7       2881.55       3098.45       182.24 o                         
 -11   9   7         54.57        197.27        91.76 o                         
 -10   9   7       1710.76       1764.03       381.18 o                         
  -9   9   7         76.14        -52.13       118.74 o                         
  -8   9   7        612.75        592.09       255.27 o                         
  -7   9   7       1029.25        933.30       163.05 o                         
  -6   9   7         69.39        -31.16       135.57 o                         
  -5   9   7        109.66         89.98       171.45 o                         
  -4   9   7        409.90        603.31       207.02 o                         
  -3   9   7         99.58        131.13       166.24 o                         
  -2   9   7         41.68         70.21       162.06 o                         
  -1   9   7          6.66          1.21       157.41 o                         
   0   9   7          7.18         50.26       110.26 o                         
   1   9   7        384.16        316.86        98.98 o                         
   2   9   7       2579.12       2386.10       203.99 o                         
   3   9   7       2547.76       2252.78       432.71 o                         
   4   9   7       1639.46       1598.34       386.59 o                         
   5   9   7       1884.75       1505.63       164.81 o                         
   6   9   7       1499.38       1362.50       234.89 o                         
   7   9   7       1447.45       1167.86       243.09 o                         
   8   9   7       3538.32       3035.74       254.33 o                         
   9   9   7         51.84         26.62       120.12 o                         
  10   9   7       1122.40        871.71       167.36 o                         
  11   9   7        378.29        359.10       122.75 o                         
  12   9   7       1602.02       1511.63       158.09 o                         
  13   9   7         47.60         75.48       121.82 o                         
  14   9   7         25.63        -17.11       115.19 o                         
  15   9   7        932.02       1418.35       351.12 o                         
 -16  10   7          0.23        139.36       214.51 o                         
 -15  10   7        381.57        349.76       123.23 o                         
 -14  10   7        510.51        532.33       144.35 o                         
 -13  10   7         50.91        -55.35       109.98 o                         
 -12  10   7        543.50        446.98       224.38 o                         
 -11  10   7        630.81        836.22       265.76 o                         
 -10  10   7          3.28        220.81       202.10 o                         
  -9  10   7          0.42        116.78       198.43 o                         
  -8  10   7         23.97        -58.14       178.73 o                         
  -7  10   7          4.98        197.22       208.82 o                         
  -6  10   7        545.92        666.71       229.26 o                         
  -5  10   7        444.50        577.82       211.18 o                         
  -4  10   7        236.51        455.63       213.99 o                         
  -3  10   7        519.92         83.24       178.77 o                         
  -2  10   7       1117.50       1421.79       258.50 o                         
  -1  10   7         74.17        212.44       179.71 o                         
   0  10   7         42.26         -2.26        84.58 o                         
   1  10   7          1.70         55.60        93.19 o                         
   2  10   7        248.62        214.98       107.40 o                         
   3  10   7          3.00        -93.83        94.84 o                         
   4  10   7        653.02        716.96       134.61 o                         
   5  10   7       2208.63       1542.56       175.42 o                         
   6  10   7          0.69         33.42       111.84 o                         
   7  10   7        229.07        278.54       145.61 o                         
   8  10   7        510.30        180.56       133.49 o                         
   9  10   7         58.88         32.75       124.78 o                         
  10  10   7       1492.82       1349.49       291.60 o                         
 -34   0   8      10784.56      11559.97       671.40 o                         
 -32   0   8       3730.76       3926.75       345.19 o                         
 -30   0   8        814.67        747.94       217.08 o                         
 -28   0   8        227.67        435.68       218.13 o                         
 -26   0   8         49.31        319.09       155.28 o                         
 -24   0   8       5293.38       4571.79       272.80 o                         
 -22   0   8        552.46        572.71       133.64 o                         
 -20   0   8      26400.96      26769.21       558.99 o                         
 -18   0   8       3439.91       3378.73       165.90 o                         
 -16   0   8        705.14        747.91        94.99 o                         
 -14   0   8       7915.57       8765.82       285.83 o                         
 -12   0   8        174.15        106.02        71.62 o                         
 -10   0   8         67.49         22.23        52.04 o                         
  -8   0   8       7987.39       8680.34       182.54 o                         
  -6   0   8      12244.47      12922.46       232.49 o                         
  -4   0   8      27456.21      30041.69       468.31 o                         
  -2   0   8       8628.04       9125.28       175.87 o                         
   0   0   8      15384.31      15004.13       236.14 o                         
   2   0   8        363.38        471.24        56.91 o                         
   4   0   8         84.99        220.89        43.82 o                         
   6   0   8        865.39        715.93        63.24 o                         
   8   0   8       7760.91       7515.30       173.24 o                         
  10   0   8      22548.99      22274.49       373.50 o                         
  12   0   8        245.03        223.30        82.48 o                         
  14   0   8       5639.88       6142.24       240.93 o                         
  16   0   8      22635.04      23544.80       616.91 o                         
  18   0   8          8.67       -111.46       111.46 o                         
  20   0   8        161.12        -27.26       145.16 o                         
  22   0   8        941.48        957.12       204.03 o                         
  24   0   8        581.92        615.02       220.70 o                         
  26   0   8       3990.23       4140.46       419.73 o                         
 -34   1   8        128.97        307.38       166.80 o                         
 -33   1   8       3961.34       3793.31       268.79 o                         
 -32   1   8        559.34        840.01       180.39 o                         
 -31   1   8          6.71         52.03       146.65 o                         
 -30   1   8        835.03        603.62       146.29 o                         
 -29   1   8        942.54        949.76       148.50 o                         
 -28   1   8        251.43        249.07       121.28 o                         
 -27   1   8          5.44         83.87       111.96 o                         
 -26   1   8        332.89        355.11       112.62 o                         
 -25   1   8       6778.23       6197.60       211.21 o                         
 -24   1   8       1661.84       1644.87       125.29 o                         
 -23   1   8       3571.24       3678.36       179.15 o                         
 -22   1   8      10406.97      10118.42       252.10 o                         
 -21   1   8       1539.21       1421.16        96.99 o                         
 -20   1   8          7.47         20.67        62.34 o                         
 -19   1   8         32.65         87.07        58.34 o                         
 -18   1   8        251.29        178.23        53.42 o                         
 -17   1   8       2631.59       2514.43        89.80 o                         
 -16   1   8      16492.14      16054.05       226.19 o                         
 -15   1   8      24982.19      24883.61       310.44 o                         
 -14   1   8      22026.80      22409.34       282.14 o                         
 -13   1   8       6058.61       6169.20       139.77 o                         
 -12   1   8       6651.24       6383.84       120.97 o                         
 -11   1   8       2399.56       2379.48        71.05 o                         
 -10   1   8        886.62        928.08        49.84 o                         
  -9   1   8       4628.05       4528.96        91.14 o                         
  -8   1   8       3595.84       3885.82        82.42 o                         
  -7   1   8       4138.58       4069.95        84.96 o                         
  -6   1   8       2663.91       2609.96        64.16 o                         
  -5   1   8        352.94        286.00        35.47 o                         
  -4   1   8       2152.00       2480.47        61.17 o                         
  -3   1   8      28567.84      30298.17       333.36 o                         
  -2   1   8       8016.11       8311.22       112.42 o                         
  -1   1   8       5494.41       5283.11        85.54 o                         
   0   1   8      84074.05      82863.25       820.61 o                         
   1   1   8       1196.36       1078.15        43.93 o                         
   2   1   8       1573.14       1494.86        62.55 o                         
   3   1   8         29.33         26.52        33.07 o                         
   4   1   8       4165.43       4053.84       105.15 o                         
   5   1   8      22766.24      22452.77       238.32 o                         
   6   1   8      20560.59      19493.99       215.24 o                         
   7   1   8       2217.95       2130.25        68.13 o                         
   8   1   8       4151.50       3977.47       104.87 o                         
   9   1   8       2854.32       2749.48        93.87 o                         
  10   1   8       3537.98       3370.05       111.89 o                         
  11   1   8      11873.06      11098.56       184.30 o                         
  12   1   8       2510.59       2429.21        94.46 o                         
  13   1   8        164.07         88.95        56.05 o                         
  14   1   8       7676.85       8027.83       169.24 o                         
  15   1   8       1310.28       1268.41        96.03 o                         
  16   1   8        230.06        341.28        82.25 o                         
  17   1   8       4530.73       4525.18       162.72 o                         
  18   1   8        141.82        147.31        83.03 o                         
  19   1   8       2244.25       2166.74       134.53 o                         
  20   1   8        287.70        408.02       114.92 o                         
  21   1   8        298.79        233.68       128.59 o                         
  22   1   8        272.87         97.46       129.48 o                         
  23   1   8       1000.83        926.13       184.50 o                         
  24   1   8        520.34        639.71       217.46 o                         
  25   1   8        109.49        246.60       173.54 o                         
  26   1   8         50.60         36.19       171.66 o                         
  27   1   8        597.38        960.94       253.54 o                         
 -34   2   8         77.64        308.08       309.20 o                         
 -33   2   8        305.06        402.52       173.68 o                         
 -32   2   8       3493.70       3390.74       269.33 o                         
 -31   2   8       1851.88       2009.33       205.53 o                         
 -30   2   8        141.64        190.52       147.89 o                         
 -29   2   8        270.75        345.77       133.59 o                         
 -28   2   8       3023.22       3046.96       180.27 o                         
 -27   2   8       9206.04       9932.14       278.95 o                         
 -26   2   8      10621.66      10722.62       287.84 o                         
 -25   2   8       1064.23       1081.35       135.98 o                         
 -24   2   8       3668.42       3558.78       161.89 o                         
 -23   2   8        430.87        383.24        89.72 o                         
 -22   2   8       1026.78       1084.76       103.86 o                         
 -21   2   8         54.44        -41.24        81.52 o                         
 -20   2   8       6622.48       6737.60       197.61 o                         
 -19   2   8        153.72        199.91        63.87 o                         
 -18   2   8      29913.48      30037.10       423.46 o                         
 -17   2   8       7194.43       7168.64       161.74 o                         
 -16   2   8       1006.21        936.34        65.78 o                         
 -15   2   8       2566.04       2703.75        91.53 o                         
 -14   2   8      10743.57      10667.16       153.97 o                         
 -13   2   8          9.44        -30.16        34.06 o                         
 -12   2   8      18753.95      19758.00       300.09 o                         
 -11   2   8       7488.65       7649.83       136.14 o                         
 -10   2   8       3095.60       3101.60        80.43 o                         
  -9   2   8       4460.58       4264.17        97.42 o                         
  -8   2   8          5.26        -13.03        34.89 o                         
  -7   2   8       1383.95       1601.58        59.48 o                         
  -6   2   8        332.93        278.76        34.97 o                         
  -5   2   8       8377.97       8451.63       125.65 o                         
  -4   2   8       2782.95       2764.09        67.66 o                         
  -3   2   8       2096.92       1969.88        56.62 o                         
  -2   2   8      14135.03      13988.31       201.55 o                         
  -1   2   8       1448.95       1428.31        48.59 o                         
   0   2   8        366.73        398.85        33.90 o                         
   1   2   8         95.21        111.18        31.72 o                         
   2   2   8      19842.79      19686.93       234.56 o                         
   3   2   8      71249.59      67364.73       713.89 o                         
   4   2   8       1001.22       1043.22        55.75 o                         
   5   2   8      81162.78      77726.56       824.55 o                         
   6   2   8       1942.09       1866.22        66.73 o                         
   7   2   8        295.98        305.77        40.03 o                         
   8   2   8      34469.25      32894.17       369.47 o                         
   9   2   8        296.48        175.22        46.76 o                         
  10   2   8       2145.36       2126.19        83.43 o                         
  11   2   8         24.73         65.77        49.79 o                         
  12   2   8        383.61        468.78        61.55 o                         
  13   2   8          3.13         43.66        56.27 o                         
  14   2   8          4.51        -55.23        55.23 o                         
  15   2   8          1.65        -44.13        60.85 o                         
  16   2   8        130.86         68.48        70.98 o                         
  17   2   8          2.70        -65.50        79.53 o                         
  18   2   8          4.51       -109.71       109.71 o                         
  19   2   8        320.46        -73.70       114.35 o                         
  20   2   8        164.85        -30.87       130.65 o                         
  21   2   8          4.30       -141.43       141.43 o                         
  22   2   8         48.44        425.79       160.62 o                         
  23   2   8        132.77        147.48       160.38 o                         
  24   2   8        613.38        678.94       188.98 o                         
  25   2   8        183.22        188.80       173.33 o                         
  26   2   8        322.97        267.38       185.25 o                         
  27   2   8        909.16       1107.45       282.58 o                         
 -33   3   8       2279.48       2239.40       251.35 o                         
 -32   3   8       2106.67       2487.82       363.60 o                         
 -31   3   8       3271.18       3757.51       256.12 o                         
 -30   3   8        195.85        230.29       137.21 o                         
 -29   3   8       1540.61       1425.01       172.03 o                         
 -28   3   8        410.26        453.98       131.26 o                         
 -27   3   8        702.37        739.21       130.11 o                         
 -26   3   8        533.73        521.19       122.61 o                         
 -25   3   8       2109.99       2121.84       158.75 o                         
 -24   3   8        757.13        624.62       113.12 o                         
 -23   3   8        706.74        533.43        98.92 o                         
 -22   3   8       9276.90       9218.82       298.66 o                         
 -21   3   8        700.62        507.99        82.84 o                         
 -20   3   8       1422.54       1430.01        98.15 o                         
 -19   3   8       6502.30       6163.54       167.35 o                         
 -18   3   8       2690.71       2938.65       115.95 o                         
 -17   3   8         76.91         98.22        56.80 o                         
 -16   3   8        250.03        254.71        58.19 o                         
 -15   3   8        199.23        294.73        50.19 o                         
 -14   3   8      17020.91      15835.02       229.27 o                         
 -13   3   8       4311.03       3852.53       100.39 o                         
 -12   3   8       9884.41       9794.47       158.13 o                         
 -11   3   8       5572.32       5591.57       111.07 o                         
 -10   3   8      18135.17      17937.26       237.90 o                         
  -9   3   8         12.68        -26.78        26.78 o                         
  -8   3   8         10.07        -30.09        30.09 o                         
  -7   3   8      23832.69      24113.98       406.12 o                         
  -6   3   8       2312.85       2372.81        61.53 o                         
  -5   3   8        206.96        174.27        28.18 o                         
  -4   3   8          1.05         25.28        26.85 o                         
  -3   3   8       7425.83       6989.62       113.90 o                         
  -2   3   8         23.93        -13.66        28.23 o                         
  -1   3   8       3303.13       3212.56        64.25 o                         
   0   3   8         67.51        -16.41        26.18 o                         
   1   3   8         72.25         74.69        32.02 o                         
   2   3   8       6813.62       6778.70       113.39 o                         
   3   3   8      17086.38      16258.85       218.77 o                         
   4   3   8      10342.76       9827.64       142.97 o                         
   5   3   8       4733.13       4449.83        86.75 o                         
   6   3   8       1974.34       1963.93        62.88 o                         
   7   3   8        126.31         82.85        41.91 o                         
   8   3   8      15004.32      14482.33       196.62 o                         
   9   3   8       2243.88       2235.07        78.48 o                         
  10   3   8         76.53         67.30        58.66 o                         
  11   3   8       7245.38       7362.23       177.26 o                         
  12   3   8       5344.23       5429.85       154.02 o                         
  13   3   8       2828.23       3171.98       117.44 o                         
  14   3   8          6.07        -60.41        60.41 o                         
  15   3   8      12584.59      13152.91       262.49 o                         
  16   3   8        194.73        106.81        79.35 o                         
  17   3   8       8120.24       8468.42       235.23 o                         
  18   3   8       2610.79       2836.85       155.17 o                         
  19   3   8       1423.38       1595.43       208.91 o                         
  20   3   8         30.38         76.62       132.78 o                         
  21   3   8       1520.35       1590.09       194.51 o                         
  22   3   8       6112.89       7058.39       423.48 o                         
  23   3   8       1396.22       1551.10       201.68 o                         
  24   3   8       1467.85       1514.46       292.51 o                         
  25   3   8         67.40         28.92       190.14 o                         
  26   3   8          6.48       -165.53       165.53 o                         
 -32   4   8       2818.62       3067.31       264.47 o                         
 -31   4   8        397.65        527.62       169.22 o                         
 -30   4   8       1007.93       1239.72       256.07 o                         
 -29   4   8       5454.41       5668.26       281.86 o                         
 -28   4   8        408.32        257.57       144.35 o                         
 -27   4   8         64.65        -17.11       127.66 o                         
 -26   4   8       2803.54       3103.15       204.31 o                         
 -25   4   8         17.70         89.65       115.45 o                         
 -24   4   8          9.99          3.55       111.54 o                         
 -23   4   8        416.50        386.61       103.45 o                         
 -22   4   8        997.45        999.34       116.05 o                         
 -21   4   8       2728.62       3064.36       157.33 o                         
 -20   4   8       2801.83       2600.27       163.44 o                         
 -19   4   8       1378.43       1538.88       171.56 o                         
 -18   4   8       2275.44       2027.27       119.96 o                         
 -17   4   8        274.83        161.27        71.94 o                         
 -16   4   8        439.60        439.42        74.37 o                         
 -15   4   8      15040.53      14873.61       259.07 o                         
 -14   4   8       1451.80       1561.03        84.23 o                         
 -13   4   8        355.37        286.66        63.17 o                         
 -12   4   8        764.86        790.00        62.98 o                         
 -11   4   8        359.34        416.33        44.80 o                         
 -10   4   8       1594.92       1681.50        63.82 o                         
  -9   4   8       7226.17       7277.21       122.49 o                         
  -8   4   8        933.24       1111.99        46.74 o                         
  -7   4   8       2951.67       3040.54        92.98 o                         
  -6   4   8       3501.81       3507.67        95.60 o                         
  -5   4   8       2509.51       2678.78        85.46 o                         
  -4   4   8       3366.58       3511.88       109.37 o                         
  -3   4   8      10640.10      10779.44       191.51 o                         
  -2   4   8        731.24        903.58        40.04 o                         
  -1   4   8      18453.16      18145.62       231.75 o                         
   0   4   8       3035.16       3002.36        74.81 o                         
   1   4   8      10185.24       9619.98       143.70 o                         
   2   4   8       9803.22       9497.15       145.50 o                         
   3   4   8       7278.53       7026.30       120.87 o                         
   4   4   8       1060.38        930.52        52.28 o                         
   5   4   8       5896.92       5705.31       126.87 o                         
   6   4   8         10.97         33.20        41.73 o                         
   7   4   8       3482.03       3487.29        99.40 o                         
   8   4   8       1927.90       1919.28        76.63 o                         
   9   4   8       5948.96       6029.53       130.29 o                         
  10   4   8          2.19          1.63        47.56 o                         
  11   4   8       1922.13       1993.84        87.64 o                         
  12   4   8        775.63        758.15        74.30 o                         
  13   4   8       1036.84       1018.49        82.55 o                         
  14   4   8       7460.93       7453.02       178.36 o                         
  15   4   8         89.77         95.57        80.60 o                         
  16   4   8          3.67        118.35        88.86 o                         
  17   4   8       1383.54       1374.89       129.21 o                         
  18   4   8        892.80       1022.85       126.66 o                         
  19   4   8       5571.90       5614.84       229.34 o                         
  20   4   8        182.43        137.12       122.20 o                         
  21   4   8        110.49        286.57       131.03 o                         
  22   4   8       5196.42       5362.35       297.97 o                         
  23   4   8        755.15        636.86       177.04 o                         
  24   4   8         74.19        192.66       168.08 o                         
  25   4   8        851.52       1097.85       213.80 o                         
 -31   5   8        393.00       1070.32       397.20 o                         
 -30   5   8          5.35        153.43       188.37 o                         
 -29   5   8        237.13        310.03       146.87 o                         
 -28   5   8         23.72        -57.66       136.78 o                         
 -27   5   8       3070.27       3138.19       231.64 o                         
 -26   5   8       1000.33        748.78       146.56 o                         
 -25   5   8        112.87        154.26       136.81 o                         
 -24   5   8       1501.18       1625.45       144.06 o                         
 -23   5   8        526.14        600.49       114.82 o                         
 -22   5   8       2043.97       1862.45       140.85 o                         
 -21   5   8        290.53        260.48        94.07 o                         
 -20   5   8        469.56        325.79        90.94 o                         
 -19   5   8        639.60        555.81        94.22 o                         
 -18   5   8       3428.19       3628.28       155.45 o                         
 -17   5   8       1594.29       1638.11       110.04 o                         
 -16   5   8        619.96        595.78        82.47 o                         
 -15   5   8        715.31        613.84        78.20 o                         
 -14   5   8         93.89        112.92        61.07 o                         
 -13   5   8        335.90        263.17        60.67 o                         
 -12   5   8        698.90        659.96        68.04 o                         
 -11   5   8       2466.75       2556.18        94.45 o                         
 -10   5   8         25.95        -40.55        44.51 o                         
  -9   5   8       2356.69       2309.19        71.47 o                         
  -8   5   8       1465.36       1607.43       107.09 o                         
  -7   5   8       4523.01       4462.49       123.79 o                         
  -6   5   8      11569.27      11411.89       210.93 o                         
  -5   5   8         50.47        102.02        55.86 o                         
  -4   5   8      17344.65      17105.21       402.50 o                         
  -3   5   8         35.03         64.28        43.61 o                         
  -2   5   8       1539.94       1637.99        75.12 o                         
  -1   5   8      13416.72      13094.60       180.54 o                         
   0   5   8         13.44        -15.05        34.42 o                         
   1   5   8       3100.02       3207.71        85.32 o                         
   2   5   8      14082.45      13700.89       221.55 o                         
   3   5   8        280.00        223.73        47.15 o                         
   4   5   8      12204.53      11876.72       206.73 o                         
   5   5   8        256.31        238.17        53.63 o                         
   6   5   8          8.30        104.59        52.22 o                         
   7   5   8       5322.21       5431.40       149.46 o                         
   8   5   8       7484.43       7291.47       166.30 o                         
   9   5   8        516.35        589.28        84.95 o                         
  10   5   8       5592.04       5569.65       157.00 o                         
  11   5   8       4151.47       4404.62       184.66 o                         
  12   5   8       3012.63       2934.36       127.02 o                         
  13   5   8        434.86        482.27       111.50 o                         
  14   5   8       1396.63       1422.02       116.59 o                         
  15   5   8        149.25        232.81       100.02 o                         
  16   5   8         74.29        -40.26        94.31 o                         
  17   5   8        148.02        112.77       105.87 o                         
  18   5   8        189.81        -35.07       107.42 o                         
  19   5   8        741.89        776.40       142.04 o                         
  20   5   8        146.07        145.31       125.68 o                         
  21   5   8        462.90        411.27       143.18 o                         
  22   5   8        689.00        466.39       162.71 o                         
  23   5   8        200.97         76.54       184.83 o                         
 -29   6   8        249.39        306.02       170.17 o                         
 -28   6   8        150.74        139.04       156.92 o                         
 -27   6   8        694.12        925.89       178.88 o                         
 -26   6   8         10.75        -21.21       123.05 o                         
 -25   6   8        685.48        812.00       132.28 o                         
 -24   6   8       2845.23       2767.06       172.40 o                         
 -23   6   8         56.42        139.04       101.59 o                         
 -22   6   8          4.72        -46.85        91.83 o                         
 -21   6   8        276.48        148.58        96.08 o                         
 -20   6   8       2395.69       2331.28       141.14 o                         
 -19   6   8          1.24        -22.30        82.00 o                         
 -18   6   8       1522.43       1488.88       113.37 o                         
 -17   6   8         31.14        -22.89        71.29 o                         
 -16   6   8        265.88        404.75        78.55 o                         
 -15   6   8        185.58        278.58        71.62 o                         
 -14   6   8       2651.54       2692.13       117.68 o                         
 -13   6   8         66.96         27.20        59.09 o                         
 -12   6   8        372.95        413.45        80.49 o                         
 -11   6   8       2624.97       2787.65       108.87 o                         
 -10   6   8         13.63         11.36        47.63 o                         
  -9   6   8        100.07        105.62        62.32 o                         
  -8   6   8        168.96        -37.44        82.15 o                         
  -7   6   8          1.69        -80.48       149.72 o                         
  -6   6   8       4183.71       4449.07       268.07 o                         
  -5   6   8       3948.94       4017.18       215.67 o                         
  -4   6   8          9.98        -78.35        78.35 o                         
  -3   6   8      13264.14      13284.57       322.36 o                         
  -2   6   8       4300.27       4368.20       155.69 o                         
  -1   6   8       1639.16       1707.48       105.98 o                         
   0   6   8      23802.14      23690.24       440.30 o                         
   1   6   8       1212.64       1214.99        82.04 o                         
   2   6   8       2343.18       2390.52       107.97 o                         
   3   6   8       3848.43       3723.00       181.92 o                         
   4   6   8       7066.95       6850.02       185.92 o                         
   5   6   8         64.15        -50.83        62.56 o                         
   6   6   8          2.07         12.37        67.32 o                         
   7   6   8          1.51        -35.70        71.32 o                         
   8   6   8      17837.59      18166.95       336.64 o                         
   9   6   8        162.58        201.81        73.90 o                         
  10   6   8       5097.87       5492.67       203.67 o                         
  11   6   8        123.37        162.48        87.46 o                         
  12   6   8       2373.36       2497.54       139.34 o                         
  13   6   8        500.17        603.62       112.36 o                         
  14   6   8        887.01        946.16       124.35 o                         
  15   6   8        227.61        230.17       113.55 o                         
  16   6   8        384.29        409.96       186.64 o                         
  17   6   8       1175.13       1400.05       178.35 o                         
  18   6   8        848.37        894.62       246.47 o                         
  19   6   8          7.22       -121.34       131.38 o                         
  20   6   8        678.70        737.56       168.94 o                         
  21   6   8        183.86        309.66       155.32 o                         
  22   6   8        159.34         33.06       159.30 o                         
 -27   7   8        301.81        -49.54       290.71 o                         
 -26   7   8        370.70        557.47       159.91 o                         
 -25   7   8        218.14        253.36       226.67 o                         
 -24   7   8        282.42        282.06       182.84 o                         
 -23   7   8        232.69        175.27       148.21 o                         
 -22   7   8        149.75        219.25       137.33 o                         
 -21   7   8        406.01        338.23       117.91 o                         
 -20   7   8       1214.29       1218.83       131.19 o                         
 -19   7   8       3500.85       3511.06       182.06 o                         
 -18   7   8       6986.27       6680.28       373.02 o                         
 -17   7   8         59.20        -12.53        84.62 o                         
 -16   7   8        199.02        158.37        86.93 o                         
 -15   7   8       4378.66       4563.49       206.38 o                         
 -14   7   8         17.38         51.53        86.05 o                         
 -13   7   8        423.67        346.59        91.13 o                         
 -12   7   8       6070.07       6049.09       250.99 o                         
 -11   7   8        570.40        375.66        82.07 o                         
 -10   7   8        106.80        126.98        64.17 o                         
  -9   7   8      11858.71      12100.10       335.37 o                         
  -8   7   8       5995.54       6352.60       244.87 o                         
  -7   7   8        964.64        959.38       116.66 o                         
  -6   7   8          0.87        -53.82        82.18 o                         
  -5   7   8         31.06        -24.48        86.36 o                         
  -4   7   8      15170.63      15767.64       380.29 o                         
  -3   7   8       2779.28       2849.81       163.16 o                         
  -2   7   8        366.51        575.73       111.04 o                         
  -1   7   8       5070.71       5162.64       168.85 o                         
   0   7   8       3123.46       3096.49       187.35 o                         
   1   7   8        537.17        334.52        77.94 o                         
   2   7   8       9220.00       8916.62       213.32 o                         
   3   7   8          0.12         -5.78        62.54 o                         
   4   7   8       6974.60       7289.14       201.23 o                         
   5   7   8         10.72        -64.39        64.39 o                         
   6   7   8        291.36        232.71        76.31 o                         
   7   7   8       2526.52       2429.72       133.72 o                         
   8   7   8        507.67        385.99        80.07 o                         
   9   7   8         78.54         33.45        73.75 o                         
  10   7   8        113.60         30.77        81.21 o                         
  11   7   8         22.34        -77.20        77.20 o                         
  12   7   8        880.88        887.07       109.02 o                         
  13   7   8       2227.44       2244.95       196.61 o                         
  14   7   8        683.76        718.39       125.65 o                         
  15   7   8        517.02        207.35       116.86 o                         
  16   7   8       3355.97       3444.29       242.57 o                         
  17   7   8        211.58        272.58       135.96 o                         
  18   7   8        180.43        -16.35       134.86 o                         
  19   7   8        216.16        197.82       151.76 o                         
  20   7   8          2.16        -97.16       146.69 o                         
 -24   8   8         73.70         44.31       166.79 o                         
 -23   8   8        485.12        413.39       170.14 o                         
 -22   8   8        777.48        959.05       253.47 o                         
 -21   8   8        137.56        -81.91       138.28 o                         
 -20   8   8         72.18        148.74       141.21 o                         
 -19   8   8         31.72         12.55       126.28 o                         
 -18   8   8        369.79        560.86       139.34 o                         
 -17   8   8        452.93        423.23       131.53 o                         
 -16   8   8         26.09        -76.26       110.63 o                         
 -15   8   8       1266.73       1337.58       216.66 o                         
 -14   8   8        304.87        342.87       110.83 o                         
 -13   8   8       2640.96       2591.37       156.63 o                         
 -12   8   8         13.89        -64.03        76.77 o                         
 -11   8   8       1054.86        950.59       102.14 o                         
 -10   8   8       1748.10       1833.29       180.84 o                         
  -9   8   8       8243.24       8967.95       604.34 o                         
  -8   8   8        713.12        768.65       130.58 o                         
  -7   8   8        518.56        336.89       127.72 o                         
  -6   8   8       2145.57       2280.64       179.15 o                         
  -5   8   8       3240.63       3434.63       189.05 o                         
  -4   8   8       1326.53       1555.19       157.31 o                         
  -3   8   8          3.93        -42.84        94.36 o                         
  -2   8   8          0.42         50.48        98.52 o                         
  -1   8   8       1073.01        961.87       120.22 o                         
   0   8   8         58.30        151.93        74.72 o                         
   1   8   8       5018.40       5209.22       189.43 o                         
   2   8   8       1321.54       1170.15       108.23 o                         
   3   8   8       1734.54       1827.87       150.62 o                         
   4   8   8          4.68        -73.90        73.90 o                         
   5   8   8        941.89       1075.50       114.75 o                         
   6   8   8       2419.62       2383.86       189.43 o                         
   7   8   8       2415.64       2618.15       164.66 o                         
   8   8   8         82.68         41.60        72.65 o                         
   9   8   8       5457.19       5547.91       239.23 o                         
  10   8   8         11.90          7.05        86.62 o                         
  11   8   8        292.63        303.89        91.79 o                         
  12   8   8        115.89         64.96        88.27 o                         
  13   8   8        387.29        387.94       120.91 o                         
  14   8   8        774.56        716.97       143.05 o                         
  15   8   8        118.94         46.61       122.94 o                         
  16   8   8          0.91        -64.17       123.19 o                         
  17   8   8         75.81         85.51       153.04 o                         
 -21   9   8       1417.96       1537.02       240.40 o                         
 -20   9   8       2699.28       2521.25       228.26 o                         
 -19   9   8         20.18         19.96       133.03 o                         
 -18   9   8        850.64       1129.14       166.47 o                         
 -17   9   8        758.29        989.36       163.60 o                         
 -16   9   8        864.47       1515.47       163.74 o                         
 -15   9   8        546.22        526.41       128.96 o                         
 -14   9   8          7.60        -96.47        96.47 o                         
 -13   9   8       1297.26       1421.27       195.53 o                         
 -12   9   8        958.19        895.36       119.54 o                         
 -11   9   8        261.80        231.46       140.91 o                         
 -10   9   8       1536.84       1560.90       202.90 o                         
  -9   9   8        596.03        484.09       151.75 o                         
  -8   9   8        165.75        229.44       134.91 o                         
  -7   9   8        939.33        734.32       154.42 o                         
  -6   9   8         17.30       -122.87       122.87 o                         
  -5   9   8          8.28        -80.09       186.04 o                         
  -4   9   8        126.08         52.45       142.58 o                         
  -3   9   8       1893.26       1651.37       269.84 o                         
  -2   9   8        283.25        371.47       181.83 o                         
  -1   9   8         34.35        -57.75        74.65 o                         
   0   9   8        258.47        253.85        96.62 o                         
   1   9   8        213.09          7.86       165.83 o                         
   2   9   8        639.39        759.70       126.96 o                         
   3   9   8         55.31        252.64       110.72 o                         
   4   9   8       1545.57       1556.21       165.35 o                         
   5   9   8         14.00        -39.36       106.87 o                         
   6   9   8       1126.45        574.52       140.07 o                         
   7   9   8        420.26        293.05       130.22 o                         
   8   9   8        803.87        664.41       183.78 o                         
   9   9   8       2183.96       2058.89       304.95 o                         
  10   9   8        728.09        703.69       136.84 o                         
  11   9   8       3051.00       2741.93       232.72 o                         
  12   9   8         58.04        -76.71        99.11 o                         
  13   9   8          5.82         81.93       138.44 o                         
  14   9   8        343.98        358.48       132.52 o                         
 -16  10   8        166.33          8.80       130.52 o                         
 -15  10   8          1.96        -43.73       105.46 o                         
 -14  10   8       1078.53        983.39       196.18 o                         
 -13  10   8         59.14          6.77       111.34 o                         
 -12  10   8          1.81        123.35       223.88 o                         
 -11  10   8          1.46        245.09       209.77 o                         
 -10  10   8        888.20        940.07       264.00 o                         
  -9  10   8          4.37       -162.14       162.14 o                         
  -8  10   8        242.77        310.45       220.61 o                         
  -7  10   8         31.62        -84.54       186.16 o                         
  -6  10   8        554.83        675.74       239.53 o                         
  -5  10   8        214.80         94.70       193.17 o                         
  -4  10   8         71.92         19.65       183.80 o                         
  -3  10   8       1090.29       1115.49       245.60 o                         
  -2  10   8       1771.97       1864.21       292.72 o                         
  -1  10   8       1427.63       1642.79       274.27 o                         
   0  10   8          0.26        -13.10        87.55 o                         
   1  10   8       2215.93       1690.56       338.70 o                         
   2  10   8          9.75        -94.82        98.96 o                         
   3  10   8       3218.30       2760.81       336.22 o                         
   4  10   8        380.27        314.30       127.20 o                         
   5  10   8         73.21        320.00       226.59 o                         
   6  10   8       1035.66        597.22       139.69 o                         
   7  10   8         74.02        154.00       126.19 o                         
   8  10   8       1340.60       1037.57       170.75 o                         
   9  10   8        542.60        402.93       204.89 o                         
 -33   0   9       1183.72       1297.29       266.98 o                         
 -31   0   9       1342.48       1289.70       242.02 o                         
 -29   0   9        462.05        492.55       193.80 o                         
 -27   0   9         98.12       -153.58       153.58 o                         
 -25   0   9       1063.12       1022.88       178.99 o                         
 -23   0   9      25473.92      25550.13       944.94 o                         
 -21   0   9       9738.00       9748.46       364.48 o                         
 -19   0   9       7310.91       7182.56       238.69 o                         
 -17   0   9       3117.16       3091.91       173.13 o                         
 -15   0   9        376.88        327.84        63.04 o                         
 -13   0   9      11854.14      11922.90       247.36 o                         
 -11   0   9      13484.19      14322.24       273.01 o                         
  -9   0   9       9076.14      10180.88       207.86 o                         
  -7   0   9       4581.09       5651.49       139.96 o                         
  -5   0   9      13246.42      14344.19       270.05 o                         
  -3   0   9      37550.00      37610.66       591.31 o                         
  -1   0   9     284206.28     289544.06      3781.76 o                         
   1   0   9      16544.08      16606.09       292.09 o                         
   3   0   9       1044.53        948.64        54.03 o                         
   5   0   9        565.52        438.39        54.95 o                         
   7   0   9       1159.50        917.98        72.73 o                         
   9   0   9       7449.90       7611.43       344.51 o                         
  11   0   9        684.77        645.85        89.37 o                         
  13   0   9      20716.40      21479.80       476.93 o                         
  15   0   9        215.71         80.45       109.84 o                         
  17   0   9          4.98          2.77       114.38 o                         
  19   0   9        267.19        165.72       132.11 o                         
  21   0   9          8.64       -150.44       150.44 o                         
  23   0   9        667.41        936.04       214.71 o                         
  25   0   9         29.23         59.45       226.85 o                         
  27   0   9        639.50       1626.03       489.57 o                         
 -34   1   9        374.58        469.85       170.85 o                         
 -33   1   9        960.91        986.76       174.14 o                         
 -32   1   9         18.89          3.87       152.29 o                         
 -31   1   9        964.64        872.54       176.36 o                         
 -30   1   9        120.94        139.92       131.04 o                         
 -29   1   9        654.30        773.56       143.39 o                         
 -28   1   9       9325.09       9505.03       445.74 o                         
 -27   1   9       5760.83       6116.84       245.34 o                         
 -26   1   9         69.93        100.78       116.64 o                         
 -25   1   9       1205.15       1143.77       119.19 o                         
 -24   1   9       1831.24       1864.89       129.81 o                         
 -23   1   9       1278.11       1018.78       105.11 o                         
 -22   1   9        935.76        940.14        91.82 o                         
 -21   1   9       1919.55       1857.00       106.91 o                         
 -20   1   9       2491.23       2363.41       110.30 o                         
 -19   1   9       1168.71       1151.29        83.42 o                         
 -18   1   9       8180.74       7920.26       156.75 o                         
 -17   1   9        905.31        903.01        64.09 o                         
 -16   1   9       3473.88       3405.53       118.55 o                         
 -15   1   9       7682.14       7522.80       150.32 o                         
 -14   1   9       7881.97       8300.44       141.86 o                         
 -13   1   9      18480.04      19153.33       246.73 o                         
 -12   1   9        165.49         65.16        38.11 o                         
 -11   1   9        618.03        691.35        48.20 o                         
 -10   1   9       1332.28       1593.82        60.08 o                         
  -9   1   9        502.34        378.23        39.55 o                         
  -8   1   9       3974.77       4405.29        84.40 o                         
  -7   1   9      11028.30      11840.03       150.55 o                         
  -6   1   9       2981.88       3207.38        71.10 o                         
  -5   1   9       1139.08       1263.02        46.25 o                         
  -4   1   9       2165.54       2218.23        66.64 o                         
  -3   1   9       5484.72       5809.95        92.77 o                         
  -2   1   9      28798.48      30029.69       334.75 o                         
  -1   1   9      23034.01      23495.03       270.92 o                         
   0   1   9      16510.52      16422.14       202.04 o                         
   1   1   9       5944.11       5677.35        94.69 o                         
   2   1   9      17569.93      16632.91       208.57 o                         
   3   1   9       2926.90       3060.42        87.20 o                         
   4   1   9      17361.70      16570.05       203.52 o                         
   5   1   9       9767.46       9307.50       127.15 o                         
   6   1   9       7494.89       7301.19       116.62 o                         
   7   1   9      15115.82      14381.22       192.52 o                         
   8   1   9        922.61        893.35        59.35 o                         
   9   1   9       4758.31       4585.53       115.01 o                         
  10   1   9      16591.59      16217.95       234.35 o                         
  11   1   9       1618.53       1575.93        81.55 o                         
  12   1   9      13495.03      13335.65       215.87 o                         
  13   1   9       1200.49       1360.23       119.49 o                         
  14   1   9       4418.51       4239.06       141.96 o                         
  15   1   9        195.33        149.79        76.56 o                         
  16   1   9       2585.98       2717.24       131.62 o                         
  17   1   9        394.06        475.51        91.82 o                         
  18   1   9       2039.46       2187.24       133.96 o                         
  19   1   9         21.31        -87.73        87.73 o                         
  20   1   9        273.40        112.57       109.56 o                         
  21   1   9        666.95        744.55       148.16 o                         
  22   1   9          8.85         29.24       150.88 o                         
  23   1   9        223.98        163.34       156.69 o                         
  24   1   9        146.31         29.31       165.28 o                         
  25   1   9       2196.07       2838.14       434.88 o                         
  26   1   9        315.53        544.46       195.48 o                         
 -34   2   9       1113.70        652.37       219.12 o                         
 -33   2   9        108.36         37.87       193.49 o                         
 -32   2   9        504.70        463.08       171.56 o                         
 -31   2   9        558.78        545.96       167.51 o                         
 -30   2   9       1962.86       2167.86       187.35 o                         
 -29   2   9        630.51        568.61       139.96 o                         
 -28   2   9        296.20        465.98       121.19 o                         
 -27   2   9          2.16         62.74       101.74 o                         
 -26   2   9       3476.18       3323.58       169.32 o                         
 -25   2   9       2574.44       2647.56       181.20 o                         
 -24   2   9        386.37        478.10       112.47 o                         
 -23   2   9      13805.32      13442.47       330.62 o                         
 -22   2   9       3033.40       2779.66       137.71 o                         
 -21   2   9          6.93         69.47        73.23 o                         
 -20   2   9        505.88        386.18        72.30 o                         
 -19   2   9       1758.74       1653.71       101.18 o                         
 -18   2   9         51.39         15.70        62.56 o                         
 -17   2   9       4075.86       3852.40       124.53 o                         
 -16   2   9       4526.67       4230.80       115.78 o                         
 -15   2   9          3.76        -11.05        39.16 o                         
 -14   2   9       1800.64       1854.48        73.28 o                         
 -13   2   9       1920.48       2201.35        68.95 o                         
 -12   2   9        852.58        917.33        55.42 o                         
 -11   2   9       1026.70        972.62        54.62 o                         
 -10   2   9      21729.79      22256.12       282.46 o                         
  -9   2   9       6139.95       6324.59       143.17 o                         
  -8   2   9      16891.77      16781.81       235.28 o                         
  -7   2   9          2.08         10.42        32.94 o                         
  -6   2   9       9125.11       8875.88       131.38 o                         
  -5   2   9        960.76        975.45        46.03 o                         
  -4   2   9        260.93        424.61        37.70 o                         
  -3   2   9        867.43        935.10        46.77 o                         
  -2   2   9        177.82        141.45        32.13 o                         
  -1   2   9        204.91        183.73        30.90 o                         
   0   2   9       2379.28       2389.88        61.08 o                         
   1   2   9       2746.35       2699.56        68.64 o                         
   2   2   9       2874.53       2800.08        72.07 o                         
   3   2   9       1318.80       1178.67        52.86 o                         
   4   2   9        638.81        691.98        51.34 o                         
   5   2   9      51494.48      48612.57       537.52 o                         
   6   2   9       1538.55       1575.39        64.71 o                         
   7   2   9        849.44        908.93        53.02 o                         
   8   2   9       4467.47       4400.04       123.59 o                         
   9   2   9        162.63        138.99        47.81 o                         
  10   2   9      27027.13      26970.26       342.27 o                         
  11   2   9      21568.96      21191.47       289.51 o                         
  12   2   9        886.40        948.28        73.70 o                         
  13   2   9       3230.93       3145.38       111.53 o                         
  14   2   9       2638.35       2789.67       111.64 o                         
  15   2   9       1247.21       1246.12        89.77 o                         
  16   2   9         64.37        103.92        78.97 o                         
  17   2   9       1681.42       1589.04       135.67 o                         
  18   2   9         64.10         15.41       101.05 o                         
  19   2   9          1.95        -47.31       114.90 o                         
  20   2   9        304.21         35.42       135.30 o                         
  21   2   9        343.49        315.21       208.19 o                         
  22   2   9         98.80         -4.55       162.32 o                         
  23   2   9          7.17          7.99       210.52 o                         
  24   2   9        169.45         92.56       168.38 o                         
  25   2   9       1649.11       1836.31       233.48 o                         
  26   2   9        403.42        530.01       223.00 o                         
 -33   3   9        238.10        476.78       201.50 o                         
 -32   3   9        252.61        497.51       175.41 o                         
 -31   3   9        427.28        372.99       164.64 o                         
 -30   3   9       1553.47       1300.93       178.17 o                         
 -29   3   9       1180.66       1234.21       157.53 o                         
 -28   3   9       1534.17       1701.93       161.60 o                         
 -27   3   9         33.01       -118.19       118.19 o                         
 -26   3   9        631.47        679.03       159.38 o                         
 -25   3   9       5089.70       4905.86       210.74 o                         
 -24   3   9         14.69        104.10        93.77 o                         
 -23   3   9       3191.45       3433.81       157.67 o                         
 -22   3   9       1121.65       1171.68       103.15 o                         
 -21   3   9       3443.63       3127.23       133.24 o                         
 -20   3   9       2678.92       2447.70       116.83 o                         
 -19   3   9        233.53        183.47        66.84 o                         
 -18   3   9       2971.19       2629.11       109.94 o                         
 -17   3   9          1.91          5.84        55.18 o                         
 -16   3   9      10481.21      10426.38       196.26 o                         
 -15   3   9       6608.54       6419.78       181.86 o                         
 -14   3   9        395.45        477.47        51.93 o                         
 -13   3   9       9210.43       8961.30       154.69 o                         
 -12   3   9        132.52         74.61        40.65 o                         
 -11   3   9       8877.00       8721.74       166.54 o                         
 -10   3   9       7757.04       7773.40       133.02 o                         
  -9   3   9       1455.45       1642.44        53.50 o                         
  -8   3   9        100.04         75.49        26.93 o                         
  -7   3   9       1927.89       2092.38        69.90 o                         
  -6   3   9       8222.82       8178.71       133.41 o                         
  -5   3   9       1155.58       1142.86        49.36 o                         
  -4   3   9       7322.10       7014.84       119.44 o                         
  -3   3   9        481.04        532.77        39.77 o                         
  -2   3   9       3979.28       3918.72        78.94 o                         
  -1   3   9       4712.59       4772.84        86.68 o                         
   0   3   9      21308.71      21016.79       249.19 o                         
   1   3   9       5818.77       5813.35       105.21 o                         
   2   3   9      63420.13      62933.80       706.73 o                         
   3   3   9         88.15         37.29        32.54 o                         
   4   3   9      13425.96      13071.89       180.22 o                         
   5   3   9       6656.33       6543.96       145.75 o                         
   6   3   9       6578.33       6401.68       128.72 o                         
   7   3   9       1452.24       1448.45        67.30 o                         
   8   3   9       1247.83       1378.39        69.12 o                         
   9   3   9       3943.32       3894.87       108.90 o                         
  10   3   9        320.93        404.39        57.19 o                         
  11   3   9        524.52        571.61        67.49 o                         
  12   3   9        322.00        251.05        64.39 o                         
  13   3   9       3129.66       3269.91       159.52 o                         
  14   3   9         88.02         85.50        67.94 o                         
  15   3   9          5.26         51.16        76.75 o                         
  16   3   9       1193.90       1277.15       107.90 o                         
  17   3   9        153.44        152.02        87.00 o                         
  18   3   9          7.09         81.95       101.44 o                         
  19   3   9       3044.09       3071.06       357.99 o                         
  20   3   9         11.56        -11.74       141.53 o                         
  21   3   9        613.64        824.00       171.00 o                         
  22   3   9        778.28       1026.62       184.07 o                         
  23   3   9       1469.79       1586.88       211.00 o                         
  24   3   9         28.75       -112.45       163.13 o                         
  25   3   9          9.56       -112.60       168.26 o                         
 -32   4   9       1460.75       1426.75       270.72 o                         
 -31   4   9       3099.02       3493.19       246.89 o                         
 -30   4   9         55.45        131.11       152.09 o                         
 -29   4   9       1117.74       1231.00       191.12 o                         
 -28   4   9       1420.14       1234.73       167.31 o                         
 -27   4   9         94.47         28.70       151.80 o                         
 -26   4   9        283.74        187.45       124.52 o                         
 -25   4   9         28.23         78.52       116.06 o                         
 -24   4   9          3.76         48.59       109.83 o                         
 -23   4   9         41.31         40.08        94.05 o                         
 -22   4   9        704.29        672.60       106.22 o                         
 -21   4   9       1901.32       1906.13       131.41 o                         
 -20   4   9         19.27        -48.51        78.94 o                         
 -19   4   9        409.24        260.61        83.20 o                         
 -18   4   9         11.56         39.33        72.26 o                         
 -17   4   9       2650.59       2799.32       185.36 o                         
 -16   4   9       1917.54       2037.94       110.08 o                         
 -15   4   9        530.82        431.55        64.38 o
[truncated: 755,974 more chars]
